# Supplementary material for: Transcriptome analysis of ectopic chloroplast development in green curd cauliflower (Brassica oleracea L. var. botrytis)
Source: BMC Plant Biol. 2011 Nov 23;11:169. doi: 10.1186/1471-2229-11-169 (PMC3289093; doi:10.1186/1471-2229-11-169)
Supplement: Additional file 1 — Up-regulated genes in green curd cauliflower mutant. [file 1471-2229-11-169-S1.XLSX]

## Sheet: Sheet1
Additional File 1. Up-regulated genes in green curd caulilfower mutant
unigene ID	RPKM		green/white		top hit
	white	green	ratio	p value	ID	description	e value
PP015077	0.2	256.9	1284.5	0		no hit
PP003891	0.2	249.7	1248.5	0		no hit
PP022291	0.1	105.3	1053	0		no hit
PP038890	0.1	98.4	984	0		no hit
PP014196	0.2	191.5	957.5	0	XP_001527016	vacuolar aspartic protease precursor [Lodderomyces elongisporus NRRL YB-4239]	8e-008
PP020369	0.2	182.7	913.5	0		no hit
PP020028	0.1	72.4	724	0	AT1G14980.1	CPN10 (CHAPERONIN 10); chaperone binding	3e-049
PP005140	0.2	144.1	720.5	0	AT3G45140.1	LOX2 (LIPOXYGENASE 2); lipoxygenase	5e-310
PP014936	0.2	128.7	643.5	0	AT2G26990.1	FUS12 (FUSCA 12)	2e-081
PP012427	0.1	56.4	564	0	AT2G18660.1	EXLB3 (EXPANSIN-LIKE B3 PRECURSOR)	7e-031
PP003858	0.6	334.8	558	0	NP_496549	RAB family member (rab-7) [Caenorhabditis elegans]	8e-014
PP004516	0.7	373.4	533.429	0		no hit
PP008529	0.1	53.1	531	0	AAF79275	F12K21.5 [Arabidopsis thaliana]	3e-010
PP004609	0.1	50.4	504	0	AT3G46830.1	ATRABA2C (ARABIDOPSIS RAB GTPASE HOMOLOG A2C); GTP binding	9e-039
PP001185	0.5	233.8	467.6	0		no hit
PP034208	0.4	180.3	450.75	0		no hit
PP021583	0.2	88.9	444.5	0	AT5G05540.1	SDN2 (SMALL RNA DEGRADING NUCLEASE 2); exonuclease/ nucleic acid binding	3e-053
PP019975	0.6	260	433.333	0		no hit
PP006191	0.2	85.6	428	0	AT3G59920.1	ATGDI2 (RAB GDP DISSOCIATION INHIBITOR 2); RAB GDP-dissociation inhibitor	6e-187
PP006344	0.1	42.6	426	0		no hit
PP013473	0.1	40.8	408	0		no hit
PP003805	0.3	118.9	396.333	0	AT5G03480.1	nucleic acid binding / nucleotide binding	3e-026
PP010446	0.1	39.3	393	0	AT5G20190.1	binding	2e-022
PP105884	0.1	38.6	386	0		no hit
PP006966	0.2	73.7	368.5	0	AT3G31430.1	unknown protein	2e-022
PP020365	1.9	697.3	367	0		no hit
PP016739	0.1	35.3	353	0		no hit
PP012891	0.4	137.9	344.75	0		no hit
PP011303	0.2	66.1	330.5	0	P69241	RecName: Full=Defensin-like protein 1; AltName: Full=Cysteine-rich antifungal protein 1; Short=AFP1; Flags: Precursor	2e-011
PP026779	0.1	33	330	0		no hit
PP006381	0.1	32.6	326	0		no hit
PP005786	0.5	159.3	318.6	0		no hit
PP009484	0.1	30.9	309	0	AT3G55940.1	phosphoinositide-specific phospholipase C, putative	2e-170
PP016086	0.1	30.8	308	0	AT3G63500.1	unknown protein	4e-025
PP079019	0.1	29.5	295	0	Q9LUJ6	Putative F-box protein At3g22650	6e-042
PP068674	0.1	28.8	288	0	AT3G24180.1	catalytic/ glucosylceramidase	2e-024
PP032077	0.1	28.5	285	0	AT2G19750.1	40S ribosomal protein S30 (RPS30A)	9e-024
PP052493	0.1	28	280	0	AT2G38800.1	calmodulin-binding protein-related	2e-063
PP004960	0.2	55.5	277.5	0	AT1G20580.1	small nuclear ribonucleoprotein, putative / snRNP, putative / Sm protein, putative	1e-047
PP017742	0.2	53.4	267	0		no hit
PP009508	0.3	79.9	266.333	0		no hit
PP034497	0.1	26.3	263	0	NP_172008	CYP88A3 (CYTOCHROME P450 88 A3); ent-kaurenoate oxidase/ oxygen binding [Arabidopsis thaliana]	2e-014
PP002227	0.1	25.7	257	0	AT5G02810.1	PRR7 (PSEUDO-RESPONSE REGULATOR 7); transcription regulator/ two-component response regulator	6e-031
PP002524	0.1	24.9	249	0	CAA22150	hypothetical protein [Arabidopsis thaliana]	2e-013
PP075336	0.1	24.6	246	0		no hit
PP020784	0.1	24.1	241	0	AT2G17360.1	40S ribosomal protein S4 (RPS4A)	3e-033
PP020804	0.1	23.7	237	0	AT4G26840.1	SUMO1 (SMALL UBIQUITIN-LIKE MODIFIER 1); protein binding / protein tag	6e-030
PP011000	0.1	23.7	237	0		no hit
PP021664	0.2	46.3	231.5	0	AT2G21250.1	mannose 6-phosphate reductase (NADPH-dependent), putative	5e-165
PP000881	0.4	92.2	230.5	0	AT1G36970.1	CONTAINS InterPro DOMAIN/s: Region of unknown function DUF1985 (InterPro:IPR015410); BEST Arabidopsis thaliana protein match is: transcription factor (TAIR:AT1G31150.1)	7e-027
PP017160	0.1	22.5	225	0	AT2G47400.1	CP12-1	5e-024
PP039923	0.3	67	223.333	0		no hit
PP066019	0.1	22.3	223	0		no hit
PP026857	0.1	22.1	221	0	AT1G02080.1	transcriptional regulator-related	3e-016
PP016403	0.1	21.9	219	0	AT4G37300.1	MEE59 (maternal effect embryo arrest 59)	6e-027
PP020242	0.1	21.5	215	0	AT1G65350.1	UBQ13; protein binding	7e-044
PP013703	0.1	21.3	213	0		no hit
PP017489	0.1	21.2	212	0	AT5G48760.1	60S ribosomal protein L13A (RPL13aD)	4e-035
PP022025	0.2	42.4	212	0	AT1G09200.1	histone H3	7e-061
PP008590	0.2	41.6	208	0		no hit
PP001503	0.2	41.5	207.5	0		no hit
PP026231	0.1	20.7	207	0	AT3G20260.1	structural constituent of ribosome	1e-024
PP009498	0.1	20.1	201	0		no hit
PP065948	0.1	19.8	198	0	AT4G30190.1	AHA2; ATPase/ hydrogen-exporting ATPase, phosphorylative mechanism	3e-092
PP008633	0.1	19.1	191	0	AT1G09590.1	60S ribosomal protein L21 (RPL21A)	3e-042
PP008572	0.1	18.8	188	0		no hit
PP019996	0.2	36.9	184.5	0	AT1G15820.1	LHCB6 (LIGHT HARVESTING COMPLEX PSII SUBUNIT 6); chlorophyll binding	8e-042
PP029661	0.2	36.9	184.5	0		no hit
PP013649	0.1	18.4	184	0	AT3G62290.1	ATARFA1E (ADP-ribosylation factor A1E); GTP binding / phospholipase activator/ protein binding	2e-019
PP017317	0.1	18.1	181	0		no hit
PP026532	0.1	17.5	175	0	AT5G08000.1	E13L3 (GLUCAN ENDO-1,3-BETA-GLUCOSIDASE-LIKE PROTEIN 3); callose binding / polysaccharide binding	1e-028
PP031040	0.1	17.2	172	0	AT1G53350.1	ATP binding	2e-067
PP010010	0.2	34.3	171.5	0	AT4G05320.2	UBQ10 (POLYUBIQUITIN 10); protein binding	3e-087
PP007414	0.1	17	170	0	AT5G61240.1	protein binding	3e-030
PP002960	0.2	33.9	169.5	0	AT1G27000.1	bZIP family transcription factor	4e-123
PP008095	0.2	33.9	169.5	0		no hit
PP014013	0.3	50.6	168.667	0	AT1G07920.1	elongation factor 1-alpha / EF-1-alpha	1e-051
PP028853	0.2	33.6	168	0	AT4G30190.1	AHA2; ATPase/ hydrogen-exporting ATPase, phosphorylative mechanism	2e-191
PP009555	0.1	16.8	168	0		no hit
PP020801	0.1	16.4	164	0		no hit
PP008651	0.2	32.5	162.5	0	AT2G26010.1	PDF1.3 (plant defensin 1.3)	2e-026
PP002318	0.1	16.1	161	0	AT4G00490.1	BAM2 (BETA-AMYLASE 2); beta-amylase	2e-045
PP017949	0.1	16.1	161	0	NP_177234	unknown protein [Arabidopsis thaliana]	9e-012
PP004614	0.1	16	160	0		no hit
PP001748	0.1	15.9	159	0	AT3G12490.2	cysteine protease inhibitor, putative / cystatin, putative	2e-107
PP039168	0.1	15.9	159	0		no hit
PP067703	0.3	47.3	157.667	0		no hit
PP078841	0.1	15.7	157	0	AT1G25141.1	UDP-3-0-acyl N-acetylglucosamine deacetylase family protein / F-box protein-related	9e-026
PP076454	0.1	15.5	155	0	AT5G09760.1	pectinesterase family protein	3e-088
PP039499	0.2	30.3	151.5	0		no hit
PP020733	0.2	30.2	151	0	AT4G37870.1	PCK1 (PHOSPHOENOLPYRUVATE CARBOXYKINASE 1); ATP binding / phosphoenolpyruvate carboxykinase (ATP)/ phosphoenolpyruvate carboxykinase/ purine nucleotide binding	3e-161
PP016258	0.2	29.8	149	0	AT4G01610.1	cathepsin B-like cysteine protease, putative	4e-057
PP047273	0.1	14.4	144	0	AT3G27530.1	GC6 (golgin candidate 6); binding / protein transporter	8e-020
PP057544	0.1	14.4	144	0	AT1G14450.1	unknown protein	1e-036
PP027698	0.1	14.4	144	0		no hit
PP096641	0.1	14.4	144	0		no hit
PP018110	0.1	14.3	143	0	AT1G48175.1	emb2191 (embryo defective 2191); catalytic/ hydrolase/ zinc ion binding	3e-036
PP015605	0.1	14.3	143	0	AT5G65430.1	GRF8 (GENERAL REGULATORY FACTOR 8); protein binding / protein phosphorylated amino acid binding	1e-052
PP009161	0.1	14.3	143	0		no hit
PP014346	0.1	14.2	142	0	AT5G51940.1	NRPB6A; DNA binding / DNA-directed RNA polymerase	1e-054
PP032870	0.1	14	140	0	AT4G34700.1	complex 1 family protein / LVR family protein	5e-064
PP032413	0.1	14	140	0		no hit
PP017631	0.1	13.9	139	0	NP_200445	zinc finger (C3HC4-type RING finger) family protein [Arabidopsis thaliana]	6e-010
PP020588	0.4	55.2	138	0		no hit
PP038097	0.1	13.5	135	0	AT2G33830.1	dormancy/auxin associated family protein	1e-025
PP048706	0.1	13.5	135	0	AT3G32030.1	terpene synthase/cyclase family protein	8e-045
PP067604	0.1	13.5	135	0		no hit
PP047167	0.1	13.3	133	0	AT1G23970.1	unknown protein	9e-052
PP013522	0.1	13.3	133	0		no hit
PP009880	0.2	26.4	132	0	AT5G24930.1	zinc finger (B-box type) family protein	6e-028
PP002178	0.2	26.1	130.5	0	AT3G08610.1	unknown protein	8e-027
PP025903	0.2	26	130	0	AT4G00430.1	PIP1;4 (PLASMA MEMBRANE INTRINSIC PROTEIN 1;4); water channel	3e-049
PP020162	0.3	38.9	129.667	0	AT4G30250.1	ATP binding / ATPase/ nucleoside-triphosphatase/ nucleotide binding	3e-016
PP080063	0.2	25.8	129	0	AT1G17920.1	HDG12 (HOMEODOMAIN GLABROUS 12); transcription factor	5e-044
PP008642	0.2	25.8	129	0	AT3G21055.1	PSBTN (photosystem II subunit T)	5e-027
PP031215	0.1	12.8	128	0		no hit
PP016916	0.3	38.1	127	0	AT5G59870.1	HTA6; DNA binding	2e-036
PP027200	0.1	12.7	127	0	AT5G38680.1	kelch repeat-containing F-box family protein	1e-026
PP029704	0.1	12.7	127	0		no hit
PP016084	0.3	37.7	125.667	0		no hit
PP018115	0.2	25.1	125.5	0	AT1G16890.2	ubiquitin-conjugating enzyme, putative	6e-084
PP020509	0.2	25	125	0	AT2G16930.2	ribosomal protein L27 family protein	1e-070
PP001534	0.2	24.9	124.5	0	AT1G17170.1	ATGSTU24 (GLUTATHIONE S-TRANSFERASE TAU 24); glutathione binding / glutathione transferase	9e-106
PP096887	0.2	24.9	124.5	0	AT2G40290.1	eukaryotic translation initiation factor 2 subunit 1, putative / eIF-2A, putative / eIF-2-alpha, putative	2e-021
PP061868	0.4	49.4	123.5	0	AT2G30490.1	C4H (CINNAMATE-4-HYDROXYLASE); trans-cinnamate 4-monooxygenase	6e-232
PP006625	0.2	24.7	123.5	0	AT5G08530.1	CI51 (51 kDa subunit of complex I); 4 iron, 4 sulfur cluster binding / FMN binding / NAD or NADH binding / NADH dehydrogenase (ubiquinone)/ oxidoreductase, acting on NADH or NADPH	2e-131
PP027761	0.1	12.3	123	0	AT3G10260.1	reticulon family protein	1e-029
PP007979	0.1	12.2	122	0		no hit
PP036364	0.1	12.1	121	0	AT5G01750.1	unknown protein	9e-052
PP031303	0.2	24.1	120.5	0	AT1G28290.1	AGP31 (arabinogalactan-protein 31)	3e-039
PP001599	0.2	24.1	120.5	0	AT5G46910.1	transcription factor jumonji (jmj) family protein	1e-030
PP008294	0.2	24.1	120.5	0		no hit
PP013457	0.2	24	120	0	NP_001077593	unknown protein [Arabidopsis thaliana]	4e-006
PP015458	0.1	11.9	119	0	AT2G26330.1	ER (ERECTA); transmembrane receptor protein kinase	4e-041
PP094282	0.2	23.8	119	0		no hit
PP005989	0.6	71.1	118.5	0	CAA22150	hypothetical protein [Arabidopsis thaliana]	1e-024
PP078351	0.2	23.6	118	0	CAB10225	retrovirus-related like polyprotein [Arabidopsis thaliana]	1e-063
PP011350	0.2	23.4	117	0		no hit
PP052711	0.1	11.6	116	0	NP_567886	60S ribosomal protein L39 (RPL39C) [Arabidopsis thaliana]	2e-009
PP074926	0.1	11.6	116	0	AT5G52410.1	unknown protein	5e-046
PP003166	0.1	11.6	116	0		no hit
PP067621	0.1	11.5	115	0	AT3G08740.1	elongation factor P (EF-P) family protein	3e-045
PP031025	0.6	68.3	113.833	0	AT1G65350.1	UBQ13; protein binding	4e-050
PP000936	0.2	22.4	112	0	AT3G27160.1	GHS1 (GLUCOSE HYPERSENSITIVE 1); structural constituent of ribosome	3e-037
PP020907	0.2	22.3	111.5	0		no hit
PP002941	0.1	11.1	111	0	AT5G14320.1	30S ribosomal protein S13, chloroplast (CS13)	4e-036
PP011843	0.2	22.1	110.5	0	AT5G02960.1	40S ribosomal protein S23 (RPS23B)	2e-055
PP043810	0.1	11	110	0	AAC97238	En/Spm-like transposon protein [Arabidopsis thaliana]	2e-013
PP071103	0.1	11	110	0		no hit
PP000591	0.5	54.9	109.8	0	AT1G03130.1	PSAD-2 (photosystem I subunit D-2)	1e-053
PP047255	0.1	10.9	109	0	AT5G14240.1	EXPRESSED DURING: 15 growth stages; CONTAINS InterPro DOMAIN/s: Thioredoxin fold (InterPro:IPR012335), Phosducin (InterPro:IPR001200), Thioredoxin-like fold (InterPro:IPR012336)	6e-019
PP084742	0.1	10.9	109	0	AT1G06900.1	catalytic/ metal ion binding / metalloendopeptidase/ zinc ion binding	4e-016
PP016931	0.2	21.7	108.5	0		no hit
PP048953	0.1	10.8	108	0	AT5G58110.1	ATPase activator/ chaperone binding	7e-025
PP012472	0.1	10.8	108	0	AT5G60200.1	Dof-type zinc finger domain-containing protein	2e-062
PP001348	0.2	21.4	107	0		no hit
PP096955	0.5	53.1	106.2	0	AT1G73805.1	calmodulin binding	7e-183
PP018368	0.1	10.5	105	0	AT1G74920.1	ALDH10A8; 3-chloroallyl aldehyde dehydrogenase/ oxidoreductase	1e-034
PP012584	0.1	10.4	104	0	AT1G21750.1	ATPDIL1-1 (PDI-LIKE 1-1); protein disulfide isomerase	1e-053
PP006934	0.2	20.7	103.5	0	AT3G02080.1	40S ribosomal protein S19 (RPS19A)	3e-047
PP018393	0.2	20.6	103	0	AT4G11010.1	NDPK3 (NUCLEOSIDE DIPHOSPHATE KINASE 3); ATP binding / nucleoside diphosphate kinase	1e-033
PP021196	0.2	20.5	102.5	0	AT2G44060.1	late embryogenesis abundant family protein / LEA family protein	7e-155
PP008964	0.1	10.2	102	0	NP_197024	40S ribosomal protein S9 (RPS9B) [Arabidopsis thaliana]	1e-012
PP014650	1.1	111.8	101.636	0	AT2G40890.1	CYP98A3 (cytochrome P450, family 98, subfamily A, polypeptide 3); monooxygenase/ p-coumarate 3-hydroxylase	1e-191
PP043619	0.1	10.1	101	0		no hit
PP062347	0.1	10.1	101	0		no hit
PP081876	0.2	20.1	100.5	0	AT2G16510.1	vacuolar ATP synthase 16 kDa proteolipid subunit 5 / V-ATPase 16 kDa proteolipid subunit 5 (AVAP5)	2e-046
PP030206	0.1	9.9	99	0	AT2G46980.1	unknown protein	6e-058
PP013297	0.1	9.9	99	0		no hit
PP045673	0.1	9.9	99	0		no hit
PP011315	0.7	69.1	98.7143	0	AT4G02380.1	SAG21 (SENESCENCE-ASSOCIATED GENE 21)	3e-026
PP072229	0.1	9.8	98	0	AT3G12030.1	unknown protein	4e-035
PP026071	0.3	29.3	97.6667	0	AT1G12830.1	unknown protein	5e-016
PP001464	0.1	9.5	95	0	AT3G16280.1	DNA binding / transcription factor	2e-025
PP001343	0.1	9.5	95	0		no hit
PP032863	0.1	9.5	95	0		no hit
PP064517	0.1	9.5	95	0		no hit
PP020394	1	93.8	93.8	0	AT1G11840.2	ATGLX1 (GLYOXALASE I HOMOLOG); lactoylglutathione lyase/ metal ion binding	7e-134
PP024710	0.1	9.3	93	0	AT1G55850.1	ATCSLE1; cellulose synthase/ transferase, transferring glycosyl groups	3e-070
PP019833	0.7	64.5	92.1429	0	AT2G41430.3	ERD15 (EARLY RESPONSIVE TO DEHYDRATION 15); protein binding	5e-040
PP030709	0.1	9.2	92	0	AT2G35050.1	protein kinase family protein	5e-056
PP013404	1.1	100.8	91.6364	0	AT2G34430.1	LHB1B1; chlorophyll binding	4e-042
PP008004	0.1	9.1	91	0		no hit
PP030688	0.4	36.4	91	0		no hit
PP021186	0.1	8.9	89	0	AT1G22520.1	unknown protein	6e-030
PP061334	0.1	8.8	88	0	ABD65001	Mo25 family protein [Brassica oleracea]	3e-013
PP019407	0.1	8.8	88	0	AT2G43070.1	protease-associated (PA) domain-containing protein	4e-026
PP016003	2.2	192.2	87.3636	0	AT2G43550.1	trypsin inhibitor, putative	4e-023
PP008159	0	87.1	87.1	0		no hit
PP077858	0.1	8.7	87	0	AT1G23410.1	ubiquitin extension protein, putative / 40S ribosomal protein S27A (RPS27aA)	3e-032
PP033365	0.1	8.7	87	0		no hit
PP068949	0.1	8.6	86	0		no hit
PP038666	0	85.6	85.6	0	AT1G11840.2	ATGLX1 (GLYOXALASE I HOMOLOG); lactoylglutathione lyase/ metal ion binding	4e-025
PP004862	0.5	42.6	85.2	0	AT1G76200.1	unknown protein	2e-024
PP012144	0.1	8.5	85	0	AT4G29900.1	ACA10 (AUTOINHIBITED CA(2+)-ATPASE 10); calcium-transporting ATPase/ calmodulin binding	1e-017
PP010144	0.1	8.5	85	0	AT2G41820.1	leucine-rich repeat transmembrane protein kinase, putative	1e-045
PP087510	0.1	8.5	85	0	AT5G02310.1	PRT6 (PROTEOLYSIS 6); ubiquitin-protein ligase	4e-070
PP013377	1.9	161.2	84.8421	0	AT1G19530.1	unknown protein	3e-035
PP073644	0.1	8.4	84	0	AT3G16230.1	RNA binding / catalytic	6e-044
PP023639	0.2	16.8	84	0		no hit
PP079655	0.1	8.4	84	0		no hit
PP017297	0.2	16.7	83.5	0	AT3G43980.1	40S ribosomal protein S29 (RPS29A)	2e-028
PP019958	0.1	8.3	83	0	AT5G52300.1	LTI65 (LOW-TEMPERATURE-INDUCED 65)	1e-023
PP091192	0.1	8.3	83	0	NP_194178	TIFY1; transcription factor [Arabidopsis thaliana]	7e-010
PP002659	0.1	8.3	83	0		no hit
PP113730	0.2	16.5	82.5	0		no hit
PP054838	0.1	8.2	82	0	AT1G32200.1	ATS1; glycerol-3-phosphate O-acyltransferase	1e-033
PP017736	0.2	16.4	82	0	AT1G55360.1	unknown protein	2e-019
PP026035	0.1	8.2	82	0	AT1G67040.1	unknown protein	5e-034
PP041688	0.1	8.2	82	0		no hit
PP018088	0.1	8.1	81	0	AT1G76400.1	ribophorin I family protein	1e-027
PP019440	0.2	16.1	80.5	0	AT3G16220.1	INVOLVED IN: regulation of transcription; LOCATED IN: cytoplasm;CONTAINS InterPro DOMAIN/s: Predicted eukaryotic LigT (InterPro:IPR009210); BEST Arabidopsis thaliana protein match is: RNA binding / catalytic (TAIR:AT3G16230.1)	1e-037
PP009433	0.1	8	80	0	AT4G21450.2	vesicle-associated membrane family protein / VAMP family protein	5e-039
PP015759	0.4	31.9	79.75	0	AT2G28950.1	ATEXPA6 (ARABIDOPSIS THALIANA EXPANSIN A6)	1e-073
PP001177	0.2	15.9	79.5	0	AT4G10320.1	isoleucyl-tRNA synthetase, putative / isoleucine--tRNA ligase, putative	3e-034
PP020307	0.1	7.9	79	0	AT1G56070.1	LOS1; copper ion binding / translation elongation factor/ translation factor, nucleic acid binding	1e-075
PP025712	0.1	7.8	78	0	AT4G38540.1	monooxygenase, putative (MO2)	2e-069
PP033247	0.1	7.8	78	0	AT4G12480.1	pEARLI 1; lipid binding	5e-049
PP004869	0.2	15.6	78	0	AT5G64000.1	SAL2; 3'(2'),5'-bisphosphate nucleotidase/ inositol or phosphatidylinositol phosphatase	2e-146
PP021557	1	77.7	77.7	0	AT3G09200.1	60S acidic ribosomal protein P0 (RPP0B)	1e-060
PP013632	0.3	23.3	77.6667	0		no hit
PP006824	0.2	15.4	77	0	NP_566353	DNA-binding S1FA family protein [Arabidopsis thaliana]	8e-009
PP011543	0.1	7.7	77	0	AT1G32790.1	RNA-binding protein, putative	2e-018
PP003489	0.5	38.1	76.2	0		no hit
PP011680	0.2	15.2	76	0	AT1G15930.2	40S ribosomal protein S12 (RPS12A)	4e-034
PP025167	0.1	7.6	76	0	AT5G26680.1	endonuclease, putative	2e-048
PP070829	0.1	7.6	76	0	NP_568440	unknown protein [Arabidopsis thaliana]	1e-007
PP016807	0.8	60.4	75.5	0	AT2G19750.1	40S ribosomal protein S30 (RPS30A)	5e-024
PP004549	0.7	52.8	75.4286	0	AT4G37410.1	CYP81F4; electron carrier/ heme binding / iron ion binding / monooxygenase/ oxygen binding	2e-221
PP019637	0.2	15	75	0	AT4G11540.1	DC1 domain-containing protein	3e-101
PP002962	0.1	7.5	75	0		no hit
PP024098	0.2	15	75	0		no hit
PP013173	0.1	7.4	74	0	AT3G55920.1	peptidyl-prolyl cis-trans isomerase, putative / cyclophilin, putative / rotamase, putative	7e-048
PP021849	0.1	7.4	74	0	AT5G67250.1	SKIP2 (SKP1/ASK1 INTERACTING PROTEIN 2); ubiquitin-protein ligase	3e-028
PP020968	0.1	7.4	74	0		no hit
PP020706	0.2	14.5	72.5	0	AT2G23350.1	PAB4 (POLY(A) BINDING PROTEIN 4); RNA binding / translation initiation factor	3e-024
PP046541	0.1	7.2	72	0	AT3G06190.1	BPM2 (BTB-POZ AND MATH DOMAIN 2); protein binding	1e-033
PP017424	0.1	7.1	71	0	AT5G05170.1	CEV1 (CONSTITUTIVE EXPRESSION OF VSP 1); cellulose synthase/ transferase, transferring glycosyl groups	3e-045
PP058058	0.1	7.1	71	0	AT3G11830.1	chaperonin, putative	3e-023
PP000405	0.3	21.2	70.6667	0	AT5G13120.1	peptidyl-prolyl cis-trans isomerase cyclophilin-type family protein	1e-053
PP057895	0.1	7	70	0	NP_564516	C/VIF1 (CELL WALL / VACUOLAR INHIBITOR OF FRUCTOSIDASE 1); enzyme inhibitor/ pectinesterase/ pectinesterase inhibitor [Arabidopsis thaliana]	8e-008
PP010539	0.1	7	70	0	AT5G48980.1	kelch repeat-containing F-box family protein	8e-019
PP010566	0.1	7	70	0	NP_565947	nucleic acid binding [Arabidopsis thaliana]	2e-010
PP018161	0.1	7	70	0		no hit
PP020945	0.1	7	70	0		no hit
PP065166	0.1	7	70	0		no hit
PP041493	0.1	6.9	69	0	AT4G02920.1	unknown protein	2e-021
PP011271	0.3	20.7	69	0	NP_195836	unknown protein [Arabidopsis thaliana]	1e-012
PP054585	0.2	13.7	68.5	0	AT1G13530.1	unknown protein	1e-084
PP035562	0.2	13.6	68	0	AAZ67588	80A08_3 [Brassica rapa subsp. pekinensis]	7e-031
PP062258	0.1	6.8	68	0	AT5G64400.1	EXPRESSED IN: 25 plant structures; EXPRESSED DURING: 15 growth stages; CONTAINS InterPro DOMAIN/s: CHCH (InterPro:IPR010625); BEST Arabidopsis thaliana protein match is: unknown protein (TAIR:AT5G09570.1)	8e-018
PP062218	0.1	6.8	68	0	AT2G33410.1	heterogeneous nuclear ribonucleoprotein, putative / hnRNP, putative	5e-039
PP023827	0.1	6.8	68	0	AT4G28470.1	RPN1B (26S PROTEASOME REGULATORY SUBUNIT S2 1B); binding / enzyme regulator	5e-035
PP070748	0.1	6.8	68	0	AT4G38780.1	splicing factor, putative	1e-029
PP068410	0.1	6.8	68	0	AT2G07760.1	zinc knuckle (CCHC-type) family protein	1e-025
PP021518	0.2	13.5	67.5	0	AT5G27320.1	GID1C (GA INSENSITIVE DWARF1C); hydrolase	4e-024
PP046041	0.1	6.7	67	0	AT5G57160.1	ATLIG4; DNA ligase (ATP)/ protein binding	2e-017
PP066678	0.1	6.7	67	0	AT5G62740.1	band 7 family protein	5e-054
PP008955	0.1	6.7	67	0	AT5G52280.1	protein transport protein-related	8e-025
PP041850	0.1	6.7	67	0	AT5G27420.1	zinc finger (C3HC4-type RING finger) family protein	3e-055
PP004646	0.2	13.2	66	0	AT4G35100.1	PIP3 (PLASMA MEMBRANE INTRINSIC PROTEIN 3); water channel	4e-155
PP089416	0.1	6.6	66	0	AT5G24110.1	WRKY30; transcription factor	2e-049
PP052443	0.2	13.1	65.5	0		no hit
PP003743	0.1	6.5	65	0	NP_567545	binding [Arabidopsis thaliana]	3e-011
PP019652	0.1	6.5	65	0	AT3G11130.1	clathrin heavy chain, putative	7e-049
PP016165	0.1	6.5	65	0	AT2G45960.1	PIP1B (NAMED PLASMA MEMBRANE INTRINSIC PROTEIN 1B); water channel	1e-055
PP018715	0.1	6.5	65	0		no hit
PP064246	0.1	6.4	64	0	AT1G64080.1	unknown protein	6e-017
PP013968	0.1	6.4	64	0		no hit
PP027296	0.1	6.4	64	0		no hit
PP013818	0.6	38.1	63.5	0	AT5G06870.1	PGIP2 (POLYGALACTURONASE INHIBITING PROTEIN 2); protein binding	2e-116
PP027649	0.1	6.3	63	0	AT5G67360.1	ARA12; serine-type endopeptidase	4e-070
PP010055	0.1	6.2	62	0	AT2G05220.1	40S ribosomal protein S17 (RPS17B)	7e-019
PP033100	0.1	6.2	62	0	AT2G23940.1	unknown protein	7e-062
PP025561	0.1	6.2	62	0		no hit
PP036955	0.1	6.2	62	0		no hit
PP020408	0.2	12.3	61.5	0	AT2G36360.1	kelch repeat-containing protein	3e-093
PP019757	0	61.1	61.1	0		no hit
PP054015	0.1	6.1	61	0		no hit
PP042072	0.2	12.1	60.5	0	AT1G29930.1	CAB1 (CHLOROPHYLL A/B BINDING PROTEIN 1); chlorophyll binding	4e-047
PP010858	0.2	12.1	60.5	0		no hit
PP061983	0.1	6	60	0	AT3G50770.1	calmodulin-related protein, putative	3e-037
PP033236	0.1	6	60	0		no hit
PP007757	0	59.5	59.5	0	AT1G76720.1	GTP binding / GTPase/ translation initiation factor	2e-032
PP070573	0.1	5.9	59	0	AT1G66510.1	AAR2 protein family	3e-039
PP032053	0.2	11.8	59	0	AT3G62420.1	ATBZIP53 (BASIC REGION/LEUCINE ZIPPER MOTIF 53); DNA binding / protein heterodimerization/ sequence-specific DNA binding / transcription factor	2e-024
PP060736	0.2	11.8	59	0	AT3G51910.1	AT-HSFA7A; DNA binding / transcription factor	5e-111
PP031885	0.1	5.9	59	0	NP_566466	HSP60-3A (HEAT SHOCK PROTEIN 60-3A); ATP binding / protein binding [Arabidopsis thaliana]	1e-007
PP075315	0.1	5.9	59	0	AT4G08770.1	peroxidase, putative	1e-016
PP009210	0.1	5.9	59	0		no hit
PP068362	0.5	29.1	58.2	0	AT1G22200.1	unknown protein	1e-177
PP025486	0.1	5.8	58	0	AT1G14870.1	INVOLVED IN: response to oxidative stress; LOCATED IN: plasma membrane; CONTAINS InterPro DOMAIN/s: EGF-type aspartate/asparagine hydroxylation conserved site (InterPro:IPR000152), Protein of unknown function Cys-rich (InterPro:IPR006461)	3e-034
PP009162	0.1	5.8	58	0	AT2G14080.1	disease resistance protein (TIR-NBS-LRR class), putative	2e-038
PP023498	0.2	11.6	58	0	AT1G29740.1	kinase	2e-080
PP023650	0	57.7	57.7	0		no hit
PP018963	0.1	5.7	57	0	AT3G24170.1	ATGR1 (glutathione-disulfide reductase); FAD binding / NADP or NADPH binding / glutathione-disulfide reductase/ oxidoreductase	1e-019
PP080840	0.1	5.7	57	0	AT3G19760.1	eukaryotic translation initiation factor 4A, putative / eIF-4A, putative / DEAD box RNA helicase, putative	2e-038
PP003827	0.2	11.4	57	0	AT3G20910.1	NF-YA9 (NUCLEAR FACTOR Y, SUBUNIT A9); specific transcriptional repressor/ transcription factor	2e-036
PP041948	0.1	5.7	57	0	AT1G67740.1	PSBY	3e-038
PP086858	0.1	5.7	57	0		no hit
PP032956	2.5	140.7	56.28	0	AT2G34430.1	LHB1B1; chlorophyll binding	5e-112
PP031394	0.1	5.6	56	0		no hit
PP033379	1.8	100.6	55.8889	0	AT5G52300.1	LTI65 (LOW-TEMPERATURE-INDUCED 65)	6e-038
PP013746	0	55.4	55.4	0		no hit
PP008947	0.1	5.5	55	0	AT5G14320.1	30S ribosomal protein S13, chloroplast (CS13)	4e-021
PP022698	0.1	5.5	55	0	AT1G60810.1	ACLA-2; ATP citrate synthase	1e-115
PP011401	0.2	11	55	0	AT1G23730.1	BCA3 (BETA CARBONIC ANHYDRASE 4); carbonate dehydratase/ zinc ion binding	2e-063
PP035749	0.1	5.5	55	0	ABD65606	hypothetical protein 23.t00002 [Brassica oleracea]	1e-041
PP072826	0.2	11	55	0	AT2G35500.1	shikimate kinase-related	2e-060
PP020574	0.1	5.5	55	0	AT5G28740.1	transcription-coupled DNA repair protein-related	4e-091
PP004419	0	54.4	54.4	0	AT1G09070.1	SRC2 (SOYBEAN GENE REGULATED BY COLD-2); protein binding	1e-045
PP094186	0.1	5.4	54	0	AT5G19290.1	esterase/lipase/thioesterase family protein	5e-019
PP069807	0.1	5.4	54	0	AT3G03330.1	short-chain dehydrogenase/reductase (SDR) family protein	6e-043
PP020738	0.1	5.4	54	0	AT1G52600.1	signal peptidase, putative	4e-027
PP026500	0.1	5.4	54	0	AT5G28650.1	WRKY74; calmodulin binding / transcription factor	2e-043
PP002947	0.2	10.8	54	0		no hit
PP046910	0.1	5.4	54	0		no hit
PP054036	0.1	5.4	54	0		no hit
PP033188	0.2	10.6	53	0	AT2G13360.1	AGT (ALANINE:GLYOXYLATE AMINOTRANSFERASE); alanine-glyoxylate transaminase/ serine-glyoxylate transaminase/ serine-pyruvate transaminase	4e-215
PP077613	0.1	5.3	53	0	AT4G29010.1	AIM1 (ABNORMAL INFLORESCENCE MERISTEM); enoyl-CoA hydratase	2e-036
PP053061	0.1	5.3	53	0	AAF04891	Mutator-like transposase [Arabidopsis thaliana]	9e-008
PP029940	0.1	5.3	53	0	AT2G21950.1	SKIP6 (SKP1 interacting partner 6); ubiquitin-protein ligase	9e-024
PP001101	0.1	5.3	53	0		no hit
PP047108	0.1	5.3	53	0		no hit
PP097388	0.2	10.6	53	0		no hit
PP001608	0.7	37	52.8571	0	AT3G56580.2	zinc finger (C3HC4-type RING finger) family protein	2e-080
PP020758	0.2	10.5	52.5	0	AT1G69620.1	RPL34 (RIBOSOMAL PROTEIN L34); structural constituent of ribosome	2e-054
PP027461	0.2	10.5	52.5	0		no hit
PP021576	0.7	36.5	52.1429	0	AT4G01000.1	ubiquitin family protein	6e-051
PP072911	0.1	5.2	52	0	AT5G60760.1	2-phosphoglycerate kinase-related	1e-045
PP052383	0.1	5.2	52	0	AT5G46180.1	delta-OAT; ornithine-oxo-acid transaminase	3e-037
PP009818	0.2	10.4	52	0	AT1G52030.2	MBP2 (MYROSINASE-BINDING PROTEIN 2); sugar binding / thioglucosidase binding	7e-033
PP034774	0.2	10.4	52	0		no hit
PP058269	0.1	5.2	52	0		no hit
PP071375	0.3	15.5	51.6667	0	AT1G23950.3	unknown protein	1e-038
PP016114	1.4	72.3	51.6429	0	AT2G33830.1	dormancy/auxin associated family protein	3e-053
PP074949	0.2	10.3	51.5	0	AT2G16400.1	BLH7 (bell1-like homeodomain 7); DNA binding / transcription factor	2e-087
PP025122	0.2	10.3	51.5	0	AT3G07540.1	formin homology 2 domain-containing protein / FH2 domain-containing protein	1e-033
PP010184	0.1	5.1	51	0	AT3G02360.2	6-phosphogluconate dehydrogenase family protein	4e-050
PP096741	0.1	5.1	51	0	AT4G27780.1	ACBP2 (ACYL-COA BINDING PROTEIN ACBP 2); acyl-CoA binding / lead ion binding	3e-043
PP012444	0.1	5.1	51	0	AT5G64220.1	calmodulin-binding protein	2e-043
PP049055	0.1	5.1	51	0	AT3G26990.1	LOCATED IN: endomembrane system; EXPRESSED IN: 24 plant structures; CONTAINS InterPro DOMAIN/s: Protein of unknown function DUF618 (InterPro:IPR006903), Regulation of nuclear pre-mRNA protein (InterPro:IPR006569), ENTH/VHS (InterPro:IPR008942)	1e-041
PP041967	0.1	5.1	51	0		no hit
PP087805	0.2	10.2	51	0		no hit
PP093927	0.2	10.1	50.5	0		no hit
PP020323	0	50.4	50.4	0		no hit
PP024838	0.1	5	50	0	AT3G01180.1	AtSS2 (starch synthase 2); transferase, transferring glycosyl groups	3e-145
PP053160	0.1	5	50	0	AT3G13200.1	EMB2769 (EMBRYO DEFECTIVE 2769)	2e-029
PP080297	0.1	5	50	0	NP_850165	PARP2 (POLY(ADP-RIBOSE) POLYMERASE 2); DNA binding / NAD or NADH binding / NAD+ ADP-ribosyltransferase/ zinc ion binding [Arabidopsis thaliana]	7e-009
PP025256	0.1	5	50	0		no hit
PP091425	0.1	5	50	0		no hit
PP079330	0.2	9.9	49.5	0	AT4G13780.1	methionine--tRNA ligase, putative / methionyl-tRNA synthetase, putative / MetRS, putative	5e-088
PP002494	0.2	9.9	49.5	0		no hit
PP046638	0.2	9.8	49	0	AT5G56990.1	CONTAINS InterPro DOMAIN/s: Cystatin-related, plant (InterPro:IPR006525); BEST Arabidopsis thaliana protein match is: unknown protein (TAIR:AT5G56910.1)	6e-049
PP015261	0.1	4.9	49	0	AT5G19150.1	carbohydrate kinase family	1e-050
PP074701	0.1	4.9	49	0	AT3G08720.1	S6K2 (ARABIDOPSIS THALIANA SERINE/THREONINE PROTEIN KINASE 2); kinase/ protein kinase	8e-040
PP010688	0.1	4.9	49	0	AT4G36190.1	serine-type peptidase	2e-037
PP070670	0.2	9.7	48.5	0	AT2G47210.1	myb family transcription factor	4e-054
PP014601	0	48.4	48.4	0		no hit
PP060783	0.1	4.8	48	0	AT1G09210.1	calreticulin 2 (CRT2)	1e-029
PP009619	0.1	4.8	48	0	AT4G29060.1	emb2726 (embryo defective 2726); RNA binding / translation elongation factor	3e-018
PP010802	0.1	4.8	48	0		no hit
PP068635	0.1	4.8	48	0		no hit
PP013533	0.1	4.7	47	0	AT2G46260.1	BTB/POZ domain-containing protein	6e-031
PP033453	0.1	4.7	47	0	AT2G26800.1	hydroxymethylglutaryl-CoA lyase, putative / 3-hydroxy-3-methylglutarate-CoA lyase, putative / HMG-CoA lyase, putative	1e-058
PP065145	0.1	4.7	47	0	AT1G65260.1	PTAC4 (PLASTID TRANSCRIPTIONALLY ACTIVE4)	4e-039
PP006879	0.1	4.7	47	0	P11594	RecName: Full=Oxygen-evolving enhancer protein 2, chloroplastic; Short=OEE2; AltName: Full=23 kDa subunit of oxygen evolving system of photosystem II; AltName: Full=OEC 23 kDa subunit; AltName: Full=23 kDa thylakoid membrane protein; Flags: Precursor	2e-012
PP071252	0.1	4.7	47	0	AT5G06700.1	unknown protein	1e-044
PP009765	0	46.6	46.6	0		no hit
PP018094	0.2	9.3	46.5	0		no hit
PP082426	0.1	4.6	46	0	NP_194185	AGL24 (AGAMOUS-LIKE 24); protein binding / protein heterodimerization/ protein homodimerization/ sequence-specific DNA binding / transcription factor [Arabidopsis thaliana]	5e-009
PP038739	0.1	4.6	46	0	AT1G67300.2	hexose transporter, putative	8e-053
PP056887	0.1	4.6	46	0	AT4G15520.1	tRNA/rRNA methyltransferase (SpoU) family protein	8e-027
PP084963	0.1	4.6	46	0		no hit
PP018569	0	45.1	45.1	0		no hit
PP007465	0.2	9	45	0	AT5G08450.1	EXPRESSED IN: 25 plant structures; EXPRESSED DURING: 15 growth stages; CONTAINS InterPro DOMAIN/s: Histone deacetylation protein Rxt3 (InterPro:IPR013951)	2e-028
PP030661	0.1	4.5	45	0	AT1G54385.1	binding	4e-036
PP028585	0.1	4.5	45	0	AT3G05470.1	formin homology 2 domain-containing protein / FH2 domain-containing protein	2e-019
PP058302	0.1	4.5	45	0	AT1G56070.1	LOS1; copper ion binding / translation elongation factor/ translation factor, nucleic acid binding	7e-023
PP081443	0.1	4.5	45	0		no hit
PP091421	0	44.5	44.5	0		no hit
PP041674	0.3	13.3	44.3333	0	AT2G33830.1	dormancy/auxin associated family protein	1e-049
PP030299	0.3	13.3	44.3333	0	P08770	Putative AC transposase	3e-020
PP078064	0	44.2	44.2	0	AT1G14800.1	CONTAINS InterPro DOMAIN/s: Nucleic acid-binding, OB-fold (InterPro:IPR012340), Nucleic acid-binding, OB-fold-like (InterPro:IPR016027); BEST Arabidopsis thaliana protein match is: F-box family protein (TAIR:AT2G35280.1)	1e-022
PP002886	0.2	8.8	44	0	AT2G31810.1	acetolactate synthase small subunit, putative	6e-088
PP104015	0.1	4.4	44	0	AT5G66750.1	CHR1 (CHROMATIN REMODELING 1); ATPase/ helicase	6e-017
PP028976	0.1	4.4	44	0	AT5G41540.1	disease resistance protein (TIR-NBS-LRR class), putative	1e-048
PP009165	0.1	4.4	44	0	AT1G13270.1	MAP1C (METHIONINE AMINOPEPTIDASE 1B); aminopeptidase/ metalloexopeptidase	8e-066
PP026026	0.1	4.4	44	0	NP_200724	TOPP2; protein serine/threonine phosphatase [Arabidopsis thaliana]	3e-013
PP021851	0.1	4.4	44	0		no hit
PP032092	0.3	13.1	43.6667	0	AT1G32660.1	F-box family protein	6e-031
PP005398	1.6	69.8	43.625	0	AT2G29670.1	binding	3e-097
PP052240	0.2	8.7	43.5	0		no hit
PP032697	0.1	4.3	43	0	AT5G67360.1	ARA12; serine-type endopeptidase	2e-306
PP021478	0.2	8.6	43	0	AT4G31480.1	coatomer beta subunit, putative / beta-coat protein, putative / beta-COP, putative	3e-049
PP025198	0.1	4.3	43	0	AT2G29640.1	JOSL (JOSEPHIN-LIKE PROTEIN)	3e-039
PP008387	0.1	4.3	43	0	AT3G03330.1	short-chain dehydrogenase/reductase (SDR) family protein	6e-033
PP047489	0.1	4.3	43	0		no hit
PP009107	0.6	25.5	42.5	0	AT5G67360.1	ARA12; serine-type endopeptidase	9e-145
PP021550	0.2	8.5	42.5	0	AT4G02450.1	glycine-rich protein	3e-045
PP059284	0	42.4	42.4	0		no hit
PP073311	0.1	4.2	42	0	AT1G06650.1	2-oxoglutarate-dependent dioxygenase, putative	1e-033
PP008329	0.1	4.2	42	0	AT1G12430.1	ARK3 (ARMADILLO REPEAT KINESIN 3); ATP binding / binding / microtubule motor	2e-039
PP009156	0.1	4.2	42	0	AAK63966	At2g45810/F4I18.21 [Arabidopsis thaliana]	4e-006
PP057576	0.1	4.2	42	0	AT2G14080.1	disease resistance protein (TIR-NBS-LRR class), putative	1e-017
PP014314	0.3	12.6	42	0	AT1G10590.1	DNA-binding protein-related	5e-045
PP044471	0.1	4.2	42	0	AT5G06390.1	FLA17 (FASCICLIN-LIKE ARABINOGALACTAN PROTEIN 17 PRECURSOR)	7e-031
PP076125	0.1	4.2	42	0	AT5G26960.1	kelch repeat-containing F-box family protein	4e-017
PP036072	0.1	4.2	42	0	AT3G44300.1	NIT2 (nitrilase 2); indole-3-acetonitrile nitrilase/ indole-3-acetonitrile nitrile hydratase/ nitrilase	5e-055
PP077816	0.1	4.2	42	0	AT5G64120.1	peroxidase, putative	1e-061
PP035754	0.1	4.2	42	0	AT4G00970.1	protein kinase family protein	1e-101
PP071576	0.1	4.2	42	0	AT1G66980.1	protein kinase family protein / glycerophosphoryl diester phosphodiesterase family protein	5e-053
PP060561	0.1	4.2	42	0	NP_191166	ROC2 (ROTAMASE CYCLOPHILIN 2); cyclosporin A binding / peptidyl-prolyl cis-trans isomerase [Arabidopsis thaliana]	3e-008
PP023646	0.1	4.2	42	0		no hit
PP032946	0.2	8.3	41.5	0	AT3G60140.1	DIN2 (DARK INDUCIBLE 2); catalytic/ cation binding / hydrolase, hydrolyzing O-glycosyl compounds	7e-243
PP034370	0.2	8.3	41.5	0	AT2G15490.1	UGT73B4 (UDP-GLYCOSYLTRANSFERASE 73B4); UDP-glucosyltransferase/ UDP-glycosyltransferase/ quercetin 3-O-glucosyltransferase/ quercetin 7-O-glucosyltransferase/ transferase, transferring glycosyl groups	8e-069
PP004388	1.1	45.3	41.1818	0	AT1G55670.1	PSAG (PHOTOSYSTEM I SUBUNIT G)	1e-066
PP077862	0	41.1	41.1	0		no hit
PP023372	0.4	16.4	41	0	AT2G36360.1	kelch repeat-containing protein	2e-033
PP082424	0.2	8.2	41	0	NP_567210	unknown protein [Arabidopsis thaliana]	4e-013
PP029082	0.4	16.2	40.5	0	AT3G47340.1	ASN1 (GLUTAMINE-DEPENDENT ASPARAGINE SYNTHASE 1); asparagine synthase (glutamine-hydrolyzing)	8e-121
PP013106	0.2	8.1	40.5	0	NP_200941	rRNA processing protein-related [Arabidopsis thaliana]	7e-006
PP019365	0.2	8.1	40.5	0		no hit
PP001423	0.3	12.1	40.3333	0	AT2G24940.1	AtMAPR2 (Arabidopsis thaliana membrane-associated progesterone binding protein 2); heme binding	9e-050
PP034123	0.4	15.9	39.75	0	AT1G80920.1	J8; heat shock protein binding / unfolded protein binding	4e-069
PP026741	0.6	23.8	39.6667	0	AT3G47340.1	ASN1 (GLUTAMINE-DEPENDENT ASPARAGINE SYNTHASE 1); asparagine synthase (glutamine-hydrolyzing)	4e-210
PP001704	0.5	19.8	39.6	0		no hit
PP046132	0.2	7.9	39.5	0	AT5G08790.1	ATAF2; transcription activator	2e-026
PP002837	0.2	7.9	39.5	0	AT3G45140.1	LOX2 (LIPOXYGENASE 2); lipoxygenase	9e-023
PP010457	0.2	7.9	39.5	0		no hit
PP007198	0.7	27.5	39.2857	0	AT5G41550.1	disease resistance protein (TIR-NBS-LRR class), putative	2e-043
PP001060	0.4	15.7	39.25	0	AT3G62410.1	CP12-2; protein binding	4e-060
PP002191	0	39.2	39.2	0	AT1G27450.1	APT1 (ADENINE PHOSPHORIBOSYL TRANSFERASE 1); adenine phosphoribosyltransferase	1e-055
PP091410	0.2	7.8	39	0	AT1G47250.1	PAF2; endopeptidase/ peptidase/ threonine-type endopeptidase	2e-018
PP022720	0.4	15.6	39	0	AT2G39010.1	PIP2E (PLASMA MEMBRANE INTRINSIC PROTEIN 2E); water channel	1e-097
PP010167	0.7	27.2	38.8571	0		no hit
PP064753	0.2	7.7	38.5	0	AT3G06860.1	MFP2 (MULTIFUNCTIONAL PROTEIN 2); 3-hydroxyacyl-CoA dehydrogenase/ enoyl-CoA hydratase	4e-058
PP067276	0.2	7.7	38.5	0	AT1G49740.1	phospholipase C/ phosphoric diester hydrolase	1e-069
PP037830	0.2	7.7	38.5	0		no hit
PP013229	0.2	7.6	38	0	AT1G80750.1	60S ribosomal protein L7 (RPL7A)	1e-031
PP021442	0.8	30.4	38	0	AT2G47610.1	60S ribosomal protein L7A (RPL7aA)	1e-017
PP013934	0.4	15.2	38	0	AAF64537	hypothetical protein [Arabidopsis thaliana]	3e-011
PP018972	0	38	38	0		no hit
PP013498	1.2	45.5	37.9167	0	AT3G11940.1	ATRPS5A (RIBOSOMAL PROTEIN 5A); structural constituent of ribosome	3e-107
PP015620	0	37.8	37.8	0		no hit
PP034147	0.4	15	37.5	0	AT2G43570.1	chitinase, putative	2e-132
PP004834	0.5	18.6	37.2	0	AT1G28330.3	DYL1 (DORMANCY-ASSOCIATED PROTEIN-LIKE 1)	2e-050
PP025173	0.6	22.3	37.1667	0	AT4G10780.1	disease resistance protein (CC-NBS-LRR class), putative	5e-126
PP038003	0.2	7.4	37	0		no hit
PP041665	0.2	7.4	37	0		no hit
PP001442	0	36.9	36.9	0	AT3G02080.1	40S ribosomal protein S19 (RPS19A)	1e-018
PP026806	2.9	106.8	36.8276	0	AT1G15340.1	MBD10; DNA binding / methyl-CpG binding	7e-033
PP064271	0.3	11	36.6667	0	AT3G45140.1	LOX2 (LIPOXYGENASE 2); lipoxygenase	1e-021
PP044181	0.2	7.3	36.5	0	AT3G29670.1	transferase family protein	4e-035
PP005604	0.2	7.3	36.5	0	AAC32925	unknown protein [Arabidopsis thaliana]	7e-013
PP077256	0.2	7.3	36.5	0		no hit
PP010326	1.6	58.3	36.4375	0	AT3G51910.1	AT-HSFA7A; DNA binding / transcription factor	2e-113
PP028327	0.3	10.9	36.3333	0	AT2G44930.1	unknown protein	3e-055
PP001024	0	36.3	36.3	0		no hit
PP021226	0	36.1	36.1	0	AT1G07660.1	histone H4	1e-043
PP080826	0.2	7.2	36	0	AT5G27770.1	60S ribosomal protein L22 (RPL22C)	3e-045
PP032126	0.4	14.3	35.75	0	AT5G02870.1	60S ribosomal protein L4/L1 (RPL4D)	1e-017
PP075422	0.3	10.7	35.6667	0	AT1G55490.1	CPN60B (CHAPERONIN 60 BETA); ATP binding / protein binding	4e-020
PP019750	2.1	74.6	35.5238	0	AT1G67740.1	PSBY	6e-034
PP010485	0.2	7.1	35.5	0	AT3G02110.1	scpl25 (serine carboxypeptidase-like 25); serine-type carboxypeptidase	8e-055
PP015076	0	35.3	35.3	0		no hit
PP051642	0	35	35	0	AT3G25080.1	unknown protein	5e-033
PP076692	0.2	7	35	0		no hit
PP033824	0.3	10.4	34.6667	0	AT3G61240.1	DEAD/DEAH box helicase, putative (RH12)	2e-054
PP061826	0.3	10.4	34.6667	0	AT3G21070.2	NADK1 (NAD KINASE 1); NAD+ kinase/ NADH kinase/ calmodulin binding	5e-120
PP032785	0.7	24.2	34.5714	0	AT1G21100.1	O-methyltransferase, putative	9e-183
PP037222	0.2	6.9	34.5	0	AT5G20500.1	glutaredoxin, putative	7e-022
PP036359	0.2	6.9	34.5	0		no hit
PP022333	0.9	31	34.4444	0	AT1G15340.1	MBD10; DNA binding / methyl-CpG binding	1e-058
PP002669	0	34.4	34.4	0		no hit
PP027279	0.4	13.7	34.25	0		no hit
PP013680	2	68.1	34.05	0	AT1G66700.1	PXMT1; S-adenosylmethionine-dependent methyltransferase	6e-092
PP016104	0.2	6.8	34	0	AT4G38740.1	ROC1 (ROTAMASE CYP 1); peptidyl-prolyl cis-trans isomerase	4e-085
PP006586	0.2	6.8	34	0		no hit
PP034030	0.2	6.7	33.5	0	AT3G60140.1	DIN2 (DARK INDUCIBLE 2); catalytic/ cation binding / hydrolase, hydrolyzing O-glycosyl compounds	8e-071
PP031003	0.2	6.6	33	0	AT4G27600.1	pfkB-type carbohydrate kinase family protein	3e-020
PP019993	0.2	6.6	33	0	AT4G17700.1	unknown protein	8e-023
PP024101	1.2	39.5	32.9167	0	AT1G06950.1	TIC110 (TRANSLOCON AT THE INNER ENVELOPE MEMBRANE OF CHLOROPLASTS 110)	1e-024
PP024645	0.2	6.5	32.5	0	AT2G28000.1	CPN60A (CHAPERONIN-60ALPHA); ATP binding / protein binding	9e-104
PP021192	0.2	6.5	32.5	0		no hit
PP029986	0.2	6.5	32.5	0		no hit
PP025234	0.3	9.7	32.3333	0	AT4G28080.1	binding	4e-090
PP016651	0	32.3	32.3	0	AT4G35630.1	PSAT; O-phospho-L-serine:2-oxoglutarate aminotransferase	2e-025
PP024363	0.6	19.3	32.1667	0	AT1G67920.1	unknown protein	4e-024
PP024097	0.2	6.4	32	0	AT3G58510.1	DEAD box RNA helicase, putative (RH11)	2e-017
PP016189	1	31.9	31.9	0	AT5G58070.1	TIL (TEMPERATURE-INDUCED LIPOCALIN); binding / transporter	3e-071
PP013130	0	31.8	31.8	0		no hit
PP032192	0.7	22.2	31.7143	0	AT1G73100.1	SUVH3 (SU(VAR)3-9 HOMOLOG 3); histone methyltransferase	7e-098
PP017374	0.3	9.5	31.6667	0	AAD02824	calcium-binding protein [Brassica napus]	2e-011
PP022325	0.7	22.1	31.5714	0	AT5G58250.1	unknown protein	2e-076
PP028981	0.2	6.3	31.5	0	AT2G46400.1	WRKY46; transcription factor	7e-046
PP000713	0.2	6.3	31.5	0		no hit
PP021117	9.5	298.5	31.4211	0	AT4G21960.1	PRXR1; electron carrier/ heme binding / peroxidase	6e-183
PP027593	2.1	65.9	31.381	0	AT1G31740.1	BGAL15 (beta-galactosidase 15); beta-galactosidase	7e-183
PP010178	0	31.3	31.3	0	AT4G14110.1	COP9 (CONSTITUTIVE PHOTOMORPHOGENIC 9); metalloendopeptidase/ protein binding	4e-094
PP009817	0	31.3	31.3	0	AAN72189	Unknown protein [Arabidopsis thaliana]	1e-012
PP037705	0.2	6.2	31	0	AT4G20070.1	ATAAH (Arabidopsis thaliana Allantoate Amidohydrolase); allantoate deiminase/ metallopeptidase	3e-068
PP009027	0.3	9.3	31	0	AT4G25080.3	CHLM (magnesium-protoporphyrin IX methyltransferase); magnesium protoporphyrin IX methyltransferase	2e-037
PP039638	0.2	6.2	31	0	AT1G10950.1	endomembrane protein 70, putative	1e-058
PP036244	0.5	15.5	31	0	AT3G54890.1	LHCA1; chlorophyll binding	1e-131
PP079226	0.3	9.3	31	0	AT3G21070.2	NADK1 (NAD KINASE 1); NAD+ kinase/ NADH kinase/ calmodulin binding	5e-092
PP071178	0.2	6.2	31	0	AT3G14440.1	NCED3 (NINE-CIS-EPOXYCAROTENOID DIOXYGENASE 3); 9-cis-epoxycarotenoid dioxygenase	5e-095
PP013962	1.7	52.5	30.8824	0	AT5G09810.1	ACT7 (ACTIN 7); structural constituent of cytoskeleton	5e-125
PP046750	0.7	21.6	30.8571	0	AT3G63130.1	RANGAP1 (RAN GTPASE ACTIVATING PROTEIN 1); RAN GTPase activator/ protein binding	3e-060
PP000394	1.7	52.2	30.7059	0	AT5G25900.1	GA3 (GA REQUIRING 3); ent-kaurene oxidase/ oxygen binding	7e-182
PP021502	0.2	6.1	30.5	0	AT5G35530.1	40S ribosomal protein S3 (RPS3C)	3e-042
PP063673	0.3	9.1	30.3333	0	AT5G24020.1	MIND; ATPase/ calcium-dependent ATPase/ protein binding / protein homodimerization	3e-045
PP021927	1.6	48.5	30.3125	0	AAR21079	stress responsive protein [Brassica oleracea var. acephala]	3e-140
PP030019	0.3	9	30	0	NP_001097253	CG34220 [Drosophila melanogaster]	2e-007
PP086129	0.2	6	30	0	NP_174785	DEAD/DEAH box helicase, putative [Arabidopsis thaliana]	6e-007
PP032764	0.3	9	30	0	AT2G15890.1	MEE14 (maternal effect embryo arrest 14)	4e-087
PP004844	0.2	6	30	0	AT3G09260.1	PYK10; beta-glucosidase/ copper ion binding / fucosidase/ hydrolase, hydrolyzing O-glycosyl compounds	3e-102
PP021396	0.3	9	30	0		no hit
PP070559	0	30	30	0		no hit
PP001402	0.6	17.8	29.6667	0	AT1G29740.1	kinase	5e-075
PP013258	0	29.6	29.6	0	AT4G22530.1	embryo-abundant protein-related	2e-084
PP032752	0.5	14.8	29.6	0		no hit
PP012999	0.2	5.9	29.5	0	AT5G13980.1	glycosyl hydrolase family 38 protein	8e-030
PP010140	0.2	5.9	29.5	0	AT2G33990.1	iqd9 (IQ-domain 9); calmodulin binding	4e-025
PP032034	0.2	5.9	29.5	0	AT1G20580.1	small nuclear ribonucleoprotein, putative / snRNP, putative / Sm protein, putative	5e-028
PP019999	0.2	5.9	29.5	0	AT1G14450.1	unknown protein	1e-035
PP021376	0.2	5.9	29.5	0		no hit
PP032070	0.2	5.9	29.5	0		no hit
PP095468	0.2	5.9	29.5	0		no hit
PP020269	1.2	35.3	29.4167	0		no hit
PP016323	3.3	97	29.3939	0	AT5G40020.1	pathogenesis-related thaumatin family protein	3e-053
PP002468	0	29.2	29.2	0	NP_196080	RNA recognition motif (RRM)-containing protein [Arabidopsis thaliana]	4e-013
PP054539	0	29.1	29.1	0	AT3G57150.1	NAP57 (Arabidopsis thaliana homologue of NAP57); pseudouridine synthase	1e-103
PP002310	0.2	5.8	29	0	NP_567147	AGG1 (Arabidopsis Ggamma-subunit 1); GTP binding [Arabidopsis thaliana]	3e-012
PP055466	0	29	29	0	AT5G63030.1	glutaredoxin, putative	7e-060
PP008717	2.2	63.8	29	0	AT4G10320.1	isoleucyl-tRNA synthetase, putative / isoleucine--tRNA ligase, putative	4e-133
PP021393	0.3	8.7	29	0	AT1G15340.1	MBD10; DNA binding / methyl-CpG binding	3e-049
PP010765	0.2	5.8	29	0	AT3G50500.1	SNRK2.2 (SNF1-RELATED PROTEIN KINASE 2.2); kinase/ protein kinase	1e-021
PP021540	0	29	29	0	AT1G55360.1	unknown protein	7e-056
PP023041	0.2	5.8	29	0	AT1G04910.1	unknown protein	3e-034
PP006900	0.2	5.8	29	0		no hit
PP043536	0.2	5.8	29	0		no hit
PP005213	2.8	80.9	28.8929	0	AT2G38470.1	WRKY33; transcription factor	4e-097
PP037996	0.2	5.7	28.5	0	AT2G30490.1	C4H (CINNAMATE-4-HYDROXYLASE); trans-cinnamate 4-monooxygenase	5e-064
PP065618	0.2	5.7	28.5	0	AT5G61090.1	nucleic acid binding	5e-030
PP049806	0.2	5.7	28.5	0	AT5G02020.1	unknown protein	1e-027
PP078757	0.2	5.7	28.5	0		no hit
PP020889	0.5	14.2	28.4	0		no hit
PP023275	0.2	5.6	28	0	AT4G37000.1	ACD2 (ACCELERATED CELL DEATH 2); red chlorophyll catabolite reductase	7e-025
PP042897	0.2	5.6	28	0	AT1G75840.1	ARAC5 (RAC-LIKE GTP BINDING PROTEIN 5); GTP binding / GTPase	5e-031
PP012384	0.2	5.6	28	0	AT1G75200.1	flavodoxin family protein / radical SAM domain-containing protein	2e-041
PP016575	0.2	5.6	28	0		no hit
PP069625	0.2	5.6	28	0		no hit
PP025637	0.6	16.7	27.8333	0	AT5G39530.1	unknown protein	4e-113
PP032530	0.6	16.7	27.8333	0		no hit
PP007423	0.6	16.6	27.6667	0	AT3G08690.1	UBC11 (UBIQUITIN-CONJUGATING ENZYME 11); ubiquitin-protein ligase	6e-085
PP045091	0.5	13.8	27.6	0	AT4G35110.1	CONTAINS InterPro DOMAIN/s: Phospholipase-like, arabidopsis (InterPro:IPR007942); BEST Arabidopsis thaliana protein match is: unknown protein (TAIR:AT2G16900.1)	2e-033
PP054627	0.5	13.8	27.6	0	AT1G09932.1	phosphoglycerate/bisphosphoglycerate mutase-related	1e-083
PP040861	0.7	19.3	27.5714	0	AT3G06450.1	anion exchange family protein	6e-028
PP027618	0.7	19.3	27.5714	0	AT2G34040.1	apoptosis inhibitory 5 (API5) family protein	6e-036
PP032947	0.4	11	27.5	0	AT2G13360.1	AGT (ALANINE:GLYOXYLATE AMINOTRANSFERASE); alanine-glyoxylate transaminase/ serine-glyoxylate transaminase/ serine-pyruvate transaminase	5e-217
PP059445	0.2	5.5	27.5	0	NP_568851	ATLIG4; DNA ligase (ATP)/ protein binding [Arabidopsis thaliana]	3e-008
PP047293	0	27.4	27.4	0		no hit
PP032942	0.3	8.2	27.3333	0	AT4G15530.2	PPDK (pyruvate orthophosphate dikinase); kinase/ pyruvate, phosphate dikinase	3e-200
PP014396	0	27.1	27.1	0	AT1G11840.2	ATGLX1 (GLYOXALASE I HOMOLOG); lactoylglutathione lyase/ metal ion binding	5e-065
PP067260	0.2	5.4	27	0	AT3G23600.1	dienelactone hydrolase family protein	2e-022
PP014157	0.4	10.8	27	0	AT4G03210.1	XTH9 (XYLOGLUCAN ENDOTRANSGLUCOSYLASE/HYDROLASE 9); hydrolase, acting on glycosyl bonds / xyloglucan:xyloglucosyl transferase	1e-059
PP029591	0.4	10.8	27	0		no hit
PP030194	0.2	5.4	27	0		no hit
PP026927	1	26.9	26.9	0	AT3G27690.1	LHCB2.3; chlorophyll binding	4e-059
PP031043	1	26.7	26.7	0		no hit
PP063938	0.5	13.3	26.6	0	AT1G62620.1	flavin-containing monooxygenase family protein / FMO family protein	4e-106
PP003063	0.8	21.2	26.5	0	AT3G45140.1	LOX2 (LIPOXYGENASE 2); lipoxygenase	9e-041
PP020379	0.2	5.3	26.5	0	NP_563971	MBD10; DNA binding / methyl-CpG binding [Arabidopsis thaliana]	9e-013
PP024566	0.2	5.3	26.5	0	AT4G38540.1	monooxygenase, putative (MO2)	4e-097
PP029466	0.2	5.3	26.5	0	AT5G42830.1	transferase family protein	4e-126
PP024641	0.2	5.3	26.5	0	AT4G05070.1	unknown protein	6e-019
PP004286	24.7	652.2	26.4049	0	AT1G72290.1	trypsin and protease inhibitor family protein / Kunitz family protein	2e-047
PP013569	1.3	34.3	26.3846	0	AT4G26850.1	VTC2 (vitamin c defective 2); GDP-D-glucose phosphorylase/ GDP-galactose:glucose-1-phosphate guanyltransferase/ GDP-galactose:mannose-1-phosphate guanyltransferase/ GDP-galactose:myoinositol-1-phosphate guanyltransferase/ galactose-1-phosphate guanylyltra	3e-030
PP011914	0.6	15.8	26.3333	0	AT4G01930.1	DC1 domain-containing protein	2e-115
PP011597	0.4	10.5	26.25	0		no hit
PP010090	0.7	18.3	26.1429	0	AT3G16520.1	UDP-glucoronosyl/UDP-glucosyl transferase family protein	2e-082
PP017225	1.2	31.3	26.0833	0	AT5G54770.1	THI1; protein homodimerization	1e-091
PP088414	0.2	5.2	26	0		no hit
PP023722	0	25.9	25.9	0	NP_567096	60S ribosomal protein L37a (RPL37aC) [Arabidopsis thaliana]	7e-007
PP002540	0	25.7	25.7	0	AT3G59920.1	ATGDI2 (RAB GDP DISSOCIATION INHIBITOR 2); RAB GDP-dissociation inhibitor	4e-100
PP025785	0.7	17.9	25.5714	0	AT5G13560.1	unknown protein	6e-050
PP002665	1.3	33.2	25.5385	0	AT3G28940.1	avirulence-responsive protein, putative / avirulence induced gene (AIG) protein, putative	4e-075
PP037066	0.2	5.1	25.5	0	NP_201279	CESA6 (CELLULOSE SYNTHASE 6); cellulose synthase/ transferase, transferring glycosyl groups [Arabidopsis thaliana]	2e-006
PP035722	0.2	5.1	25.5	0	NP_849820	dormancy/auxin associated family protein [Arabidopsis thaliana]	1e-012
PP011638	0.2	5.1	25.5	0	CAB68136	helicase-like protein [Arabidopsis thaliana]	5e-019
PP004117	0.2	5.1	25.5	0		no hit
PP030460	0	25.5	25.5	0		no hit
PP027688	0.3	7.6	25.3333	0	P27164	RecName: Full=Calmodulin-related protein	4e-011
PP006861	1.7	42.7	25.1176	0	AT1G29720.2	protein kinase family protein	5e-154
PP027135	0	25.1	25.1	0	AT2G37790.1	aldo/keto reductase family protein	3e-069
PP012360	2.1	52.6	25.0476	0	AT2G41590.1	unknown protein	1e-023
PP067884	0.2	5	25	0	AT1G55850.1	ATCSLE1; cellulose synthase/ transferase, transferring glycosyl groups	8e-035
PP035165	0.2	5	25	0	AT4G16520.1	ATG8F (autophagy 8f); microtubule binding	1e-041
PP064668	0.2	5	25	0	AT1G65930.1	isocitrate dehydrogenase, putative / NADP+ isocitrate dehydrogenase, putative	1e-019
PP019410	0.2	5	25	0	NP_191164	protein kinase family protein [Arabidopsis thaliana]	2e-017
PP093251	0.2	5	25	0	AT5G46250.1	RNA recognition motif (RRM)-containing protein	9e-021
PP017721	0.2	5	25	0		no hit
PP024427	0.3	7.5	25	0		no hit
PP005195	0	24.8	24.8	0	NP_566004	La domain-containing protein [Arabidopsis thaliana]	2e-013
PP020485	0	24.8	24.8	0	AT2G36170.1	ubiquitin extension protein 2 (UBQ2) / 60S ribosomal protein L40 (RPL40A)	1e-044
PP012764	0	24.8	24.8	0		no hit
PP096196	0.4	9.9	24.75	0	AT5G05200.1	ABC1 family protein	4e-105
PP019269	0.4	9.9	24.75	0	AT1G11330.1	S-locus lectin protein kinase family protein	5e-049
PP033504	0	24.7	24.7	0	AT1G76810.1	eukaryotic translation initiation factor 2 family protein / eIF-2 family protein	4e-033
PP023747	0.3	7.4	24.6667	0	AT1G73360.1	HDG11 (HOMEODOMAIN GLABROUS 11); DNA binding / transcription factor	5e-023
PP010832	0.5	12.3	24.6	0	NP_196233	CYC1BAT; cyclin-dependent protein kinase regulator [Arabidopsis thaliana]	4e-007
PP032569	0	24.6	24.6	0	AT2G14610.1	PR1 (PATHOGENESIS-RELATED GENE 1)	7e-068
PP016988	0.2	4.9	24.5	0	AT2G30570.1	PSBW (PHOTOSYSTEM II REACTION CENTER W)	5e-025
PP024170	0	24.3	24.3	0		no hit
PP033421	0	24.3	24.3	0		no hit
PP081871	0	24.3	24.3	0		no hit
PP024484	0.7	17	24.2857	0	NP_197333	armadillo/beta-catenin repeat family protein / U-box domain-containing protein [Arabidopsis thaliana]	2e-009
PP029871	1.3	31.3	24.0769	0	AT2G33240.1	XID; motor/ protein binding	2e-175
PP087175	0	24	24	0	NP_174150	AGP31 (arabinogalactan-protein 31) [Arabidopsis thaliana]	2e-011
PP013984	0.2	4.8	24	0	AT3G15640.1	cytochrome c oxidase family protein	3e-057
PP080262	0.2	4.8	24	0	AT3G14390.1	diaminopimelate decarboxylase, putative / DAP carboxylase, putative	3e-036
PP042093	0.2	4.8	24	0	AT1G28330.1	DYL1 (DORMANCY-ASSOCIATED PROTEIN-LIKE 1)	4e-024
PP012593	0.2	4.8	24	0	AT2G19560.1	EER5 (ENHANCED ETHYLENE RESPONSE 5)	5e-016
PP065564	0.2	4.8	24	0	AT2G18550.1	HB-2 (HOMEOBOX-2); DNA binding / transcription factor	7e-034
PP085288	0.2	4.8	24	0	AT2G18550.1	HB-2 (HOMEOBOX-2); DNA binding / transcription factor	4e-039
PP032648	0.5	12	24	0	AT2G34430.1	LHB1B1; chlorophyll binding	3e-144
PP091794	0.2	4.8	24	0	AT5G64100.1	peroxidase, putative	1e-051
PP035951	0.2	4.8	24	0	AT5G02100.1	UNE18 (UNFERTILIZED EMBRYO SAC 18); oxysterol binding / sterol binding	6e-153
PP050207	0.2	4.8	24	0	AT1G17210.1	zinc ion binding	2e-053
PP003692	0.2	4.8	24	0		no hit
PP021420	0.7	16.8	24	0		no hit
PP023526	0.2	4.8	24	0		no hit
PP032959	0.2	4.8	24	0		no hit
PP034424	0.2	4.8	24	0		no hit
PP086291	0.2	4.8	24	0		no hit
PP043473	2.8	66.8	23.8571	0	AT5G58110.1	ATPase activator/ chaperone binding	3e-056
PP025881	0.3	7.1	23.6667	0	AT4G25170.1	CONTAINS InterPro DOMAIN/s: Uncharacterised conserved protein UCP012943 (InterPro:IPR016606)	9e-080
PP076366	0.3	7.1	23.6667	0	AT3G29670.1	transferase family protein	1e-069
PP004726	1.5	35.4	23.6	0	AT1G69920.1	ATGSTU12 (GLUTATHIONE S-TRANSFERASE TAU 12); glutathione transferase	4e-115
PP058712	0.2	4.7	23.5	0	AAF26984	putative histidyl tRNA synthetase [Arabidopsis thaliana]	4e-013
PP035371	0.2	4.7	23.5	0	AT1G19020.1	unknown protein	8e-026
PP094785	0.2	4.7	23.5	0		no hit
PP025693	0.9	21.1	23.4444	0		no hit
PP038070	0.3	7	23.3333	0	AT4G25700.1	BETA-OHASE 1 (BETA-HYDROXYLASE 1); carotene beta-ring hydroxylase	8e-093
PP045461	0.3	7	23.3333	0	AT3G60120.1	BGLU27 (BETA GLUCOSIDASE 27); catalytic/ cation binding / hydrolase, hydrolyzing O-glycosyl compounds	2e-097
PP015926	0	23.3	23.3	0	AT5G16730.1	LOCATED IN: chloroplast; CONTAINS InterPro DOMAIN/s: Spectrin/alpha-actinin (InterPro:IPR018159)	9e-061
PP007467	1.2	27.9	23.25	0		no hit
PP007289	0	23.1	23.1	0	AT4G02510.1	TOC159 (TRANSLOCON AT THE OUTER ENVELOPE MEMBRANE OF CHLOROPLASTS 159); transmembrane receptor	3e-046
PP063698	0	23	23	0	AT3G14990.1	4-methyl-5(b-hydroxyethyl)-thiazole monophosphate biosynthesis protein, putative	1e-089
PP076167	0.2	4.6	23	0	O49809	Glyoxysomal fatty acid beta-oxidation multifunctional protein MFP-a	2e-017
PP022821	0.7	16.1	23	0		no hit
PP055317	0.2	4.6	23	0		no hit
PP087599	0.2	4.6	23	0		no hit
PP015322	0.5	11.4	22.8	0	AT5G16300.1	CONTAINS InterPro DOMAIN/s: Vps51/Vps67 (InterPro:IPR014812); Has 204 Blast hits to 183 proteins in 76 species: Archae - 0; Bacteria - 0; Metazoa - 127; Fungi - 34; Plants - 24; Viruses - 0; Other Eukaryotes - 19 (source: NCBI BLink).	5e-088
PP070835	0	22.8	22.8	0	AT4G30190.1	AHA2; ATPase/ hydrogen-exporting ATPase, phosphorylative mechanism	1e-198
PP034082	0	22.8	22.8	0		no hit
PP069122	0.4	9.1	22.75	0	AT1G21500.1	unknown protein	7e-024
PP037932	0.3	6.8	22.6667	0	AT3G47340.1	ASN1 (GLUTAMINE-DEPENDENT ASPARAGINE SYNTHASE 1); asparagine synthase (glutamine-hydrolyzing)	4e-054
PP023984	0.3	6.8	22.6667	0		no hit
PP008400	0	22.6	22.6	0	AT3G05590.1	RPL18 (RIBOSOMAL PROTEIN L18); structural constituent of ribosome	2e-052
PP034084	0.2	4.5	22.5	0	AT2G24270.2	ALDH11A3; 3-chloroallyl aldehyde dehydrogenase/ glyceraldehyde-3-phosphate dehydrogenase (NADP+)	5e-096
PP082082	0.2	4.5	22.5	0	AT4G10730.1	ATP binding / kinase/ protein kinase/ protein serine/threonine kinase/ protein tyrosine kinase	6e-084
PP041647	0.2	4.5	22.5	0	AT5G57630.1	CIPK21 (CBL-interacting protein kinase 21); ATP binding / kinase/ protein kinase/ protein serine/threonine kinase	9e-056
PP032371	0	22.5	22.5	0	AT5G48620.1	disease resistance protein (CC-NBS-LRR class), putative	4e-123
PP028024	0.2	4.5	22.5	0	AT4G30790.1	unknown protein	1e-053
PP056107	0.6	13.5	22.5	0	AT3G13130.1	unknown protein	4e-052
PP031611	0.2	4.5	22.5	0		no hit
PP083395	0.2	4.5	22.5	0		no hit
PP018045	7.8	174.6	22.3846	0	AT1G08380.1	PSAO (photosystem I subunit O)	8e-070
PP022390	0.3	6.7	22.3333	0	AT5G06860.1	PGIP1 (POLYGALACTURONASE INHIBITING PROTEIN 1); protein binding	4e-137
PP028179	0.3	6.7	22.3333	0	AT2G39580.1	unknown protein	1e-030
PP047423	0.4	8.9	22.25	0	AT2G43590.1	chitinase, putative	4e-108
PP037098	0.8	17.8	22.25	0	AT1G01470.1	LEA14 (LATE EMBRYOGENESIS ABUNDANT 14)	1e-074
PP037679	0.4	8.9	22.25	0	AT5G04860.1	unknown protein	8e-023
PP014418	0	22.2	22.2	0	AT4G00810.1	60S acidic ribosomal protein P1 (RPP1B)	5e-022
PP037251	1	22.1	22.1	0	AT5G46110.1	APE2 (ACCLIMATION OF PHOTOSYNTHESIS TO ENVIRONMENT 2); antiporter/ triose-phosphate transmembrane transporter	4e-081
PP012067	0.2	4.4	22	0	AT3G08943.1	binding / protein transporter	2e-050
PP018148	0.2	4.4	22	0	AT3G05150.1	sugar transporter family protein	1e-074
PP065413	0.3	6.6	22	0		no hit
PP003316	2.1	46	21.9048	0	AT3G49910.1	60S ribosomal protein L26 (RPL26A)	2e-058
PP055222	0.5	10.9	21.8	0	AT5G67360.1	ARA12; serine-type endopeptidase	1e-062
PP001145	1.7	37	21.7647	0	AT5G25280.1	serine-rich protein-related	9e-051
PP011501	0.3	6.5	21.6667	0	AT1G51680.1	4CL1 (4-COUMARATE:COA LIGASE 1); 4-coumarate-CoA ligase	4e-193
PP024870	0.3	6.5	21.6667	0	NP_193897	proline-rich spliceosome-associated (PSP) family protein [Arabidopsis thaliana]	3e-007
PP089373	0.3	6.5	21.6667	0	AT4G30830.1	unknown protein	8e-052
PP036295	0	21.6	21.6	0	AT1G14320.1	SAC52 (SUPPRESSOR OF ACAULIS 52); structural constituent of ribosome	9e-128
PP023890	0.2	4.3	21.5	0	AT1G10950.1	endomembrane protein 70, putative	2e-048
PP049472	0.2	4.3	21.5	0	AT1G50500.1	HIT1 (HEAT-INTOLERANT 1); transporter	2e-048
PP059786	0.2	4.3	21.5	0	AT5G25930.1	leucine-rich repeat family protein / protein kinase family protein	2e-108
PP014141	0	21.5	21.5	0	AT4G26850.1	VTC2 (vitamin c defective 2); GDP-D-glucose phosphorylase/ GDP-galactose:glucose-1-phosphate guanyltransferase/ GDP-galactose:mannose-1-phosphate guanyltransferase/ GDP-galactose:myoinositol-1-phosphate guanyltransferase/ galactose-1-phosphate guanylyltra	2e-100
PP073480	0.2	4.3	21.5	0		no hit
PP094734	0.2	4.3	21.5	0		no hit
PP014725	7	150.1	21.4429	0	AT1G54040.2	ESP (EPITHIOSPECIFIER PROTEIN); enzyme regulator	6e-155
PP044798	0.7	15	21.4286	0	AT5G64440.1	AtFAAH (Arabidopsis thaliana fatty acid amide hydrolase); N-(long-chain-acyl)ethanolamine deacylase/ amidase	3e-073
PP034454	1.2	25.7	21.4167	0	AT3G27690.1	LHCB2.3; chlorophyll binding	3e-096
PP023334	0.6	12.8	21.3333	0	NP_001149726	60S ribosomal protein L5-1 [Zea mays]	7e-006
PP096521	0	21.3	21.3	0	AT4G32410.1	CESA1 (CELLULOSE SYNTHASE 1); cellulose synthase/ transferase, transferring glycosyl groups	9e-105
PP009473	0	21.3	21.3	0		no hit
PP023270	2.7	57.4	21.2593	0	AT1G17210.1	zinc ion binding	1e-080
PP028589	0.4	8.5	21.25	0	AT5G62740.1	band 7 family protein	2e-111
PP000233	0	21.2	21.2	0	AT2G45960.1	PIP1B (NAMED PLASMA MEMBRANE INTRINSIC PROTEIN 1B); water channel	3e-161
PP027198	1	21.2	21.2	0	AT1G04600.1	XIA (MYOSIN XI A); motor/ protein binding	2e-203
PP008967	0	21.2	21.2	0		no hit
PP008699	2	42.3	21.15	0		no hit
PP093521	0.3	6.3	21	0	AT1G35720.1	ANNAT1 (ANNEXIN ARABIDOPSIS 1); ATP binding / calcium ion binding / calcium-dependent phospholipid binding / copper ion binding / peroxidase/ protein homodimerization	1e-065
PP049777	0.2	4.2	21	0	NP_001117217	BGLU11 (BETA GLUCOSIDASE 11); catalytic/ cation binding / hydrolase, hydrolyzing O-glycosyl compounds [Arabidopsis thaliana]	5e-007
PP031204	0.5	10.5	21	0	AT4G35110.1	CONTAINS InterPro DOMAIN/s: Phospholipase-like, arabidopsis (InterPro:IPR007942); BEST Arabidopsis thaliana protein match is: unknown protein (TAIR:AT2G16900.1)	1e-041
PP095259	0.2	4.2	21	0	AT3G14440.1	NCED3 (NINE-CIS-EPOXYCAROTENOID DIOXYGENASE 3); 9-cis-epoxycarotenoid dioxygenase	8e-017
PP048745	0.2	4.2	21	0	AT2G39800.1	P5CS1 (DELTA1-PYRROLINE-5-CARBOXYLATE SYNTHASE 1); delta1-pyrroline-5-carboxylate synthetase	4e-032
PP045251	0.2	4.2	21	0	BAA85462	transposon-like ORF [Brassica rapa]	5e-014
PP035507	0.4	8.4	21	0	AT1G60900.1	U2 snRNP auxiliary factor large subunit, putative	2e-127
PP028872	1.8	37.8	21	0	AT3G23280.2	zinc finger (C3HC4-type RING finger) family protein / ankyrin repeat family protein	4e-075
PP002422	0	21	21	0		no hit
PP030557	0.2	4.2	21	0		no hit
PP031950	0.2	4.2	21	0		no hit
PP089631	0.2	4.2	21	0		no hit
PP012332	0	20.9	20.9	0	AT2G47400.1	CP12-1	8e-047
PP017307	0.6	12.5	20.8333	0	AT5G65207.1	unknown protein	2e-023
PP082213	0.7	14.5	20.7143	0	AT3G04720.1	PR4 (PATHOGENESIS-RELATED 4); chitin binding	1e-052
PP011669	0	20.7	20.7	0	AT4G33080.1	protein kinase, putative	1e-061
PP000690	0	20.6	20.6	0	ABD65046	hypothetical protein 26.t00107 [Brassica oleracea]	2e-012
PP017905	1.2	24.7	20.5833	0	AT5G64350.1	FKBP12 (FK506-BINDING PROTEIN); FK506 binding / peptidyl-prolyl cis-trans isomerase	7e-045
PP053231	0.2	4.1	20.5	0	AAD17398	putative non-LTR retroelement reverse transcriptase [Arabidopsis thaliana]	4e-008
PP020086	0.9	18.4	20.4444	0	AT5G04600.1	RNA recognition motif (RRM)-containing protein	8e-043
PP017152	0	20.4	20.4	0	AT1G14790.1	RDR1 (RNA-DEPENDENT RNA POLYMERASE 1); RNA-directed RNA polymerase/ nucleic acid binding	6e-040
PP087177	0	20.4	20.4	0	AT5G25510.1	serine/threonine protein phosphatase 2A (PP2A) regulatory subunit B', putative	3e-163
PP023782	0.7	14.2	20.2857	0		no hit
PP004661	2	40.5	20.25	0	AT4G33740.1	unknown protein	7e-016
PP028324	0.8	16.1	20.125	0	AT1G49670.1	NQR; binding / catalytic/ oxidoreductase/ zinc ion binding	1e-155
PP031145	1.1	22.1	20.0909	0	AT5G52070.1	agenet domain-containing protein	4e-068
PP014055	4.5	90.2	20.0444	0	AT1G29930.1	CAB1 (CHLOROPHYLL A/B BINDING PROTEIN 1); chlorophyll binding	5e-120
PP061415	0.4	8	20	0	AT5G50640.1	CBS domain-containing protein / octicosapeptide/Phox/Bemp1 (PB1) domain-containing protein	2e-046
PP020401	0.2	4	20	0	AT3G11130.1	clathrin heavy chain, putative	7e-041
PP041863	0.2	4	20	0	AT3G05690.1	NF-YA2 (NUCLEAR FACTOR Y, SUBUNIT A2); transcription factor	3e-077
PP049195	0.3	6	20	0	AT3G47160.1	protein binding / zinc ion binding	2e-067
PP045465	0.9	17.8	19.7778	0	AT2G35260.1	unknown protein	7e-057
PP006341	1.3	25.7	19.7692	0	AT3G01520.1	universal stress protein (USP) family protein	5e-086
PP020198	2.3	45.1	19.6087	0	AT3G28670.1	oxidoreductase/ zinc ion binding	5e-016
PP018481	0.5	9.8	19.6	0	NP_172743	unknown protein [Arabidopsis thaliana]	3e-006
PP005044	5.1	99.9	19.5882	0	AT4G37980.1	ELI3-1 (ELICITOR-ACTIVATED GENE 3-1); binding / catalytic/ oxidoreductase/ zinc ion binding	3e-164
PP078428	0.4	7.8	19.5	0	AT1G73805.1	calmodulin binding	2e-055
PP033243	0.8	15.6	19.5	0	AT1G28330.1	DYL1 (DORMANCY-ASSOCIATED PROTEIN-LIKE 1)	8e-045
PP020119	0	19.5	19.5	0	AT1G07920.1	elongation factor 1-alpha / EF-1-alpha	1e-017
PP011624	0.5	9.7	19.4	0	AT4G31700.1	RPS6 (RIBOSOMAL PROTEIN S6); structural constituent of ribosome	4e-039
PP022096	1.8	34.9	19.3889	0	AT3G54890.1	LHCA1; chlorophyll binding	3e-043
PP022759	0.3	5.8	19.3333	0	AT5G62520.2	SRO5 (SIMILAR TO RCD ONE 5); NAD+ ADP-ribosyltransferase	7e-026
PP010098	0	19.3	19.3	0		no hit
PP077745	0	19.3	19.3	0		no hit
PP000449	1.4	27	19.2857	0	AT5G65207.1	unknown protein	7e-019
PP023355	2.2	42.4	19.2727	0	AT4G08770.1	peroxidase, putative	1e-155
PP090351	0.4	7.7	19.25	0	AT5G22380.1	anac090 (Arabidopsis NAC domain containing protein 90); transcription factor	1e-091
PP041431	1.2	23.1	19.25	0	AT5G54770.1	THI1; protein homodimerization	5e-069
PP020001	2.9	55.8	19.2414	0	AAF64537	hypothetical protein [Arabidopsis thaliana]	2e-012
PP022297	0	19.1	19.1	0	AT4G33090.1	APM1 (AMINOPEPTIDASE M1); aminopeptidase	7e-074
PP054564	0	19	19	0	AT4G01540.1	NTM1 (NAC WITH TRANSMEMBRANE MOTIF1); transcription activator/ transcription factor	6e-058
PP023214	0.3	5.7	19	0	AT1G07370.1	PCNA1 (PROLIFERATING CELLULAR NUCLEAR ANTIGEN); DNA binding / DNA polymerase processivity factor/ protein binding	1e-017
PP012497	0.3	5.7	19	0		no hit
PP034952	0	18.9	18.9	0	AT5G46020.1	unknown protein	1e-016
PP033515	0.4	7.5	18.75	0	AT5G18130.1	unknown protein	6e-076
PP033586	0.7	13.1	18.7143	0	AT1G06460.1	ACD32.1 (ALPHA-CRYSTALLIN DOMAIN 32.1)	1e-100
PP010451	0	18.7	18.7	0	P32887	Acyl carrier protein, chloroplastic	7e-020
PP033984	0.3	5.6	18.6667	0	AT2G15480.1	UGT73B5 (UDP-glucosyl transferase 73B5); UDP-glucosyltransferase/ UDP-glycosyltransferase/ quercetin 3-O-glucosyltransferase/ transferase, transferring glycosyl groups	9e-130
PP027958	0.3	5.6	18.6667	0		no hit
PP058657	0	18.6	18.6	0	AT5G24240.1	phosphatidylinositol 3- and 4-kinase family protein / ubiquitin family protein	3e-102
PP011545	0	18.5	18.5	0		no hit
PP002113	0	18.4	18.4	0	AT2G41840.1	40S ribosomal protein S2 (RPS2C)	1e-025
PP005469	0	18.4	18.4	0	NP_191104	TPI (TRIOSEPHOSPHATE ISOMERASE); triose-phosphate isomerase [Arabidopsis thaliana]	6e-008
PP002261	0.3	5.5	18.3333	0		no hit
PP035830	0.7	12.7	18.1429	0	NP_001078524	nucleotide binding [Arabidopsis thaliana]	9e-020
PP020451	0	18.1	18.1	0	AT3G08640.1	alphavirus core protein family	1e-037
PP020534	0.9	16.1	17.8889	0	AT3G17840.1	RLK902; ATP binding / kinase/ protein serine/threonine kinase	5e-061
PP010041	0	17.8	17.8	0	AT3G20670.1	HTA13; DNA binding	2e-044
PP001994	0.4	7.1	17.75	0	AT4G37990.1	ELI3-2 (ELICITOR-ACTIVATED GENE 3-2); aryl-alcohol dehydrogenase/ mannitol dehydrogenase	2e-023
PP027863	0.3	5.3	17.6667	0	AT3G16500.1	PAP1 (PHYTOCHROME-ASSOCIATED PROTEIN 1); transcription factor	5e-035
PP020172	0.3	5.3	17.6667	0	AT1G29310.1	P-P-bond-hydrolysis-driven protein transmembrane transporter	7e-039
PP012776	0.3	5.3	17.6667	0	ABD64922	RNA recognition motif. (a.k.a. RRM, RBD, or RNP domain) containing protein [Brassica oleracea]	1e-021
PP002518	5.7	100.3	17.5965	0	AT5G54770.1	THI1; protein homodimerization	6e-171
PP017103	6.1	107.1	17.5574	0	AT5G58070.1	TIL (TEMPERATURE-INDUCED LIPOCALIN); binding / transporter	2e-090
PP033765	0.4	7	17.5	0	AT4G19985.1	GCN5-related N-acetyltransferase (GNAT) family protein	1e-087
PP010933	0.4	7	17.5	0	AT5G24520.1	TTG1 (TRANSPARENT TESTA GLABRA 1); DNA binding / nucleotide binding / protein binding	2e-060
PP032986	0.7	12.2	17.4286	0	AT5G38410.1	ribulose bisphosphate carboxylase small chain 3B / RuBisCO small subunit 3B (RBCS-3B) (ATS3B)	2e-092
PP083765	0.3	5.2	17.3333	0	AT5G17930.1	binding / protein binding	2e-026
PP023623	0.6	10.4	17.3333	0	AT1G09970.1	LRR XI-23; ATP binding / kinase/ protein kinase/ protein serine/threonine kinase	7e-110
PP090126	0.3	5.2	17.3333	0	AT3G02250.1	unknown protein	2e-053
PP040964	0	17.3	17.3	0	AT5G46020.1	unknown protein	2e-035
PP045913	0.7	12.1	17.2857	0	AT4G09690.1	DC1 domain-containing protein	2e-049
PP064283	0.7	12.1	17.2857	0	AT1G58100.1	TCP family transcription factor, putative	2e-030
PP008256	1	17.2	17.2	0	AT3G51480.1	ATGLR3.6 (GLUTAMATE RECEPTOR 3.6); intracellular ligand-gated ion channel	6e-114
PP081362	0	17.2	17.2	0		no hit
PP016848	0.6	10.2	17	0	AT5G58110.1	ATPase activator/ chaperone binding	4e-022
PP020383	0	17	17	0	AT5G26850.1	INVOLVED IN: biological_process unknown; LOCATED IN: chloroplast; BEST Arabidopsis thaliana protein match is: cyclin-related (TAIR:AT2G41830.1)	1e-051
PP040086	0	17	17	0	AT3G10260.1	reticulon family protein	1e-024
PP028721	0.5	8.5	17	0		no hit
PP087915	0.3	5.1	17	0		no hit
PP032982	2.8	47.5	16.9643	0	AT5G02160.1	unknown protein	4e-038
PP026677	3.3	55.8	16.9091	0	AT1G15210.1	PDR7 (PLEIOTROPIC DRUG RESISTANCE 7); ATPase, coupled to transmembrane movement of substances	3e-246
PP033345	1.4	23.6	16.8571	0	AT1G03220.1	extracellular dermal glycoprotein, putative / EDGP, putative	2e-207
PP077626	0.5	8.4	16.8	0	AT2G24440.1	selenium binding	4e-034
PP018674	0.9	15.1	16.7778	0	AT2G31230.1	ATERF15 (Ethylene-responsive element binding factor 15); DNA binding / transcription activator/ transcription factor	2e-084
PP009312	0	16.7	16.7	0	AT2G27100.1	SE (SERRATE); DNA binding / transcription factor	5e-022
PP023770	0	16.7	16.7	0	AT1G59890.1	SNL5 (SIN3-LIKE 5)	3e-019
PP036218	0.3	5	16.6667	0	ATCG00280.1	chloroplast gene encoding a CP43 subunit of the photosystem II reaction center. promoter contains a blue-light responsive element.	2e-171
PP077463	0.3	5	16.6667	0	AT5G12210.2	geranylgeranyl transferase type II beta subunit, putative / RAB geranylgeranyltransferase beta subunit, putative	5e-026
PP015019	0.3	5	16.6667	0	AT3G45140.1	LOX2 (LIPOXYGENASE 2); lipoxygenase	4e-050
PP032810	0.3	5	16.6667	0	AT1G21380.1	VHS domain-containing protein / GAT domain-containing protein	2e-042
PP002228	0	16.6	16.6	0		no hit
PP007788	0.7	11.6	16.5714	0	AT3G60270.1	uclacyanin, putative	1e-029
PP030336	2.1	34.7	16.5238	0	AT5G54010.1	glycosyltransferase family protein	1e-199
PP096831	0.4	6.6	16.5	0	AT3G03710.1	RIF10 (resistant to inhibition with FSM 10); 3'-5'-exoribonuclease/ RNA binding / nucleic acid binding / polyribonucleotide nucleotidyltransferase	5e-017
PP003031	0	16.5	16.5	0	AT1G80890.1	unknown protein	4e-025
PP073638	0	16.5	16.5	0		no hit
PP049473	0.9	14.8	16.4444	0		no hit
PP013103	0	16.4	16.4	0	NP_200987	calnexin 1 (CNX1) [Arabidopsis thaliana]	8e-011
PP070105	0.3	4.9	16.3333	0	AT4G37410.1	CYP81F4; electron carrier/ heme binding / iron ion binding / monooxygenase/ oxygen binding	1e-048
PP031274	0.7	11.4	16.2857	0	AT2G31510.1	IBR domain-containing protein / ARIADNE-like protein ARI7 (ARI7)	2e-078
PP029697	0.4	6.5	16.25	0	AT4G26940.1	galactosyltransferase family protein	4e-048
PP026427	0	16.2	16.2	0	AT1G76720.1	GTP binding / GTPase/ translation initiation factor	1e-016
PP031017	0.7	11.3	16.1429	0	AT4G32930.1	unknown protein	1e-076
PP041822	0.8	12.9	16.125	0	AT1G32660.1	F-box family protein	5e-027
PP025398	1	16.1	16.1	0	AT3G21000.1	unknown protein	3e-023
PP030909	1.8	28.8	16	0	AT2G47000.1	ABCB4 (ATP BINDING CASSETTE SUBFAMILY B4); ATPase, coupled to transmembrane movement of substances / xenobiotic-transporting ATPase	1e-207
PP014225	17.6	281.6	16	0	AT4G33300.1	ADR1-L1 (ADR1-like 1); ATP binding / protein binding	0.0
PP034520	0.4	6.4	16	0	AT2G24270.2	ALDH11A3; 3-chloroallyl aldehyde dehydrogenase/ glyceraldehyde-3-phosphate dehydrogenase (NADP+)	6e-058
PP022984	0.7	11.2	16	0	AT5G27030.1	TPR3 (TOPLESS-RELATED 3)	7e-030
PP006588	2.3	36.8	16	0	AT3G16520.1	UDP-glucoronosyl/UDP-glucosyl transferase family protein	3e-078
PP045218	0.3	4.8	16	0		no hit
PP097437	0.3	4.8	16	0		no hit
PP008637	0	15.9	15.9	0	AT5G02790.1	In2-1 protein, putative	7e-040
PP011392	0	15.9	15.9	0	AT5G57130.1	protein binding	6e-024
PP017962	0	15.9	15.9	0	NP_175268	ribosomal protein L18 family protein [Arabidopsis thaliana]	7e-011
PP030658	1.9	30.1	15.8421	0	AT2G40890.1	CYP98A3 (cytochrome P450, family 98, subfamily A, polypeptide 3); monooxygenase/ p-coumarate 3-hydroxylase	3e-086
PP032734	1.1	17.4	15.8182	0	AT1G08380.1	PSAO (photosystem I subunit O)	1e-065
PP019379	0	15.8	15.8	0	NP_187676	unknown protein [Arabidopsis thaliana]	3e-006
PP045966	0.4	6.3	15.75	0	AT1G69930.1	ATGSTU11 (GLUTATHIONE S-TRANSFERASE TAU 11); glutathione transferase	3e-095
PP090690	0.4	6.3	15.75	0	AT4G01070.1	GT72B1; UDP-glucosyltransferase/ UDP-glycosyltransferase/ transferase, transferring glycosyl groups	2e-036
PP069634	0	15.7	15.7	0	AT4G33270.1	CDC20.1; signal transducer	1e-155
PP023142	0	15.7	15.7	0	AT3G63140.1	CSP41A (CHLOROPLAST STEM-LOOP BINDING PROTEIN OF 41 KDA); mRNA binding / poly(U) binding	3e-031
PP001571	0.3	4.7	15.6667	0	CAA20582	hypothetical protein [Arabidopsis thaliana]	9e-011
PP014477	0.3	4.7	15.6667	0	NP_563971	MBD10; DNA binding / methyl-CpG binding [Arabidopsis thaliana]	3e-006
PP031462	1.8	28.1	15.6111	0	AT5G02490.1	heat shock cognate 70 kDa protein 2 (HSC70-2) (HSP70-2)	8e-047
PP013988	0	15.6	15.6	0	AT1G79340.1	AtMC4 (metacaspase 4); cysteine-type peptidase	3e-035
PP114062	0	15.6	15.6	0	AT1G72290.1	trypsin and protease inhibitor family protein / Kunitz family protein	4e-059
PP031559	0.5	7.8	15.6	0	AT3G04160.1	unknown protein	7e-062
PP022387	1.9	29.6	15.5789	0	AT4G14270.1	Protein containing PAM2 motif which mediates interaction with the PABC domain of polyadenyl binding proteins.	6e-018
PP020845	2.1	32.7	15.5714	0	AT1G02780.1	emb2386 (embryo defective 2386); structural constituent of ribosome	7e-093
PP059883	0.4	6.2	15.5	0	AT4G39410.1	WRKY13; transcription factor	2e-022
PP009938	0	15.5	15.5	0		no hit
PP019805	2.7	41.8	15.4815	0		no hit
PP016518	5.2	80.2	15.4231	0	AT1G61520.1	LHCA3; chlorophyll binding	1e-096
PP036740	0.5	7.7	15.4	0		no hit
PP018521	0.3	4.6	15.3333	0	AT4G37830.1	cytochrome c oxidase-related	4e-034
PP000024	3.4	52.1	15.3235	0	AT2G32150.1	haloacid dehalogenase-like hydrolase family protein	1e-136
PP011227	0	15.3	15.3	0	AT1G80920.1	J8; heat shock protein binding / unfolded protein binding	9e-033
PP017815	0	15.3	15.3	0	NP_850582	RAP2.2; DNA binding / transcription factor [Arabidopsis thaliana]	9e-011
PP020420	14.5	221.7	15.2897	0	AT1G06680.1	PSBP-1 (PHOTOSYSTEM II SUBUNIT P-1); poly(U) binding	9e-122
PP091880	1.4	21.4	15.2857	0	AT4G35110.1	EXPRESSED IN: 15 plant structures; EXPRESSED DURING: 10 growth stages; CONTAINS InterPro DOMAIN/s: Phospholipase-like, arabidopsis (InterPro:IPR007942)	8e-087
PP036291	5.6	85.6	15.2857	0	AT3G61470.1	LHCA2; chlorophyll binding	6e-103
PP020943	0.8	12.2	15.25	0	AT2G34620.1	mitochondrial transcription termination factor-related / mTERF-related	1e-074
PP014171	0	15.2	15.2	0	AT4G33680.1	AGD2 (ABERRANT GROWTH AND DEATH 2); L,L-diaminopimelate aminotransferase/ transaminase	1e-071
PP010241	0	15.2	15.2	0	AT1G66430.1	pfkB-type carbohydrate kinase family protein	1e-056
PP026889	0.5	7.6	15.2	0	AT2G21270.1	ubiquitin fusion degradation UFD1 family protein	8e-058
PP089648	0.5	7.6	15.2	0	AT1G16850.1	unknown protein	5e-032
PP000255	1.5	22.7	15.1333	0		no hit
PP025365	1.7	25.7	15.1176	0	AT3G44110.1	ATJ3; protein binding	2e-024
PP036096	1.7	25.7	15.1176	0	AT1G28330.1	DYL1 (DORMANCY-ASSOCIATED PROTEIN-LIKE 1)	2e-038
PP031053	0.3	4.5	15	0	NP_195050	1-phosphatidylinositol-4-phosphate 5-kinase/ ATP binding / phosphatidylinositol phosphate kinase/ protein binding / zinc ion binding [Arabidopsis thaliana]	4e-011
PP031546	0.4	6	15	0	AT3G26340.1	20S proteasome beta subunit E, putative	1e-038
PP017889	0.3	4.5	15	0	AT2G20140.1	26S protease regulatory complex subunit 4, putative	3e-021
PP065052	0.3	4.5	15	0	AT5G62020.1	AT-HSFB2A; DNA binding / transcription factor	8e-016
PP024538	0.8	12	15	0	AT3G53230.1	cell division cycle protein 48, putative / CDC48, putative	1e-062
PP031726	0.4	6	15	0	AT1G65850.1	disease resistance protein (TIR-NBS-LRR class), putative	6e-022
PP111780	0.3	4.5	15	0	AT3G15270.1	SPL5 (SQUAMOSA PROMOTER BINDING PROTEIN-LIKE 5); DNA binding / transcription factor	2e-030
PP032705	0.5	7.5	15	0	AT2G29360.1	tropinone reductase, putative / tropine dehydrogenase, putative	5e-065
PP005192	3.4	51	15	0	AT5G21940.1	unknown protein	1e-071
PP017441	0	15	15	0	AT5G57123.1	unknown protein	1e-021
PP031031	0.3	4.5	15	0	AT5G02880.1	UPL4; ubiquitin-protein ligase	3e-059
PP060135	0.3	4.5	15	0		no hit
PP009493	4.8	71.6	14.9167	0	AT4G16690.1	MES16 (METHYL ESTERASE 16); catalytic/ hydrolase, acting on ester bonds / methyl indole-3-acetate esterase/ methyl jasmonate esterase	1e-124
PP082320	0	14.9	14.9	0	ABL97970	cytochrome-c oxidase [Brassica rapa]	9e-007
PP002791	0.7	10.4	14.8571	0	AT1G15820.1	LHCB6 (LIGHT HARVESTING COMPLEX PSII SUBUNIT 6); chlorophyll binding	6e-026
PP023175	0.7	10.4	14.8571	0	NP_194990	protein binding / zinc ion binding [Arabidopsis thaliana]	2e-013
PP011376	0.7	10.4	14.8571	0	XP_002534247	Stem-specific protein TSJT1, putative [Ricinus communis]	6e-006
PP011166	2	29.7	14.85	0		no hit
PP002142	0	14.8	14.8	0	AT2G39570.1	ACT domain-containing protein	8e-046
PP021399	0.5	7.4	14.8	0	AT3G21640.1	TWD1 (TWISTED DWARF 1); FK506 binding / calmodulin binding / peptidyl-prolyl cis-trans isomerase	8e-052
PP006622	6.7	99	14.7761	0	AT1G08260.2	TIL1 (TILTED 1); DNA binding / DNA-directed DNA polymerase/ nucleic acid binding / nucleotide binding / zinc ion binding	2e-121
PP002154	0.4	5.9	14.75	0	AT4G22890.1	PGR5-LIKE A	4e-027
PP003807	0.4	5.9	14.75	0		no hit
PP000756	0	14.7	14.7	0	NP_564250	peptidyl-prolyl cis-trans isomerase PPIC-type family protein [Arabidopsis thaliana]	8e-008
PP018042	0	14.7	14.7	0	AT1G52230.1	PSAH2 (PHOTOSYSTEM I SUBUNIT H2)	2e-019
PP055185	0.3	4.4	14.6667	0	AT2G46020.2	transcription regulatory protein SNF2, putative	1e-050
PP090894	0.3	4.4	14.6667	0	AT3G11570.1	unknown protein	9e-036
PP072176	0.3	4.4	14.6667	0		no hit
PP009153	4.6	67.3	14.6304	0	AT5G17100.1	EXPRESSED IN: male gametophyte; EXPRESSED DURING: L mature pollen stage; CONTAINS InterPro DOMAIN/s: Cystatin-related, plant (InterPro:IPR006525); BEST Arabidopsis thaliana protein match is: unknown protein (TAIR:AT5G17110.1)	1e-029
PP030413	0	14.6	14.6	0	AT1G53940.1	GLIP2; arylesterase/ carboxylesterase/ lipase	1e-145
PP008221	0.5	7.3	14.6	0	AT2G34620.1	mitochondrial transcription termination factor-related / mTERF-related	1e-052
PP096508	1	14.6	14.6	0		no hit
PP004848	3.4	49.6	14.5882	0	AT1G06680.1	PSBP-1 (PHOTOSYSTEM II SUBUNIT P-1); poly(U) binding	3e-118
PP031814	0.7	10.2	14.5714	0	AT3G17770.1	dihydroxyacetone kinase family protein	1e-078
PP090267	2	29.1	14.55	0	AT4G01370.1	ATMPK4 (ARABIDOPSIS THALIANA MAP KINASE 4); MAP kinase/ kinase	1e-173
PP018322	1.1	16	14.5455	0	BAC42981	unknown protein [Arabidopsis thaliana]	2e-011
PP005181	1.3	18.9	14.5385	0	AT2G39800.2	P5CS1 (DELTA1-PYRROLINE-5-CARBOXYLATE SYNTHASE 1); delta1-pyrroline-5-carboxylate synthetase	7e-024
PP022583	0.8	11.6	14.5	0	AT2G23600.1	ACL (ACETONE-CYANOHYDRIN LYASE); hydrolase/ hydrolase, acting on ester bonds / methyl indole-3-acetate esterase/ methyl jasmonate esterase/ methyl salicylate esterase	6e-073
PP036252	0.7	10.1	14.4286	0	AT3G62550.1	universal stress protein (USP) family protein	5e-081
PP028546	0.7	10.1	14.4286	0	AT2G28570.1	unknown protein	4e-024
PP017287	0	14.4	14.4	0	AAD34673	ESTs gb|T04357 and gb|AA595092 come from this gene [Arabidopsis thaliana]	5e-013
PP049576	0	14.4	14.4	0	AT5G02310.1	PRT6 (PROTEOLYSIS 6); ubiquitin-protein ligase	3e-074
PP002551	0	14.4	14.4	0		no hit
PP027166	0.8	11.5	14.375	0	AT5G63790.1	ANAC102 (ARABIDOPSIS NAC DOMAIN CONTAINING PROTEIN 102); transcription factor	1e-020
PP009205	2.5	35.9	14.36	0	S42643	ubiquitin / ribosomal protein S27a - potato (fragment)	2e-011
PP032055	1.4	20.1	14.3571	0	AT5G50960.1	NBP35 (NUCLEOTIDE BINDING PROTEIN 35); iron-sulfur cluster binding / nucleotide binding / protein homodimerization	3e-181
PP086498	0.3	4.3	14.3333	0	AT3G51480.1	ATGLR3.6 (GLUTAMATE RECEPTOR 3.6); intracellular ligand-gated ion channel	6e-083
PP059416	0.3	4.3	14.3333	0	NP_190595	CEJ1 (COOPERATIVELY REGULATED BY ETHYLENE AND JASMONATE 1); DNA binding / transcription factor [Arabidopsis thaliana]	9e-009
PP031015	0.9	12.9	14.3333	0	AT1G30790.1	F-box family protein	7e-026
PP003248	0.3	4.3	14.3333	0	AT5G44050.1	MATE efflux family protein	1e-033
PP027687	0.6	8.6	14.3333	0	AT5G06140.1	SNX1 (SORTING NEXIN 1); phosphoinositide binding / protein binding	4e-071
PP001220	0	14.3	14.3	0	AT2G32730.1	26S proteasome regulatory subunit, putative	3e-032
PP010651	5.2	74.3	14.2885	0	AT2G24850.1	TAT3 (TYROSINE AMINOTRANSFERASE 3); L-tyrosine:2-oxoglutarate aminotransferase/ transaminase	1e-203
PP003840	0.8	11.4	14.25	0	AT3G07360.1	PUB9 (PLANT U-BOX 9); ubiquitin-protein ligase	4e-050
PP031428	0.8	11.4	14.25	0	AT5G16270.1	SYN4 (SISTER CHROMATID COHESION 1 PROTEIN 4)	7e-034
PP031302	0.5	7.1	14.2	0	AAG50652	transposase, putative [Arabidopsis thaliana]	2e-043
PP006331	0	14.2	14.2	0		no hit
PP001037	2.7	38.3	14.1852	0	AT5G41770.1	crooked neck protein, putative / cell cycle protein, putative	3e-038
PP032150	0.7	9.9	14.1429	0		no hit
PP066804	0.7	9.9	14.1429	0		no hit
PP014192	7.3	103.1	14.1233	0	AT3G21055.1	PSBTN (photosystem II subunit T)	6e-036
PP019531	1.1	15.5	14.0909	0	AT1G25440.1	zinc finger (B-box type) family protein	3e-137
PP043130	0.3	4.2	14	0	AT4G25700.1	BETA-OHASE 1 (BETA-HYDROXYLASE 1); carotene beta-ring hydroxylase	6e-036
PP076669	1.2	16.8	14	0	AT3G57240.1	BG3 (BETA-1,3-GLUCANASE 3); cellulase/ hydrolase, hydrolyzing O-glycosyl compounds	5e-105
PP046182	0.4	5.6	14	0	ABD65615	hypothetical protein 23.t00033 [Brassica oleracea]	5e-013
PP072547	0.3	4.2	14	0	AT3G62150.1	PGP21 (P-GLYCOPROTEIN 21); ATPase, coupled to transmembrane movement of substances	8e-070
PP006973	0	14	14	0	AT2G33800.1	ribosomal protein S5 family protein	2e-034
PP052284	0.3	4.2	14	0	AT2G29150.1	tropinone reductase, putative / tropine dehydrogenase, putative	2e-064
PP001044	3.7	51.7	13.973	0	AT4G34960.1	peptidyl-prolyl cis-trans isomerase, putative / cyclophilin, putative / rotamase, putative	2e-105
PP085204	1.5	20.9	13.9333	0	ACG39306	histone deacetylase 2b [Zea mays]	4e-014
PP116501	1.2	16.7	13.9167	0	AT1G74470.1	geranylgeranyl reductase	5e-064
PP013493	0	13.9	13.9	0	AT4G27800.1	protein phosphatase 2C PPH1 / PP2C PPH1 (PPH1)	4e-065
PP023743	0.6	8.3	13.8333	0		no hit
PP011399	1.1	15.2	13.8182	0	AT5G24240.1	phosphatidylinositol 3- and 4-kinase family protein / ubiquitin family protein	1e-130
PP019222	0	13.8	13.8	0	AT1G65580.1	FRA3 (FRAGILE FIBER3); inositol or phosphatidylinositol phosphatase	1e-047
PP060891	0	13.8	13.8	0	AT3G54890.1	LHCA1; chlorophyll binding	3e-037
PP030067	0.5	6.9	13.8	0	AT2G47210.1	myb family transcription factor	7e-030
PP021083	0	13.8	13.8	0	AT1G65350.1	UBQ13; protein binding	1e-049
PP020790	0	13.8	13.8	0		no hit
PP095135	0	13.8	13.8	0		no hit
PP057517	1.8	24.8	13.7778	0	AT5G04720.1	ADR1-L2 (ADR1-like 2); ATP binding / nucleoside-triphosphatase/ nucleotide binding / protein binding	6e-062
PP008199	0.8	11	13.75	0	AT4G40060.1	ATHB16 (ARABIDOPSIS THALIANA HOMEOBOX PROTEIN 16); sequence-specific DNA binding / transcription activator/ transcription factor	5e-023
PP002996	0.4	5.5	13.75	0	NP_001031044	KH domain-containing protein [Arabidopsis thaliana]	7e-010
PP002136	0	13.7	13.7	0	AT2G28390.1	SAND family protein	7e-076
PP063408	0.3	4.1	13.6667	0	AT4G10730.1	ATP binding / kinase/ protein kinase/ protein serine/threonine kinase/ protein tyrosine kinase	4e-021
PP089509	0.3	4.1	13.6667	0	AT4G10730.1	ATP binding / kinase/ protein kinase/ protein serine/threonine kinase/ protein tyrosine kinase	3e-052
PP029387	0.3	4.1	13.6667	0	AT1G76320.1	FRS4 (FAR1-related sequence 4); zinc ion binding	2e-058
PP036378	0.6	8.2	13.6667	0	AT4G01850.1	SAM-2 (S-ADENOSYLMETHIONINE SYNTHETASE 2); copper ion binding / methionine adenosyltransferase	3e-062
PP013406	7.3	99.5	13.6301	0	AT2G23120.1	LOCATED IN: plasma membrane; CONTAINS InterPro DOMAIN/s: Late embryogenesis abundant protein 18 (InterPro:IPR018930)	5e-018
PP014953	0	13.6	13.6	0	AT3G26618.1	ERF1-3 (eukaryotic release factor 1-3); translation release factor	4e-041
PP075019	0	13.6	13.6	0	AT5G48360.1	formin homology 2 domain-containing protein / FH2 domain-containing protein	1e-066
PP008087	0.5	6.8	13.6	0	ZP_01469061	RNA-binding region RNP-1 [Synechococcus sp. BL107]	1e-007
PP069672	0	13.6	13.6	0		no hit
PP005691	11.8	159.7	13.5339	0	AT1G15210.1	PDR7 (PLEIOTROPIC DRUG RESISTANCE 7); ATPase, coupled to transmembrane movement of substances	3e-202
PP006167	8.3	112.2	13.5181	0	AT3G48670.1	XH/XS domain-containing protein / XS zinc finger domain-containing protein	6e-282
PP026308	0	13.5	13.5	0	AT3G57330.1	ACA11 (autoinhibited Ca2+-ATPase 11); calcium-transporting ATPase/ calmodulin binding	1e-075
PP033359	0.4	5.4	13.5	0	AT1G06460.1	ACD32.1 (ALPHA-CRYSTALLIN DOMAIN 32.1)	1e-060
PP026817	0.6	8.1	13.5	0	AT1G72890.1	disease resistance protein (TIR-NBS class), putative	5e-137
PP041644	0.4	5.4	13.5	0	AT5G03900.2	LOCATED IN: chloroplast envelope; CONTAINS InterPro DOMAIN/s: FeS cluster biogenesis (InterPro:IPR000361)	1e-048
PP028069	0.4	5.4	13.5	0	AT2G43150.1	proline-rich extensin-like family protein	1e-089
PP009680	0	13.5	13.5	0	AT3G20260.1	structural constituent of ribosome	7e-036
PP025611	0.4	5.4	13.5	0	AT4G32670.1	zinc ion binding	5e-039
PP025418	1.5	20.2	13.4667	0	AT3G46780.1	PTAC16 (PLASTID TRANSCRIPTIONALLY ACTIVE 16); binding / catalytic	5e-132
PP000103	3.5	47.1	13.4571	0	AT2G30490.1	C4H (CINNAMATE-4-HYDROXYLASE); trans-cinnamate 4-monooxygenase	2e-230
PP032891	0.7	9.4	13.4286	0	AT5G01530.1	chlorophyll A-B binding protein CP29 (LHCB4)	2e-039
PP062658	0.5	6.7	13.4	0	AT2G37180.1	RD28 (RESPONSIVE TO DESICCATION 28); water channel	1e-017
PP000704	0	13.4	13.4	0	AT4G02380.1	SAG21 (SENESCENCE-ASSOCIATED GENE 21)	2e-018
PP020850	0	13.4	13.4	0		no hit
PP063052	1.6	21.4	13.375	0	AT1G09970.1	LRR XI-23; ATP binding / kinase/ protein kinase/ protein serine/threonine kinase	2e-146
PP008302	0.3	4	13.3333	0	AT4G25640.1	MATE efflux family protein	7e-030
PP062413	1.2	16	13.3333	0	AAD22286	putative non-LTR retroelement reverse transcriptase [Arabidopsis thaliana]	9e-029
PP033404	0.3	4	13.3333	0	AT2G37970.1	SOUL-1; binding	2e-055
PP003201	0	13.3	13.3	0	AT3G08890.1	unknown protein	6e-042
PP065725	1.4	18.6	13.2857	0	AT5G53660.1	AtGRF7 (GROWTH-REGULATING FACTOR 7); transcription activator	6e-090
PP029842	2.1	27.9	13.2857	0	AT2G17920.1	nucleic acid binding / zinc ion binding	3e-016
PP000399	3.2	42.3	13.2188	0	AT1G35460.1	basic helix-loop-helix (bHLH) family protein	6e-046
PP083138	0	13.2	13.2	0	AT3G61240.1	DEAD/DEAH box helicase, putative (RH12)	2e-160
PP021262	0	13.2	13.2	0	AT5G12190.1	RNA recognition motif (RRM)-containing protein	5e-047
PP023734	0	13.2	13.2	0		no hit
PP026030	0	13.2	13.2	0		no hit
PP024856	1.7	22.4	13.1765	0	AT3G46780.1	PTAC16 (PLASTID TRANSCRIPTIONALLY ACTIVE 16); binding / catalytic	4e-066
PP004584	2.6	34.2	13.1538	0	AT3G15095.1	unknown protein	2e-042
PP003023	0.7	9.2	13.1429	0	NP_194280	ATRSP35; RNA binding / nucleic acid binding / nucleotide binding [Arabidopsis thaliana]	2e-012
PP010580	0	13.1	13.1	0	AT3G57610.1	ADSS (ADENYLOSUCCINATE SYNTHASE); adenylosuccinate synthase	4e-072
PP017968	0	13.1	13.1	0	AT5G03340.1	cell division cycle protein 48, putative / CDC48, putative	7e-080
PP019820	0	13.1	13.1	0	AT5G64400.1	EXPRESSED IN: 25 plant structures; EXPRESSED DURING: 15 growth stages; CONTAINS InterPro DOMAIN/s: CHCH (InterPro:IPR010625)	2e-052
PP010414	0	13.1	13.1	0	AT2G23460.1	XLG1 (EXTRA-LARGE G-PROTEIN 1); guanyl nucleotide binding / signal transducer	3e-082
PP029787	0	13.1	13.1	0		no hit
PP038182	0	13.1	13.1	0		no hit
PP003401	7.4	96.4	13.027	0	AT5G20900.1	JAZ12 (JASMONATE-ZIM-DOMAIN PROTEIN 12)	1e-052
PP050531	0	13	13	0	AT2G44050.1	COS1 (COI1 SUPPRESSOR1); 6,7-dimethyl-8-ribityllumazine synthase	3e-029
PP027261	0.3	3.9	13	0	AT3G05690.1	NF-YA2 (NUCLEAR FACTOR Y, SUBUNIT A2); transcription factor	1e-053
PP068691	0.8	10.4	13	0	AT3G07800.1	thymidine kinase, putative	2e-027
PP085420	0.3	3.9	13	0	AT5G42830.1	transferase family protein	5e-036
PP021162	0	13	13	0	AAM63489	unknown [Arabidopsis thaliana]	4e-010
PP028054	1.4	18.2	13	0	AT5G67500.1	VDAC2 (VOLTAGE DEPENDENT ANION CHANNEL 2); voltage-gated anion channel	4e-120
PP062505	0.4	5.2	13	0		no hit
PP065480	0.5	6.5	13	0		no hit
PP021663	4.9	63.5	12.9592	0	AT2G06520.1	PSBX (photosystem II subunit X)	1e-038
PP033574	1.4	18.1	12.9286	0	AT3G54890.1	LHCA1; chlorophyll binding	9e-121
PP009101	0	12.9	12.9	0	NP_849292	UBQ14; protein binding [Arabidopsis thaliana]	1e-006
PP087628	0	12.9	12.9	0		no hit
PP086711	0.9	11.6	12.8889	0	AT2G29310.1	tropinone reductase, putative / tropine dehydrogenase, putative	1e-094
PP012853	2.2	28.3	12.8636	0	AT3G57010.1	strictosidine synthase family protein	4e-054
PP021690	5.5	70.7	12.8545	0	AT3G50930.1	BCS1 (CYTOCHROME BC1 SYNTHESIS); ATP binding / ATPase/ nucleoside-triphosphatase/ nucleotide binding	1e-237
PP000655	4.7	60.4	12.8511	0		no hit
PP040117	0.6	7.7	12.8333	0	AT1G73840.1	ESP1 (ENHANCED SILENCING PHENOTYPE 1)	2e-023
PP022420	1	12.8	12.8	0	AT4G23250.1	EMB1290 (EMBRYO DEFECTIVE 1290); kinase/ protein kinase	1e-161
PP050933	0	12.8	12.8	0	AT1G06430.1	FTSH8; ATP-dependent peptidase/ ATPase/ metallopeptidase/ zinc ion binding	2e-083
PP003215	0	12.8	12.8	0		no hit
PP008048	0	12.8	12.8	0		no hit
PP016072	12.5	159.6	12.768	0	AT5G60800.1	heavy-metal-associated domain-containing protein	4e-028
PP035167	0.4	5.1	12.75	0	AT3G55970.1	oxidoreductase, 2OG-Fe(II) oxygenase family protein	8e-074
PP087829	0.4	5.1	12.75	0	AT1G60900.1	U2 snRNP auxiliary factor large subunit, putative	4e-041
PP020949	0.8	10.2	12.75	0	AT3G58160.1	XIJ; motor	4e-069
PP038334	0.4	5.1	12.75	0		no hit
PP050009	0.7	8.9	12.7143	0	AT4G35830.1	aconitate hydratase, cytoplasmic / citrate hydro-lyase / aconitase (ACO)	2e-030
PP048610	0.7	8.9	12.7143	0	AT5G66470.1	GTP binding / RNA binding	1e-066
PP061639	0	12.7	12.7	0	AT3G02110.1	scpl25 (serine carboxypeptidase-like 25); serine-type carboxypeptidase	7e-058
PP096164	0	12.7	12.7	0	AT1G34350.1	unknown protein	5e-073
PP036032	3.6	45.7	12.6944	0	AT2G45990.1	unknown protein	1e-134
PP079560	0.8	10.1	12.625	0	AT3G11520.1	CYCB1;3 (CYCLIN B1;3); cyclin-dependent protein kinase regulator	2e-040
PP031647	0.5	6.3	12.6	0	AT5G06140.1	SNX1 (SORTING NEXIN 1); phosphoinositide binding / protein binding	4e-020
PP031944	1.5	18.9	12.6	0	AT4G27070.1	TSB2 (TRYPTOPHAN SYNTHASE BETA-SUBUNIT 2); tryptophan synthase	1e-098
PP018947	1.2	15	12.5	0	AT1G29400.1	AML5 (ARABIDOPSIS MEI2-LIKE PROTEIN 5); RNA binding / nucleic acid binding / nucleotide binding	2e-055
PP031151	1	12.5	12.5	0	AT3G07550.1	F-box family protein (FBL12)	2e-038
PP028834	0.4	5	12.5	0	AT5G52390.1	photoassimilate-responsive protein, putative	2e-063
PP050102	0	12.5	12.5	0		no hit
PP018365	3.7	46.2	12.4865	0	AT5G46110.1	APE2 (ACCLIMATION OF PHOTOSYNTHESIS TO ENVIRONMENT 2); antiporter/ triose-phosphate transmembrane transporter	5e-076
PP094538	0	12.4	12.4	0	AT2G42600.2	ATPPC2 (PHOSPHOENOLPYRUVATE CARBOXYLASE 2); catalytic/ phosphoenolpyruvate carboxylase	4e-018
PP094968	0	12.4	12.4	0	AT5G01010.1	EXPRESSED DURING: 14 growth stages; CONTAINS InterPro DOMAIN/s: GOLD (InterPro:IPR009038)	3e-016
PP087886	0	12.4	12.4	0	NP_187286	MEE32 (MATERNAL EFFECT EMBRYO ARREST 32); 3-dehydroquinate dehydratase/ NADP or NADPH binding / binding / catalytic/ shikimate 5-dehydrogenase [Arabidopsis thaliana]	6e-006
PP002263	0	12.4	12.4	0	AT5G05210.1	nucleolar matrix protein-related	1e-023
PP006970	0	12.4	12.4	0		no hit
PP064751	0	12.4	12.4	0		no hit
PP027287	2.2	27.2	12.3636	0	AT3G49060.1	protein kinase family protein / U-box domain-containing protein	6e-018
PP005493	3.3	40.7	12.3333	0	AT1G20340.1	DRT112; copper ion binding / electron carrier	6e-059
PP025683	0	12.3	12.3	0	NP_190684	kinesin motor family protein [Arabidopsis thaliana]	5e-008
PP013720	0	12.3	12.3	0	AT1G73100.1	SUVH3 (SU(VAR)3-9 HOMOLOG 3); histone methyltransferase	1e-074
PP063653	1	12.3	12.3	0	AAA98492	tyrosine-rich hydroxyproline-rich glycoprotein [Petroselinum crispum]	4e-047
PP006523	0.7	8.6	12.2857	0	AT4G28390.1	AAC3 (ADP/ATP CARRIER 3); ATP:ADP antiporter/ binding	3e-070
PP029641	3.2	39.3	12.2812	0	AT4G04570.1	protein kinase family protein	5e-167
PP015992	6.2	76.1	12.2742	0	AT3G57010.1	strictosidine synthase family protein	3e-088
PP078448	0.4	4.9	12.25	0	AT4G35110.3	EXPRESSED IN: 15 plant structures; EXPRESSED DURING: 10 growth stages; CONTAINS InterPro DOMAIN/s: Phospholipase-like, arabidopsis (InterPro:IPR007942); BEST Arabidopsis thaliana protein match is: unknown protein (TAIR:AT2G16900.1)	4e-032
PP028831	1.2	14.7	12.25	0	AT5G19100.1	extracellular dermal glycoprotein-related / EDGP-related	6e-048
PP036883	1.6	19.6	12.25	0	AT1G29720.1	protein kinase family protein	4e-048
PP058890	0.4	4.9	12.25	0	AT4G24580.1	REN1 (ROP1 ENHANCER 1); Rho GTPase activator/ Rho GTPase binding / phosphoinositide binding	2e-061
PP019586	0.4	4.9	12.25	0		no hit
PP030155	1.3	15.9	12.2308	0	ABW81062	proline-rich-protein [Arabidopsis lyrata subsp. lyrata]	4e-011
PP071247	0.5	6.1	12.2	0	AT2G18230.1	AtPPa2 (Arabidopsis thaliana pyrophosphorylase 2); inorganic diphosphatase/ pyrophosphatase	1e-021
PP010945	0	12.2	12.2	0	AT3G62130.1	epimerase-related	4e-045
PP055491	0	12.2	12.2	0	NP_001031075	HMGB3 (HIGH MOBILITY GROUP B 3); DNA binding / chromatin binding / structural constituent of chromatin / transcription factor [Arabidopsis thaliana]	1e-007
PP017914	0	12.2	12.2	0		no hit
PP047704	0	12.2	12.2	0		no hit
PP004447	6.1	74.4	12.1967	0	AT5G62350.1	invertase/pectin methylesterase inhibitor family protein / DC 1.2 homolog (FL5-2I22)	1e-086
PP043522	2.1	25.6	12.1905	0	AT1G61520.1	LHCA3; chlorophyll binding	5e-036
PP004292	6.9	83.9	12.1594	0	AT3G61470.1	LHCA2; chlorophyll binding	4e-132
PP017475	0.7	8.5	12.1429	0	AT2G47170.1	ARF1A1C; GTP binding / phospholipase activator/ protein binding	6e-034
PP013908	0.7	8.5	12.1429	0	AT5G24850.1	CRY3 (cryptochrome 3); DNA binding / DNA photolyase/ FMN binding	2e-083
PP007003	0.8	9.7	12.125	0	AT2G38770.1	EMB2765 (EMBRYO DEFECTIVE 2765)	8e-029
PP050833	0	12.1	12.1	0	AT3G16270.1	INVOLVED IN: intracellular protein transport; LOCATED IN: membrane; EXPRESSED IN: 25 plant structures; EXPRESSED DURING: 15 growth stages; CONTAINS InterPro DOMAIN/s: VHS (InterPro:IPR002014), ENTH/VHS (InterPro:IPR008942)	5e-060
PP030352	0	12.1	12.1	0	AT1G04910.1	unknown protein	1e-102
PP047785	0	12.1	12.1	0	AT4G02500.1	XT2 (UDP-XYLOSYLTRANSFERASE 2); UDP-xylosyltransferase/ transferase/ transferase, transferring glycosyl groups / xyloglucan 6-xylosyltransferase	4e-016
PP017099	0	12.1	12.1	0		no hit
PP020056	0	12.1	12.1	0		no hit
PP041756	1.1	13.3	12.0909	0	AT2G34430.1	LHB1B1; chlorophyll binding	6e-023
PP004529	21.5	259.4	12.0651	0	AT1G15820.1	LHCB6 (LIGHT HARVESTING COMPLEX PSII SUBUNIT 6); chlorophyll binding	1e-128
PP020822	0	12	12	0	AT5G47930.1	40S ribosomal protein S27 (RPS27D)	6e-036
PP056862	0.5	6	12	0	AT2G27150.1	AAO3 (Abscisic ALDEHYDE OXIDASE 3); abscisic aldehyde oxidase/ aldehyde oxidase/ indole-3-acetaldehyde oxidase	5e-059
PP019327	0.4	4.8	12	0	AT1G12820.1	AFB3 (AUXIN SIGNALING F-BOX 3); auxin binding / ubiquitin-protein ligase	4e-060
PP011300	0.7	8.4	12	0	AT5G53660.1	AtGRF7 (GROWTH-REGULATING FACTOR 7); transcription activator	8e-020
PP047693	0.4	4.8	12	0	AT1G66130.1	oxidoreductase N-terminal domain-containing protein	3e-026
PP021788	0.7	8.4	12	0	AT1G29720.2	protein kinase family protein	2e-029
PP056109	0	12	12	0	P21260	RecName: Full=Uncharacterized proline-rich protein	1e-011
PP066995	0.4	4.8	12	0		no hit
PP033310	10.6	126.5	11.934	0	AT2G33830.1	dormancy/auxin associated family protein	7e-045
PP028807	0	11.9	11.9	0	P08770	Putative AC transposase	2e-017
PP025239	0	11.9	11.9	0	AT5G08560.1	transducin family protein / WD-40 repeat family protein	3e-105
PP003367	14.8	176.1	11.8986	0	AT3G61470.1	LHCA2; chlorophyll binding	7e-125
PP080477	0.7	8.3	11.8571	0	AT5G20230.1	ATBCB (ARABIDOPSIS BLUE-COPPER-BINDING PROTEIN); copper ion binding / electron carrier	3e-046
PP093631	1.2	14.2	11.8333	0	AT5G12270.1	oxidoreductase, 2OG-Fe(II) oxygenase family protein	5e-140
PP033564	0.6	7.1	11.8333	0	AT1G51110.1	plastid-lipid associated protein PAP / fibrillin family protein	9e-121
PP084106	0	11.8	11.8	0	AT4G01610.1	cathepsin B-like cysteine protease, putative	4e-037
PP036099	1	11.8	11.8	0	NP_001031825	heavy-metal-associated domain-containing protein [Arabidopsis thaliana]	2e-041
PP060689	0	11.8	11.8	0	AT5G62810.1	PEX14; protein binding / protein transporter	1e-023
PP085639	0	11.8	11.8	0	AT5G45105.1	ZIP8 (ZINC TRANSPORTER 8 PRECURSOR); cation transmembrane transporter	1e-048
PP006548	4.5	52.8	11.7333	0	AT1G06950.1	TIC110 (TRANSLOCON AT THE INNER ENVELOPE MEMBRANE OF CHLOROPLASTS 110)	8e-038
PP069357	0.7	8.2	11.7143	0	AT3G21055.1	PSBTN (photosystem II subunit T)	1e-035
PP076300	0.7	8.2	11.7143	0	AT4G35720.1	unknown protein	4e-063
PP001258	0	11.7	11.7	0	AT1G52740.1	HTA9 (HISTONE H2A PROTEIN 9); DNA binding	1e-048
PP002900	0	11.7	11.7	0		no hit
PP072165	0	11.7	11.7	0		no hit
PP008326	2.2	25.7	11.6818	0	AT5G46110.1	APE2 (ACCLIMATION OF PHOTOSYNTHESIS TO ENVIRONMENT 2); antiporter/ triose-phosphate transmembrane transporter	2e-054
PP022582	1.2	14	11.6667	0	AT2G17040.1	anac036 (Arabidopsis NAC domain containing protein 36); transcription factor	2e-130
PP077574	0.6	7	11.6667	0	AT2G28400.1	unknown protein	2e-067
PP020324	1.1	12.8	11.6364	0	AT5G27640.1	TIF3B1 (TRANSLATION INITIATION FACTOR 3B1); nucleic acid binding / translation initiation factor	6e-033
PP000330	1.6	18.6	11.625	0	AT3G01540.2	DRH1 (DEAD BOX RNA HELICASE 1); ATP-dependent RNA helicase/ ATPase	3e-026
PP030697	0	11.6	11.6	0	AT5G13680.1	ABO1 (ABA-OVERLY SENSITIVE 1); transcription elongation regulator	4e-047
PP071296	0	11.6	11.6	0	AT4G38910.1	BPC5 (BASIC PENTACYSTEINE 5); DNA binding / transcription factor	2e-032
PP007255	0	11.6	11.6	0	BAB10652	cell cycle control crn (crooked neck) protein-like [Arabidopsis thaliana]	6e-009
PP015573	0	11.6	11.6	0	AT4G22140.1	DNA binding / protein binding / zinc ion binding	7e-069
PP002788	0.5	5.8	11.6	0	AT1G12930.1	importin-related	3e-045
PP075014	0.5	5.8	11.6	0	AT2G43940.1	thiol methyltransferase, putative	1e-031
PP059047	0	11.6	11.6	0	NP_001031495	unknown protein [Arabidopsis thaliana]	3e-006
PP025586	0	11.6	11.6	0		no hit
PP065022	0	11.6	11.6	0		no hit
PP012647	1.7	19.7	11.5882	0	AT2G02170.1	remorin family protein	2e-023
PP002334	2.4	27.8	11.5833	0	ACP30623	disease resistance protein [Brassica rapa subsp. pekinensis]	6e-040
PP024595	2.7	31.2	11.5556	0	AT3G04810.1	ATNEK2 (NIMA-RELATED KINASE 2); ATP binding / kinase/ protein kinase/ protein serine/threonine kinase	2e-170
PP019899	28.5	328.4	11.5228	0	AT1G29930.1	CAB1 (CHLOROPHYLL A/B BINDING PROTEIN 1); chlorophyll binding	2e-146
PP027087	1.2	13.8	11.5	0	AT5G49630.1	AAP6 (AMINO ACID PERMEASE 6); acidic amino acid transmembrane transporter/ amino acid transmembrane transporter/ neutral amino acid transmembrane transporter	2e-137
PP031129	0.8	9.2	11.5	0	AT2G27960.1	CKS1 (CYCLIN-DEPENDENT KINASE-SUBUNIT 1); cyclin-dependent protein kinase/ protein binding	8e-017
PP003157	0.4	4.6	11.5	0	NP_200288	THI1; protein homodimerization [Arabidopsis thaliana]	2e-009
PP042707	0.9	10.3	11.4444	0	AT3G11000.1	LOCATED IN: endomembrane system; EXPRESSED IN: 9 plant structures; EXPRESSED DURING: 6 growth stages; CONTAINS InterPro DOMAIN/s: Development and cell death domain (InterPro:IPR013989), Kelch related (InterPro:IPR013089)	1e-043
PP003301	2.3	26.3	11.4348	0	AT1G73840.1	ESP1 (ENHANCED SILENCING PHENOTYPE 1)	1e-093
PP021138	0.7	8	11.4286	0	ADA58342	pseudo-response regulator 7a [Brassica rapa]	1e-011
PP010367	1.2	13.7	11.4167	0		no hit
PP031312	1.2	13.7	11.4167	0		no hit
PP007958	0	11.4	11.4	0	AT3G14310.1	ATPME3; pectinesterase	5e-022
PP054229	0	11.4	11.4	0	AT5G25820.1	exostosin family protein	6e-021
PP016828	0.5	5.7	11.4	0		no hit
PP022365	0	11.4	11.4	0		no hit
PP033763	1.1	12.5	11.3636	0	AT1G32060.1	PRK (PHOSPHORIBULOKINASE); ATP binding / phosphoribulokinase/ protein binding	7e-209
PP030918	0	11.3	11.3	0		no hit
PP071757	0	11.3	11.3	0		no hit
PP078261	1.8	20.3	11.2778	0	AT1G12805.1	nucleotide binding	1e-023
PP026458	1.1	12.4	11.2727	0		no hit
PP092342	0.4	4.5	11.25	0	AT1G74300.1	esterase/lipase/thioesterase family protein	3e-062
PP089985	0.4	4.5	11.25	0		no hit
PP027519	0.9	10.1	11.2222	0	AT5G64170.1	dentin sialophosphoprotein-related	9e-018
PP020225	3.2	35.9	11.2188	0		no hit
PP013417	11.1	124.5	11.2162	0	AT2G39330.1	JAL23 (JACALIN-RELATED LECTIN 23)	1e-034
PP033194	3.7	41.5	11.2162	0	NP_180925	late embryogenesis abundant protein, putative / LEA protein, putative [Arabidopsis thaliana]	5e-007
PP009296	0.5	5.6	11.2	0	AT3G60120.1	BGLU27 (BETA GLUCOSIDASE 27); catalytic/ cation binding / hydrolase, hydrolyzing O-glycosyl compounds	4e-056
PP082229	0	11.2	11.2	0	AT5G20890.1	chaperonin, putative	4e-025
PP081082	0.6	6.7	11.1667	0	AT2G26650.1	AKT1 (ARABIDOPSIS K TRANSPORTER 1); cyclic nucleotide binding / inward rectifier potassium channel	2e-024
PP075662	0.7	7.8	11.1429	0	AT3G20410.1	CPK9 (calmodulin-domain protein kinase 9); calmodulin-dependent protein kinase/ kinase	1e-077
PP001019	0.8	8.9	11.125	0	AT3G57070.1	glutaredoxin family protein	2e-023
PP084500	1	11.1	11.1	0	AT5G52750.1	heavy-metal-associated domain-containing protein	6e-016
PP020596	1	11.1	11.1	0	AT2G44060.1	late embryogenesis abundant family protein / LEA family protein	1e-097
PP016449	0	11.1	11.1	0	AT4G27440.1	PORB (PROTOCHLOROPHYLLIDE OXIDOREDUCTASE B); oxidoreductase/ protochlorophyllide reductase	1e-051
PP102947	0	11.1	11.1	0		no hit
PP004846	3.1	34.2	11.0323	0	AT4G28750.1	PSAE-1 (PSA E1 KNOCKOUT); catalytic	1e-041
PP020291	40.5	445.8	11.0074	0	AT2G34430.1	LHB1B1; chlorophyll binding	1e-143
PP000954	2.7	29.7	11	0	AT1G06650.2	2-oxoglutarate-dependent dioxygenase, putative	3e-170
PP081015	0.4	4.4	11	0	AT5G10840.1	endomembrane protein 70, putative	3e-041
PP028902	0.5	5.5	11	0	AT1G34340.1	esterase/lipase/thioesterase family protein	2e-086
PP006902	1.7	18.7	11	0	AT2G37860.2	LCD1 (LOWER CELL DENSITY 1)	2e-028
PP040749	2.8	30.8	11	0	AT4G36850.1	LOCATED IN: membrane; CONTAINS InterPro DOMAIN/s: Cystinosin/ERS1p repeat (InterPro:IPR006603); BEST Arabidopsis thaliana protein match is: PQ-loop repeat family protein / transmembrane family protein (TAIR:AT2G41050.1)	1e-079
PP032001	0.4	4.4	11	0	AT1G22930.1	T-complex protein 11	9e-017
PP010770	0	11	11	0	AT3G08030.1	unknown protein	1e-118
PP022901	1.1	12.1	11	0	AT5G13560.1	unknown protein	7e-149
PP033572	0	11	11	0	AT3G15450.1	unknown protein	1e-121
PP009351	0	11	11	0		no hit
PP049558	0	11	11	0		no hit
PP089290	0	11	11	0		no hit
PP026994	0	10.9	10.9	0	AT3G63140.1	CSP41A (CHLOROPLAST STEM-LOOP BINDING PROTEIN OF 41 KDA); mRNA binding / poly(U) binding	2e-077
PP031068	0.9	9.8	10.8889	0	AT2G36360.1	kelch repeat-containing protein	1e-087
PP022636	0.9	9.8	10.8889	0	AT5G02370.1	kinesin motor protein-related	5e-085
PP005143	6.3	68.6	10.8889	0	AT4G12800.1	PSAL (photosystem I subunit L)	5e-096
PP065126	0.7	7.6	10.8571	0	NP_564070	DNA cross-link repair protein-related [Arabidopsis thaliana]	3e-040
PP055138	0.7	7.6	10.8571	0	AT3G27690.1	LHCB2.3; chlorophyll binding	9e-048
PP001349	0.7	7.6	10.8571	0	AT5G06140.1	SNX1 (SORTING NEXIN 1); phosphoinositide binding / protein binding	5e-018
PP015868	0.7	7.6	10.8571	0		no hit
PP063707	0.7	7.6	10.8571	0		no hit
PP014174	3	32.5	10.8333	0	AT4G32020.1	unknown protein	6e-021
PP033582	1.1	11.9	10.8182	0	AT4G24230.1	ACBP3 (ACYL-COA-BINDING DOMAIN 3); acyl-CoA binding	3e-033
PP010309	0	10.8	10.8	0	AT1G28290.1	AGP31 (arabinogalactan-protein 31)	1e-016
PP057777	0.5	5.4	10.8	0	AT3G51480.1	ATGLR3.6 (GLUTAMATE RECEPTOR 3.6); intracellular ligand-gated ion channel	2e-057
PP065897	0	10.8	10.8	0	ABD65046	hypothetical protein 26.t00107 [Brassica oleracea]	3e-017
PP019648	0	10.8	10.8	0	AT5G03460.1	unknown protein	2e-034
PP002559	0	10.8	10.8	0	NP_191822	unknown protein [Arabidopsis thaliana]	1e-010
PP011086	0.5	5.4	10.8	0		no hit
PP017878	0	10.8	10.8	0		no hit
PP052891	0	10.8	10.8	0		no hit
PP012009	0.4	4.3	10.75	0	XP_002517654	Pre-mRNA-processing-splicing factor, putative [Ricinus communis]	1e-009
PP087693	0.4	4.3	10.75	0	NP_566255	protein binding [Arabidopsis thaliana]	2e-010
PP018372	0.4	4.3	10.75	0	AT1G15120.1	ubiquinol-cytochrome C reductase complex 7.8 kDa protein, putative / mitochondrial hinge protein, putative	8e-038
PP020743	0.4	4.3	10.75	0		no hit
PP030319	0.4	4.3	10.75	0		no hit
PP040461	1.2	12.9	10.75	0		no hit
PP001141	0.7	7.5	10.7143	0	AT2G35330.1	protein binding / zinc ion binding	6e-061
PP077978	0	10.7	10.7	0		no hit
PP033390	239.7	2555.8	10.6625	0	AAG13407	BN28a [Brassica napus]	4e-019
PP018375	2.2	23.4	10.6364	0	AT4G38970.1	fructose-bisphosphate aldolase, putative	2e-220
PP019380	0.8	8.5	10.625	0	AT4G24470.1	TIFY1; transcription factor	2e-072
PP000459	0.5	5.3	10.6	0	XP_002510380	2-hydroxyacid dehydrogenase, putative [Ricinus communis]	2e-006
PP003449	6.7	71	10.597	0	AT5G16620.1	TIC40	2e-097
PP053313	0.7	7.4	10.5714	0		no hit
PP017770	1.3	13.7	10.5385	0	AT2G34850.1	MEE25 (maternal effect embryo arrest 25); UDP-glucose 4-epimerase/ binding / catalytic/ coenzyme binding	1e-057
PP028525	1.7	17.9	10.5294	0	AT5G61580.1	PFK4 (PHOSPHOFRUCTOKINASE 4); 6-phosphofructokinase	3e-144
PP014143	1.2	12.6	10.5	0	AT5G11490.1	adaptin family protein	1e-076
PP027193	0.4	4.2	10.5	0	AT3G06350.1	MEE32 (MATERNAL EFFECT EMBRYO ARREST 32); 3-dehydroquinate dehydratase/ NADP or NADPH binding / binding / catalytic/ shikimate 5-dehydrogenase	2e-037
PP031882	0	10.5	10.5	0	AT4G23160.1	protein kinase family protein	7e-019
PP005227	0.6	6.3	10.5	0	AT2G43810.1	small nuclear ribonucleoprotein F, putative / U6 snRNA-associated Sm-like protein, putative / Sm protein F, putative	8e-031
PP031376	0	10.5	10.5	0		no hit
PP035734	0.4	4.2	10.5	0		no hit
PP046342	0	10.5	10.5	0		no hit
PP069457	0	10.5	10.5	0		no hit
PP071947	0	10.5	10.5	0		no hit
PP116451	0.4	4.2	10.5	0		no hit
PP020573	2.3	24.1	10.4783	0	AT3G07560.1	PEX13 (PEROXIN 13); protein binding	1e-032
PP000576	1.1	11.5	10.4545	0	AT4G24830.1	arginosuccinate synthase family	3e-106
PP030749	4.2	43.8	10.4286	0	AT3G53260.1	PAL2; phenylalanine ammonia-lyase	2e-192
PP071200	0	10.4	10.4	0	AT1G29400.1	AML5 (ARABIDOPSIS MEI2-LIKE PROTEIN 5); RNA binding / nucleic acid binding / nucleotide binding	3e-044
PP010074	0	10.4	10.4	0	AT5G25350.1	EBF2 (EIN3-BINDING F BOX PROTEIN 2); protein binding	3e-048
PP062791	0	10.4	10.4	0	AT5G48990.1	kelch repeat-containing F-box family protein	3e-040
PP026765	1	10.4	10.4	0	AT2G41790.1	peptidase M16 family protein / insulinase family protein	8e-108
PP020846	0	10.4	10.4	0	AT4G27440.1	PORB (PROTOCHLOROPHYLLIDE OXIDOREDUCTASE B); oxidoreductase/ protochlorophyllide reductase	1e-046
PP021718	0	10.4	10.4	0	AT5G06360.1	ribosomal protein S8e family protein	3e-033
PP010000	0	10.4	10.4	0		no hit
PP037089	3.1	32.2	10.3871	0		no hit
PP101880	0.8	8.3	10.375	0		no hit
PP005347	2.2	22.8	10.3636	0	AT3G59400.1	GUN4; enzyme binding / tetrapyrrole binding	2e-085
PP032485	2	20.7	10.35	0	AT3G54050.1	fructose-1,6-bisphosphatase, putative / D-fructose-1,6-bisphosphate 1-phosphohydrolase, putative / FBPase, putative	2e-202
PP018952	0.9	9.3	10.3333	0	AT1G27320.1	AHK3 (ARABIDOPSIS HISTIDINE KINASE 3); cytokinin receptor/ osmosensor/ protein histidine kinase	4e-018
PP006981	4.5	46.4	10.3111	0	AT2G46600.1	calcium-binding protein, putative	6e-059
PP016196	0	10.3	10.3	0	AT2G17840.1	ERD7 (EARLY-RESPONSIVE TO DEHYDRATION 7)	4e-057
PP009538	0	10.3	10.3	0	AT5G12150.1	pleckstrin homology (PH) domain-containing protein / RhoGAP domain-containing protein	2e-031
PP001821	0	10.3	10.3	0		no hit
PP023946	0.7	7.2	10.2857	0	AT2G31400.1	pentatricopeptide (PPR) repeat-containing protein	2e-045
PP028303	0.4	4.1	10.25	0	AT5G36160.1	aminotransferase-related	4e-134
PP015465	0.4	4.1	10.25	0	AT5G62560.1	armadillo/beta-catenin repeat family protein / U-box domain-containing protein	2e-026
PP045501	0.4	4.1	10.25	0	NP_563876	BSD domain-containing protein [Arabidopsis thaliana]	5e-012
PP022652	1.2	12.3	10.25	0	AT1G65310.1	XTH17 (XYLOGLUCAN ENDOTRANSGLUCOSYLASE/HYDROLASE 17); hydrolase, acting on glycosyl bonds / hydrolase, hydrolyzing O-glycosyl compounds / xyloglucan:xyloglucosyl transferase	5e-136
PP032310	0.4	4.1	10.25	0		no hit
PP005460	2.1	21.5	10.2381	0	AT3G54890.2	LHCA1; chlorophyll binding	9e-066
PP050806	2.2	22.5	10.2273	0	AT1G30170.1	unknown protein	2e-059
PP026816	1.8	18.4	10.2222	0	AT5G64000.1	SAL2; 3'(2'),5'-bisphosphate nucleotidase/ inositol or phosphatidylinositol phosphatase	8e-152
PP008679	0	10.2	10.2	0	AT3G42050.1	vacuolar ATP synthase subunit H family protein	9e-060
PP085486	0	10.2	10.2	0		no hit
PP004457	5.9	60.1	10.1864	0	AT1G15210.1	PDR7 (PLEIOTROPIC DRUG RESISTANCE 7); ATPase, coupled to transmembrane movement of substances	1e-020
PP054404	1.1	11.2	10.1818	0	AT5G38210.1	serine/threonine protein kinase family protein	6e-098
PP021543	1.7	17.3	10.1765	0	AT3G43810.1	CAM7 (CALMODULIN 7); calcium ion binding	5e-081
PP036255	0.6	6.1	10.1667	0	AT3G15840.1	PIFI (post-illumination chlorophyll fluorescence increase)	4e-144
PP043806	2.1	21.3	10.1429	0	AT4G24960.1	ATHVA22D	3e-051
PP010726	2.4	24.3	10.125	0	AT3G01540.2	DRH1 (DEAD BOX RNA HELICASE 1); ATP-dependent RNA helicase/ ATPase	2e-029
PP008796	0	10.1	10.1	0	AT5G32440.1	LOCATED IN: chloroplast; EXPRESSED IN: 24 plant structures; EXPRESSED DURING: 15 growth stages; CONTAINS InterPro DOMAIN/s: Ubiquitin system component Cue (InterPro:IPR003892)	2e-024
PP105340	0	10.1	10.1	0	NP_194965	phosphate translocator-related [Arabidopsis thaliana]	5e-006
PP024877	0	10.1	10.1	0		no hit
PP016152	9.1	91.8	10.0879	0	AT2G33830.1	dormancy/auxin associated family protein	5e-045
PP021784	4.2	42.2	10.0476	0	AT3G16830.1	TPR2 (TOPLESS-RELATED 2)	1e-188
PP019810	15.6	156.1	10.0064	0	AT1G80910.1	unknown protein	5e-146
PP013524	0.5	5	10	0	AT5G39740.1	60S ribosomal protein L5 (RPL5B)	2e-075
PP027204	0.6	6	10	0	AT1G73805.1	calmodulin binding	7e-074
PP021584	3.7	37	10	0	AT4G36850.1	CONTAINS InterPro DOMAIN/s: Cystinosin/ERS1p repeat (InterPro:IPR006603); BEST Arabidopsis thaliana protein match is: PQ-loop repeat family protein / transmembrane family protein (TAIR:AT2G41050.1)	2e-176
PP071511	0.7	7	10	0	AT1G28320.1	DEG15; endopeptidase	1e-072
PP024288	0.7	7	10	0	NP_567043	glutaredoxin family protein [Arabidopsis thaliana]	7e-009
PP021354	0.9	9	10	0	AT1G73360.1	HDG11 (HOMEODOMAIN GLABROUS 11); DNA binding / transcription factor	1e-044
PP071945	0	10	10	0	AT1G21720.1	PBC1 (PROTEASOME BETA SUBUNIT C1); peptidase/ threonine-type endopeptidase	2e-024
PP025775	0.4	4	10	0	AT1G64520.1	RPN12a (Regulatory Particle non-ATPase 12a); peptidase	7e-026
PP055334	0.9	9	10	0	AT5G13560.1	unknown protein	4e-103
PP095681	0.8	8	10	0	AT2G39580.1	unknown protein	1e-038
PP023419	0.4	4	10	0		no hit
PP026072	0	10	10	0		no hit
PP026343	0	10	10	0		no hit
PP028288	0.7	7	10	0		no hit
PP049109	2.7	26.8	9.92593	0	AT1G29400.1	AML5 (ARABIDOPSIS MEI2-LIKE PROTEIN 5); RNA binding / nucleic acid binding / nucleotide binding	1e-174
PP008233	0	9.9	9.9	0	AAA99511	cinnamyl-alcohol dehydrogenase [Arabidopsis thaliana]	2e-009
PP011827	0	9.9	9.9	0	AT2G30800.1	HVT1 (HELICASE IN VASCULAR TISSUE AND TAPETUM); ATP binding / helicase/ nucleic acid binding	1e-066
PP064503	0	9.9	9.9	0	AT3G52890.1	KIPK (KCBP-interacting protein kinase); kinase/ protein binding / protein kinase	6e-025
PP020373	0	9.9	9.9	0	AT3G08940.2	LHCB4.2 (light harvesting complex PSII); chlorophyll binding	3e-025
PP030913	1	9.9	9.9	0	AT5G26260.1	meprin and TRAF homology domain-containing protein / MATH domain-containing protein	4e-039
PP066842	0	9.9	9.9	0	AT2G35840.1	sucrose-phosphatase 1 (SPP1)	9e-041
PP051094	0	9.9	9.9	0		no hit
PP057623	0	9.9	9.9	0		no hit
PP097586	0	9.9	9.9	0		no hit
PP024237	0.7	6.9	9.85714	0	AT4G33050.3	EDA39 (embryo sac development arrest 39); calmodulin binding	7e-120
PP000695	0.7	6.9	9.85714	0		no hit
PP021680	2	19.7	9.85	0	AT1G80890.1	unknown protein	4e-023
PP034104	0.6	5.9	9.83333	0	AT2G36320.1	zinc finger (AN1-like) family protein	9e-062
PP015255	0.6	5.9	9.83333	0		no hit
PP020731	0.6	5.9	9.83333	0		no hit
PP022179	0	9.8	9.8	0	AT4G23630.1	BTI1 (VIRB2-INTERACTING PROTEIN 1)	3e-079
PP002874	0	9.8	9.8	0	AT4G25080.3	CHLM (magnesium-protoporphyrin IX methyltransferase); magnesium protoporphyrin IX methyltransferase	1e-041
PP046270	0	9.8	9.8	0	NP_566359	D111/G-patch domain-containing protein [Arabidopsis thaliana]	1e-009
PP085736	0	9.8	9.8	0	AT1G74510.2	kelch repeat-containing F-box family protein	5e-020
PP020228	0	9.8	9.8	0	AT1G70850.1	MLP34 (MLP-LIKE PROTEIN 34)	4e-032
PP076138	0	9.8	9.8	0	NP_566386	transcription factor [Arabidopsis thaliana]	1e-009
PP020848	0	9.8	9.8	0		no hit
PP065416	0	9.8	9.8	0		no hit
PP016070	6.1	59.5	9.7541	0	AT5G56170.1	LOCATED IN: anchored to membrane; BEST Arabidopsis thaliana protein match is: LRE (LORELEI) (TAIR:AT4G26466.1)	7e-035
PP001193	0.4	3.9	9.75	0	AT1G47420.1	LOCATED IN: mitochondrion, nucleus; BEST Arabidopsis thaliana protein match is: GAMMA CA2 (GAMMA CARBONIC ANHYDRASE 2); carbonate dehydratase (TAIR:AT1G47260.1)	9e-017
PP019665	1.2	11.7	9.75	0	AT4G31170.1	protein kinase family protein	3e-066
PP012739	0.4	3.9	9.75	0		no hit
PP030547	0.4	3.9	9.75	0		no hit
PP072365	1.4	13.6	9.71429	0	AT3G62150.1	PGP21 (P-GLYCOPROTEIN 21); ATPase, coupled to transmembrane movement of substances	5e-133
PP074446	0.7	6.8	9.71429	0		no hit
PP012790	0	9.7	9.7	0	AT1G21400.1	2-oxoisovalerate dehydrogenase, putative / 3-methyl-2-oxobutanoate dehydrogenase, putative / branched-chain alpha-keto acid dehydrogenase E1 alpha subunit, putative	4e-048
PP006864	0	9.7	9.7	0	AT4G26230.1	60S ribosomal protein L31 (RPL31B)	3e-046
PP110195	0	9.7	9.7	0	AT1G07660.1	histone H4	1e-029
PP013000	0	9.7	9.7	0	AT5G58130.1	RNA recognition motif (RRM)-containing protein	4e-029
PP052111	0	9.7	9.7	0	YP_422662	RTX toxins and related Ca2+-binding protein [Magnetospirillum magneticum AMB-1]	8e-012
PP033131	0	9.7	9.7	0		no hit
PP083801	0	9.7	9.7	0		no hit
PP085406	0	9.7	9.7	0		no hit
PP032246	1.3	12.6	9.69231	0	AT5G64810.1	WRKY51; transcription factor	2e-054
PP062592	1.2	11.6	9.66667	0	AT5G01990.1	auxin efflux carrier family protein	6e-083
PP010377	1.2	11.6	9.66667	0	AT2G30420.1	ETC2; DNA binding / transcription factor	3e-023
PP091925	0.9	8.7	9.66667	0	AT5G26200.1	mitochondrial substrate carrier family protein	2e-061
PP023146	4.7	45.4	9.65957	0		no hit
PP032932	0.5	4.8	9.6	0	AT2G24270.2	ALDH11A3; 3-chloroallyl aldehyde dehydrogenase/ glyceraldehyde-3-phosphate dehydrogenase (NADP+)	6e-080
PP026108	0.5	4.8	9.6	0	AT3G10630.1	glycosyl transferase family 1 protein	1e-021
PP036415	1	9.6	9.6	0	AT1G07180.1	NDA1 (ALTERNATIVE NAD(P)H DEHYDROGENASE 1); NADH dehydrogenase	5e-042
PP027489	0.5	4.8	9.6	0	AAL38338	unknown protein [Arabidopsis thaliana]	3e-007
PP011697	0.5	4.8	9.6	0		no hit
PP065328	0	9.6	9.6	0		no hit
PP103361	0	9.6	9.6	0		no hit
PP001030	5.1	48.9	9.58823	0		no hit
PP083247	0.7	6.7	9.57143	0	AT3G58780.1	SHP1 (SHATTERPROOF 1); DNA binding / protein binding / transcription factor	9e-060
PP063465	1.8	17.2	9.55556	0	AT2G28605.1	Encodes a PsbP domain-OEC23 like protein localized in thylakoid (peripheral-lumenal side).	2e-070
PP016874	4.2	40.1	9.54762	0		no hit
PP005516	6.3	60	9.52381	0	AT2G18220.1	INVOLVED IN: biological_process unknown; CONTAINS InterPro DOMAIN/s: Uncharacterised protein family UPF0120 (InterPro:IPR005343); BEST Arabidopsis thaliana protein match is: RBL (REBELOTE) (TAIR:AT3G55510.1)	2e-060
PP001921	2.1	20	9.52381	0		no hit
PP000252	3.1	29.5	9.51613	0		no hit
PP039044	1.2	11.4	9.5	0	AT3G56210.1	binding	3e-035
PP063752	0.4	3.8	9.5	0	AT5G66700.1	HB53; DNA binding / transcription factor	1e-046
PP029711	0.4	3.8	9.5	0	NP_196406	myosin heavy chain-related [Arabidopsis thaliana]	2e-008
PP009017	0	9.5	9.5	0	AT5G50630.1	nodulin family protein	2e-058
PP073464	0.4	3.8	9.5	0	AT3G16500.1	PAP1 (PHYTOCHROME-ASSOCIATED PROTEIN 1); transcription factor	5e-025
PP049522	0.4	3.8	9.5	0	AT3G26090.1	RGS1 (REGULATOR OF G-PROTEIN SIGNALING 1); G-protein coupled receptor	5e-044
PP020581	0.4	3.8	9.5	0	AT1G22930.1	T-complex protein 11	3e-033
PP001600	0	9.5	9.5	0	AT4G24690.1	ubiquitin-associated (UBA)/TS-N domain-containing protein / octicosapeptide/Phox/Bemp1 (PB1) domain-containing protein	1e-017
PP094661	0.8	7.6	9.5	0	NP_190774	unknown protein [Arabidopsis thaliana]	1e-009
PP033634	1.9	18	9.47368	0		no hit
PP028894	2.2	20.8	9.45455	0	AT4G14040.1	SBP2 (SELENIUM-BINDING PROTEIN 2); selenium binding	1e-177
PP018010	1.1	10.4	9.45455	0		no hit
PP020739	0.7	6.6	9.42857	0	AT5G02500.1	HSC70-1 (HEAT SHOCK COGNATE PROTEIN 70-1); ATP binding	3e-064
PP014232	4.6	43.3	9.41304	0	AT4G26850.1	VTC2 (vitamin c defective 2); GDP-D-glucose phosphorylase/ GDP-galactose:glucose-1-phosphate guanyltransferase/ GDP-galactose:mannose-1-phosphate guanyltransferase/ GDP-galactose:myoinositol-1-phosphate guanyltransferase/ galactose-1-phosphate guanylyltra	9e-041
PP039532	0.5	4.7	9.4	0	AT3G08010.1	ATAB2; RNA binding	3e-068
PP094892	0.5	4.7	9.4	0	AT5G16380.1	unknown protein	2e-059
PP047091	0	9.4	9.4	0		no hit
PP069830	0	9.4	9.4	0		no hit
PP084215	0.8	7.5	9.375	0		no hit
PP014513	1.4	13.1	9.35714	0	AT3G05670.1	PHD finger family protein	1e-063
PP024561	0.9	8.4	9.33333	0	AT3G24140.1	FMA (FAMA); DNA binding / transcription activator/ transcription factor	2e-031
PP031036	0.9	8.4	9.33333	0	AT5G05480.1	unknown protein	6e-073
PP035898	1.3	12.1	9.30769	0	AT4G32610.1	unknown protein	9e-024
PP075942	0	9.3	9.3	0	AT4G39210.1	APL3; glucose-1-phosphate adenylyltransferase	3e-075
PP090375	0	9.3	9.3	0	AT4G03520.1	ATHM2; enzyme activator	4e-044
PP114500	0	9.3	9.3	0	AT4G36180.1	leucine-rich repeat family protein	2e-047
PP020406	0	9.3	9.3	0	AT1G67250.1	proteasome maturation factor UMP1 family protein	8e-032
PP080606	0	9.3	9.3	0	AAD28647	putative Ta11-like non-LTR retroelement protein [Arabidopsis thaliana]	8e-015
PP012831	0	9.3	9.3	0	AT1G20580.1	small nuclear ribonucleoprotein, putative / snRNP, putative / Sm protein, putative	6e-028
PP076087	0	9.3	9.3	0	AT3G07310.1	unknown protein	2e-018
PP010019	0	9.3	9.3	0		no hit
PP034283	0.7	6.5	9.28571	0		no hit
PP021872	12.4	115	9.27419	0	AT3G08940.2	LHCB4.2 (light harvesting complex PSII); chlorophyll binding	1e-144
PP009106	0.8	7.4	9.25	0	AT5G21090.1	leucine-rich repeat protein, putative	8e-016
PP031819	0.8	7.4	9.25	0	AT4G22320.1	unknown protein	3e-018
PP034445	0.9	8.3	9.22222	0	AT3G27690.1	LHCB2.3; chlorophyll binding	3e-099
PP027304	0	9.2	9.2	0	ABV89640	heat shock factor 4 [Brassica rapa]	1e-011
PP007803	0.5	4.6	9.2	0	CAZ40327	hypothetical protein [Raphanus sativus]	8e-008
PP103141	0	9.2	9.2	0	AT4G34220.1	leucine-rich repeat transmembrane protein kinase, putative	2e-050
PP094449	0	9.2	9.2	0	AT3G15790.1	MBD11; DNA binding / methyl-CpG binding	6e-032
PP035476	1	9.2	9.2	0	AT3G52150.1	RNA recognition motif (RRM)-containing protein	7e-067
PP068646	0	9.2	9.2	0	AT5G17010.1	sugar transporter family protein	3e-039
PP026012	0	9.2	9.2	0	AT1G15780.1	unknown protein	4e-070
PP020121	0	9.2	9.2	0	NP_201160	unknown protein [Arabidopsis thaliana]	1e-010
PP017795	0	9.2	9.2	0		no hit
PP034319	0	9.2	9.2	0		no hit
PP053692	0.5	4.6	9.2	0		no hit
PP067876	0.6	5.5	9.16667	0	AT4G18590.1	CONTAINS InterPro DOMAIN/s: Replication factor A protein 3 (InterPro:IPR013970), Nucleic acid-binding, OB-fold-like (InterPro:IPR016027)	4e-021
PP048046	0.6	5.5	9.16667	0	AT1G01630.1	SEC14 cytosolic factor, putative / phosphoglyceride transfer protein, putative	3e-074
PP110144	0.7	6.4	9.14286	0	AT3G18490.1	aspartyl protease family protein	2e-039
PP055536	0.7	6.4	9.14286	0	AT3G63010.1	GID1B (GA INSENSITIVE DWARF1B); hydrolase	1e-028
PP066443	0.7	6.4	9.14286	0	AT2G31560.1	unknown protein	4e-047
PP021432	0.8	7.3	9.125	0		no hit
PP024747	0	9.1	9.1	0	AT5G05340.1	peroxidase, putative	2e-133
PP033875	0	9.1	9.1	0		no hit
PP049958	0	9.1	9.1	0		no hit
PP055889	0	9.1	9.1	0		no hit
PP083136	0	9.1	9.1	0		no hit
PP009203	2.1	19.1	9.09524	0	AT5G60210.1	LOCATED IN: plasma membrane; EXPRESSED DURING: 12 growth stages; BEST Arabidopsis thaliana protein match is: myosin heavy chain-related (TAIR:AT2G37080.1)	9e-053
PP016616	1.2	10.9	9.08333	0	AT3G46440.1	UXS5; UDP-glucuronate decarboxylase/ catalytic	7e-083
PP040425	1.7	15.4	9.05882	0	AT1G10940.1	SNRK2.4 (SNF1-RELATED PROTEIN KINASE 2.4); kinase	9e-039
PP020466	31.2	282.5	9.05449	0	AT5G66570.1	PSBO1 (PS II OXYGEN-EVOLVING COMPLEX 1); oxygen evolving/ poly(U) binding	3e-184
PP011378	0	9	9	0	AT2G29140.1	APUM3 (Arabidopsis Pumilio 3); RNA binding / binding	7e-034
PP033169	0.8	7.2	9	0	AT2G02930.1	ATGSTF3 (GLUTATHIONE S-TRANSFERASE F3); glutathione transferase	6e-097
PP024815	0.7	6.3	9	0	AT5G27660.1	catalytic/ protein binding / serine-type endopeptidase/ serine-type peptidase	2e-121
PP012027	1.1	9.9	9	0	ABV89640	heat shock factor 4 [Brassica rapa]	3e-008
PP013233	1.1	9.9	9	0	AT2G26470.1	unknown protein	6e-084
PP028737	0.5	4.5	9	0	AT1G15780.1	unknown protein	1e-046
PP016951	0.5	4.5	9	0		no hit
PP021380	0.5	4.5	9	0		no hit
PP048250	0	9	9	0		no hit
PP003971	13.1	117.1	8.93893	0	AT3G54890.1	LHCA1; chlorophyll binding	1e-135
PP020915	1.3	11.6	8.92308	0	AT3G45140.1	LOX2 (LIPOXYGENASE 2); lipoxygenase	9e-021
PP002423	3.7	33	8.91892	0	AT2G44840.1	ERF13 (ETHYLENE-RESPONSIVE ELEMENT BINDING FACTOR 13); DNA binding / transcription factor	1e-077
PP030110	1	8.9	8.9	0	AT5G09220.1	AAP2 (AMINO ACID PERMEASE 2); amino acid transmembrane transporter	6e-043
PP016526	3	26.7	8.9	0	AT1G11840.2	ATGLX1 (GLYOXALASE I HOMOLOG); lactoylglutathione lyase/ metal ion binding	1e-020
PP080088	0	8.9	8.9	0	AT5G15450.1	CLPB3 (CASEIN LYTIC PROTEINASE B3); ATP binding / ATPase/ nucleoside-triphosphatase/ nucleotide binding / protein binding	2e-077
PP021721	0	8.9	8.9	0	AT3G02720.1	DJ-1 family protein / protease-related	7e-041
PP020976	0	8.9	8.9	0	AT1G06430.1	FTSH8; ATP-dependent peptidase/ ATPase/ metallopeptidase/ zinc ion binding	6e-055
PP044720	0	8.9	8.9	0	AT3G23890.1	TOPII (TOPOISOMERASE II); ATP binding / DNA binding / DNA topoisomerase (ATP-hydrolyzing)/ DNA topoisomerase/ DNA-dependent ATPase	8e-022
PP015645	0	8.9	8.9	0	NP_568073	unknown protein [Arabidopsis thaliana]	2e-010
PP025082	0	8.9	8.9	0		no hit
PP047477	0	8.9	8.9	0		no hit
PP082535	1.5	13.3	8.86667	0	AT5G58310.1	MES18 (METHYL ESTERASE 18); hydrolase/ hydrolase, acting on ester bonds / methyl indole-3-acetate esterase	1e-085
PP040712	0.6	5.3	8.83333	0	NP_197411	extracellular dermal glycoprotein-related / EDGP-related [Arabidopsis thaliana]	3e-009
PP017714	5.5	48.5	8.81818	0	AT5G04380.1	S-adenosyl-L-methionine:carboxyl methyltransferase family protein	3e-164
PP001264	3.1	27.3	8.80645	0	AT5G65207.1	unknown protein	4e-019
PP035586	0	8.8	8.8	0	AT1G14430.1	glyoxal oxidase-related	2e-050
PP023760	0	8.8	8.8	0	AT1G80900.1	magnesium transporter CorA-like family protein (MGT1) (MRS2)	6e-024
PP081592	0	8.8	8.8	0	AT1G52380.1	Ran-binding protein 1 domain-containing protein / RanBP1 domain-containing protein	2e-021
PP050633	0	8.8	8.8	0	AAG51783	reverse transcriptase, putative; 16838-20266 [Arabidopsis thaliana]	3e-016
PP013132	0	8.8	8.8	0	AT5G54770.1	THI1; protein homodimerization	3e-050
PP002521	0	8.8	8.8	0		no hit
PP020531	0	8.8	8.8	0		no hit
PP057652	0	8.8	8.8	0		no hit
PP086956	0.5	4.4	8.8	0		no hit
PP017627	0.7	6.1	8.71429	0	AT4G36290.1	ATP-binding region, ATPase-like domain-containing protein	1e-026
PP034986	0.7	6.1	8.71429	0	AT2G42220.1	rhodanese-like domain-containing protein	7e-075
PP070300	0.7	6.1	8.71429	0	AT5G24120.1	SIGE (SIGMA FACTOR E); DNA binding / DNA-directed RNA polymerase/ sigma factor/ transcription factor	5e-058
PP019464	1.7	14.8	8.70588	0	AT5G64440.1	AtFAAH (Arabidopsis thaliana fatty acid amide hydrolase); N-(long-chain-acyl)ethanolamine deacylase/ amidase	1e-142
PP095779	0	8.7	8.7	0	AT3G52170.1	DNA binding	4e-020
PP015678	0	8.7	8.7	0	AT2G21170.1	TIM (TRIOSEPHOSPHATE ISOMERASE); catalytic/ triose-phosphate isomerase	3e-019
PP053720	0	8.7	8.7	0		no hit
PP069542	1	8.7	8.7	0		no hit
PP042060	1.6	13.9	8.6875	0	AT2G33830.1	dormancy/auxin associated family protein	4e-030
PP033738	7.2	62.4	8.66667	0	AT2G47400.1	CP12-1	3e-058
PP074140	0.9	7.8	8.66667	0	AT5G53760.1	MLO11 (MILDEW RESISTANCE LOCUS O 11); calmodulin binding	7e-036
PP097185	1.2	10.4	8.66667	0	AT5G61580.1	PFK4 (PHOSPHOFRUCTOKINASE 4); 6-phosphofructokinase	8e-074
PP033848	0.6	5.2	8.66667	0	AT3G52070.1	unknown protein	3e-040
PP025387	0.6	5.2	8.66667	0		no hit
PP054582	1.1	9.5	8.63636	0	AT2G24270.2	ALDH11A3; 3-chloroallyl aldehyde dehydrogenase/ glyceraldehyde-3-phosphate dehydrogenase (NADP+)	2e-072
PP025302	5.2	44.9	8.63461	0	AT4G31170.1	protein kinase family protein	7e-161
PP005549	3.2	27.6	8.625	0	AT3G15450.1	unknown protein	1e-131
PP075795	0	8.6	8.6	0	AT5G48760.1	60S ribosomal protein L13A (RPL13aD)	2e-018
PP085784	0.5	4.3	8.6	0	AT2G27150.1	AAO3 (Abscisic ALDEHYDE OXIDASE 3); abscisic aldehyde oxidase/ aldehyde oxidase/ indole-3-acetaldehyde oxidase	7e-025
PP111038	0.5	4.3	8.6	0	AT1G58030.1	CAT2 (CATIONIC AMINO ACID TRANSPORTER 2); amino acid transmembrane transporter	9e-029
PP094605	0.5	4.3	8.6	0	AT4G24550.1	clathrin adaptor complexes medium subunit family protein	7e-070
PP081461	0	8.6	8.6	0	AT1G06430.1	FTSH8; ATP-dependent peptidase/ ATPase/ metallopeptidase/ zinc ion binding	8e-043
PP046512	0.5	4.3	8.6	0	AT3G46400.1	leucine-rich repeat protein kinase, putative	2e-029
PP002168	0	8.6	8.6	0	AT1G21720.1	PBC1 (PROTEASOME BETA SUBUNIT C1); peptidase/ threonine-type endopeptidase	2e-038
PP012798	0	8.6	8.6	0	AT2G21170.1	TIM (TRIOSEPHOSPHATE ISOMERASE); catalytic/ triose-phosphate isomerase	3e-041
PP089187	0.5	4.3	8.6	0	AT5G50360.1	unknown protein	2e-038
PP009940	0	8.6	8.6	0	NP_191304	unknown protein [Arabidopsis thaliana]	1e-009
PP057294	0	8.6	8.6	0	AT3G06740.1	zinc finger (GATA type) family protein	5e-024
PP015169	0	8.6	8.6	0		no hit
PP049953	0.5	4.3	8.6	0		no hit
PP057234	0	8.6	8.6	0		no hit
PP024343	3.9	33.5	8.58974	0	AT3G19290.1	ABF4 (ABRE BINDING FACTOR 4); DNA binding / protein binding / transcription activator/ transcription factor	1e-030
PP034143	6.8	58.3	8.57353	0	AT3G57240.1	BG3 (BETA-1,3-GLUCANASE 3); cellulase/ hydrolase, hydrolyzing O-glycosyl compounds	6e-115
PP016409	7.1	60.7	8.5493	0	AT1G08380.1	PSAO (photosystem I subunit O)	2e-065
PP091799	2.6	22.2	8.53846	0	AT3G16770.1	ATEBP (ETHYLENE-RESPONSIVE ELEMENT BINDING PROTEIN); DNA binding / protein binding / transcription activator/ transcription factor	4e-067
PP031002	1.5	12.8	8.53333	0	AT4G26940.1	galactosyltransferase family protein	6e-030
PP032585	2.1	17.9	8.52381	0	AT4G38970.1	fructose-bisphosphate aldolase, putative	2e-223
PP007055	2.3	19.6	8.52174	0	AT1G27435.1	unknown protein	2e-030
PP084989	0	8.5	8.5	0	AT4G39400.1	BRI1 (BRASSINOSTEROID INSENSITIVE 1); kinase/ protein binding / protein heterodimerization/ protein homodimerization/ protein kinase/ protein serine/threonine kinase	2e-032
PP054456	0.6	5.1	8.5	0	ACP30622	disease resistance protein [Brassica rapa subsp. pekinensis]	1e-011
PP025276	0.6	5.1	8.5	0	AT5G53050.2	hydrolase, alpha/beta fold family protein	5e-039
PP013153	0	8.5	8.5	0		no hit
PP027948	0.6	5.1	8.5	0		no hit
PP057145	0	8.5	8.5	0		no hit
PP017654	2.7	22.9	8.48148	0	AT1G17147.1	CONTAINS InterPro DOMAIN/s: VQ (InterPro:IPR008889); BEST Arabidopsis thaliana protein match is: VQ motif-containing protein (TAIR:AT1G78410.1)	2e-042
PP011371	2.7	22.9	8.48148	0	AT1G05440.1	unknown protein	1e-028
PP074391	1.5	12.7	8.46667	0	AT4G12570.1	UPL5 (UBIQUITIN PROTEIN LIGASE 5); acid-amino acid ligase/ binding / ubiquitin-protein ligase	1e-087
PP079456	1.3	11	8.46154	0		no hit
PP038651	1.1	9.3	8.45455	0	AT3G57470.2	peptidase M16 family protein / insulinase family protein	3e-061
PP088157	1.1	9.3	8.45455	0		no hit
PP004376	2	16.9	8.45	0	AT3G07780.1	OBE1 (OBERON1); protein binding / zinc ion binding	5e-060
PP037021	0.7	5.9	8.42857	0	AT5G58260.1	Encodes subunit NDH-N of NAD(P)H:plastoquinone dehydrogenase complex (Ndh complex) present in the thylakoid membrane of chloroplasts. This subunit is thought to be required for Ndh complex assembly.	3e-097
PP037869	0.7	5.9	8.42857	0	AT5G48930.1	HCT (HYDROXYCINNAMOYL-COA SHIKIMATE/QUINATE HYDROXYCINNAMOYL TRANSFERASE); quinate O-hydroxycinnamoyltransferase/ shikimate O-hydroxycinnamoyltransferase/ transferase	1e-100
PP049267	0.7	5.9	8.42857	0	AT1G19715.1	jacalin lectin family protein	1e-055
PP036222	0.5	4.2	8.4	0	AT1G14870.1	INVOLVED IN: response to oxidative stress; LOCATED IN: plasma membrane; EXPRESSED IN: callus; CONTAINS InterPro DOMAIN/s: EGF-type aspartate/asparagine hydroxylation conserved site (InterPro:IPR000152)	1e-048
PP034207	0.5	4.2	8.4	0	AT1G69930.1	ATGSTU11 (GLUTATHIONE S-TRANSFERASE TAU 11); glutathione transferase	6e-126
PP096417	1	8.4	8.4	0	AT3G54900.1	CXIP1 (CAX INTERACTING PROTEIN 1); antiporter/ glutathione disulfide oxidoreductase	1e-066
PP040160	0.5	4.2	8.4	0	AT5G26200.1	mitochondrial substrate carrier family protein	9e-066
PP054022	0.5	4.2	8.4	0	NP_566630	protein kinase family protein [Arabidopsis thaliana]	2e-010
PP032968	0.5	4.2	8.4	0	AT2G42220.1	rhodanese-like domain-containing protein	4e-078
PP053686	0	8.4	8.4	0	AT3G23890.1	TOPII (TOPOISOMERASE II); ATP binding / DNA binding / DNA topoisomerase (ATP-hydrolyzing)/ DNA topoisomerase/ DNA-dependent ATPase	3e-057
PP002810	0	8.4	8.4	0	AT1G06420.1	unknown protein	1e-019
PP066014	0.5	4.2	8.4	0	AT2G24550.1	unknown protein	4e-033
PP012359	0	8.4	8.4	0		no hit
PP067848	0.8	6.7	8.375	0	AT5G22300.1	NIT4 (NITRILASE 4); 3-cyanoalanine hydratase/ cyanoalanine nitrilase/ indole-3-acetonitrile nitrilase/ nitrilase/ nitrile hydratase	2e-079
PP038434	3.2	26.8	8.375	0	AT1G25275.3	unknown protein	2e-024
PP000440	2.7	22.6	8.37037	0	AT4G05070.1	unknown protein	8e-029
PP034046	1.1	9.2	8.36364	0	AT5G54270.1	LHCB3 (LIGHT-HARVESTING CHLOROPHYLL B-BINDING PROTEIN 3); structural molecule	4e-153
PP057915	1.7	14.2	8.35294	0	AT4G17380.1	MSH4 (MUTS HOMOLOG 4); ATP binding / damaged DNA binding / mismatched DNA binding	3e-174
PP057802	0.6	5	8.33333	0	AT3G14350.2	SRF7 (STRUBBELIG-RECEPTOR FAMILY 7); ATP binding / protein binding / protein kinase/ protein serine/threonine kinase/ protein tyrosine kinase	6e-030
PP083260	0.6	5	8.33333	0		no hit
PP015321	1.3	10.8	8.30769	0	AT1G19485.1	AT hook motif-containing protein	5e-044
PP011135	0	8.3	8.3	0	AT2G31280.1	basic helix-loop-helix (bHLH) protein-related	7e-036
PP055965	1	8.3	8.3	0	AT5G54010.1	glycosyltransferase family protein	5e-027
PP025817	0	8.3	8.3	0	NP_196524	octicosapeptide/Phox/Bem1p (PB1) domain-containing protein [Arabidopsis thaliana]	9e-013
PP028515	0	8.3	8.3	0	P14891	RecName: Full=3-hydroxy-3-methylglutaryl-coenzyme A reductase 1; Short=HMG-CoA reductase 1; Short=HMGR1	1e-009
PP019338	0	8.3	8.3	0		no hit
PP033108	0.7	5.8	8.28571	0	AT3G26180.1	CYP71B20; electron carrier/ heme binding / iron ion binding / monooxygenase/ oxygen binding	3e-102
PP052224	1.4	11.6	8.28571	0	NP_564445	forkhead-associated domain-containing protein / FHA domain-containing protein [Arabidopsis thaliana]	4e-012
PP032331	0.7	5.8	8.28571	0	AAM63846	small nuclear ribonucleoprotein, putative [Arabidopsis thaliana]	3e-012
PP002952	0.7	5.8	8.28571	0	AT2G30100.1	ubiquitin family protein	1e-023
PP024335	4.7	38.9	8.2766	0	AT3G14150.1	(S)-2-hydroxy-acid oxidase, peroxisomal, putative / glycolate oxidase, putative / short chain alpha-hydroxy acid oxidase, putative	2e-166
PP033398	3.3	27.3	8.27273	0	AT1G70770.1	unknown protein	1e-083
PP033790	0.8	6.6	8.25	0	AT1G64400.1	long-chain-fatty-acid--CoA ligase, putative / long-chain acyl-CoA synthetase, putative	1e-156
PP020318	1.2	9.9	8.25	0	AT4G22380.1	ribosomal protein L7Ae/L30e/S12e/Gadd45 family protein	4e-052
PP027776	1.2	9.9	8.25	0	AT5G14050.1	transducin family protein / WD-40 repeat family protein	3e-078
PP042741	0.8	6.6	8.25	0	AT4G37440.1	unknown protein	4e-028
PP035956	0.9	7.4	8.22222	0	AT5G47220.1	ERF2 (ETHYLENE RESPONSIVE ELEMENT BINDING FACTOR 2); DNA binding / transcription activator/ transcription factor	4e-056
PP088672	0.9	7.4	8.22222	0	AT4G11070.1	WRKY41; transcription factor	1e-077
PP035551	1.9	15.6	8.21053	0	AT4G31800.1	WRKY18; transcription factor	2e-030
PP012720	0	8.2	8.2	0	AAD21733	60S ribosomal protein L11B [Arabidopsis thaliana]	1e-006
PP040952	1.5	12.3	8.2	0	AT1G47960.1	C/VIF1 (CELL WALL / VACUOLAR INHIBITOR OF FRUCTOSIDASE 1); enzyme inhibitor/ pectinesterase/ pectinesterase inhibitor	2e-017
PP084588	0	8.2	8.2	0	AT1G06900.1	catalytic/ metal ion binding / metalloendopeptidase/ zinc ion binding	2e-026
PP097370	0	8.2	8.2	0	AT1G06430.1	FTSH8; ATP-dependent peptidase/ ATPase/ metallopeptidase/ zinc ion binding	1e-035
PP076052	0	8.2	8.2	0	AT4G17250.1	unknown protein	9e-025
PP003252	0	8.2	8.2	0		no hit
PP060073	0	8.2	8.2	0		no hit
PP060244	0	8.2	8.2	0		no hit
PP067377	0	8.2	8.2	0		no hit
PP038442	0.6	4.9	8.16667	0	AT1G55850.1	ATCSLE1; cellulose synthase/ transferase, transferring glycosyl groups	5e-087
PP027890	0.6	4.9	8.16667	0		no hit
PP033038	4.3	35.1	8.16279	0	AT4G01550.1	anac069 (Arabidopsis NAC domain containing protein 69); transcription factor	3e-032
PP072285	1.9	15.5	8.1579	0	AT4G25640.1	MATE efflux family protein	3e-142
PP015593	0.7	5.7	8.14286	0	AT3G12280.1	RBR1 (RETINOBLASTOMA-RELATED 1); transcription factor binding	3e-033
PP061779	0.8	6.5	8.125	0	AT1G58460.1	unknown protein	3e-062
PP003671	7.5	60.9	8.12	0	AT2G02930.1	ATGSTF3 (GLUTATHIONE S-TRANSFERASE F3); glutathione transferase	2e-106
PP017505	0.9	7.3	8.11111	0	AT3G13090.1	ATMRP8; ATPase, coupled to transmembrane movement of substances	1e-073
PP045437	0	8.1	8.1	0	AT3G08640.1	alphavirus core protein family	4e-025
PP046161	1	8.1	8.1	0	AT5G57030.1	LUT2 (LUTEIN DEFICIENT 2); lycopene epsilon cyclase	7e-018
PP077640	0	8.1	8.1	0	NP_197402	MPK16; MAP kinase [Arabidopsis thaliana]	1e-009
PP022808	1	8.1	8.1	0	AT2G39470.1	PPL2 (PsbP-like protein 2); calcium ion binding	7e-110
PP012954	0	8.1	8.1	0		no hit
PP020849	0	8.1	8.1	0		no hit
PP091722	0	8.1	8.1	0		no hit
PP049955	2.2	17.8	8.09091	0	AT1G52890.1	ANAC019 (Arabidopsis NAC domain containing protein 19); transcription factor	3e-094
PP017120	4.5	36.4	8.08889	0	AT4G24230.1	ACBP3 (ACYL-COA-BINDING DOMAIN 3); acyl-CoA binding	3e-023
PP006583	6.1	49.2	8.06557	0	AT2G18220.1	INVOLVED IN: biological_process unknown; CONTAINS InterPro DOMAIN/s: Uncharacterised protein family UPF0120 (InterPro:IPR005343); BEST Arabidopsis thaliana protein match is: RBL (REBELOTE) (TAIR:AT3G55510.1)	7e-096
PP021668	7.7	62	8.05195	0	AT1G20620.1	CAT3 (CATALASE 3); catalase	8e-300
PP042593	4.2	33.7	8.02381	0	AT2G26190.1	calmodulin-binding family protein	1e-063
PP010127	0.7	5.6	8	0	AT4G34555.1	40S ribosomal protein S25, putative	2e-032
PP024164	3.5	28	8	0	AT2G47500.1	ATP binding / microtubule motor	2e-103
PP028087	0.6	4.8	8	0	AT3G19100.1	calcium-dependent protein kinase, putative / CDPK, putative	8e-032
PP090914	0	8	8	0	AT5G67570.1	DG1 (DELAYED GREENING 1)	1e-018
PP060474	0.5	4	8	0	AT5G61090.1	nucleic acid binding	1e-037
PP092126	0.5	4	8	0	AT5G40670.1	PQ-loop repeat family protein / transmembrane family protein	3e-055
PP063873	0	8	8	0	AT2G28390.1	SAND family protein	6e-082
PP019320	1.3	10.4	8	0	AT5G61830.1	short-chain dehydrogenase/reductase (SDR) family protein	2e-018
PP058894	0.7	5.6	8	0	AT5G08010.1	unknown protein	9e-017
PP080267	0.5	4	8	0		no hit
PP097351	0	8	8	0		no hit
PP033894	5.6	44.7	7.98214	0	AT1G03600.1	photosystem II family protein	2e-051
PP021892	18.2	145.2	7.97802	0	AT2G02930.1	ATGSTF3 (GLUTATHIONE S-TRANSFERASE F3); glutathione transferase	1e-094
PP020725	1.9	15.1	7.94737	0	AT1G06950.1	TIC110 (TRANSLOCON AT THE INNER ENVELOPE MEMBRANE OF CHLOROPLASTS 110)	3e-039
PP013299	3.1	24.6	7.93548	0	AT3G63130.1	RANGAP1 (RAN GTPASE ACTIVATING PROTEIN 1); RAN GTPase activator/ protein binding	3e-061
PP069737	1.4	11.1	7.92857	0	AT5G27680.1	RECQSIM (Arabidopsis RecQ helicase sim); ATP binding / ATP-dependent helicase/ helicase/ nucleic acid binding	1e-055
PP030552	1.3	10.3	7.92308	0	BAD93944	hypothetical protein [Arabidopsis thaliana]	1e-006
PP079370	1.3	10.3	7.92308	0	AT3G54360.1	protein binding / zinc ion binding	1e-093
PP047669	0	7.9	7.9	0	AT2G31810.1	acetolactate synthase small subunit, putative	1e-082
PP002256	1	7.9	7.9	0	AT2G17040.1	anac036 (Arabidopsis NAC domain containing protein 36); transcription factor	1e-094
PP023200	0	7.9	7.9	0	AT4G09690.1	DC1 domain-containing protein	3e-026
PP066649	0	7.9	7.9	0	NP_187285	DNAJ heat shock N-terminal domain-containing protein [Arabidopsis thaliana]	7e-013
PP017741	0	7.9	7.9	0	AT5G55450.1	protease inhibitor/seed storage/lipid transfer protein (LTP) family protein	2e-030
PP096919	0	7.9	7.9	0	AT5G14260.3	SET domain-containing protein	3e-049
PP088281	0	7.9	7.9	0	AT1G17050.1	SPS2 (Solanesyl diphosphate synthase 2); trans-octaprenyltranstransferase	8e-032
PP044060	0	7.9	7.9	0		no hit
PP007626	4.9	38.7	7.89796	0	AT5G48230.2	ACAT2 (ACETOACETYL-COA THIOLASE 2); acetyl-CoA C-acetyltransferase/ catalytic	1e-171
PP030773	1.9	15	7.89474	0	AT3G06510.1	SFR2 (SENSITIVE TO FREEZING 2); beta-glucosidase/ hydrolase, hydrolyzing O-glycosyl compounds	6e-126
PP004204	13	102.6	7.89231	0	AT5G64040.1	PSAN; calmodulin binding	2e-068
PP071298	0.9	7.1	7.88889	0	AT4G31770.1	calcineurin-like phosphoesterase family protein	3e-028
PP007153	0.9	7.1	7.88889	0		no hit
PP033172	1.7	13.4	7.88235	0	AT2G18700.1	ATTPS11; transferase, transferring glycosyl groups	7e-046
PP001790	2.4	18.9	7.875	0	AT4G22690.1	CYP706A1; electron carrier/ heme binding / iron ion binding / monooxygenase/ oxygen binding	1e-270
PP047184	0.8	6.3	7.875	0	AT5G47020.1	glycine-rich protein	3e-066
PP017901	0.7	5.5	7.85714	0	AT1G60730.1	aldo/keto reductase family protein	9e-028
PP048871	0.7	5.5	7.85714	0	AT3G05675.2	protein binding	1e-034
PP083962	1.4	11	7.85714	0		no hit
PP014928	10.7	84	7.85047	0	AT1G30380.1	PSAK (photosystem I subunit K)	5e-057
PP035282	1.3	10.2	7.84615	0	AT2G24270.2	ALDH11A3; 3-chloroallyl aldehyde dehydrogenase/ glyceraldehyde-3-phosphate dehydrogenase (NADP+)	1e-113
PP017262	3.1	24.3	7.83871	0	AT4G01000.1	ubiquitin family protein	2e-030
PP001302	4.2	32.9	7.83333	0	AT1G36240.1	60S ribosomal protein L30 (RPL30A)	1e-055
PP084630	0.6	4.7	7.83333	0	AT4G21910.2	MATE efflux family protein	3e-040
PP001057	2.4	18.8	7.83333	0	AT1G14610.1	TWN2 (TWIN 2); ATP binding / aminoacyl-tRNA ligase/ nucleotide binding / valine-tRNA ligase	8e-130
PP092236	1.2	9.4	7.83333	0		no hit
PP033656	4	31.3	7.825	0	AT5G54270.1	LHCB3 (LIGHT-HARVESTING CHLOROPHYLL B-BINDING PROTEIN 3); structural molecule	1e-028
PP036686	1.7	13.3	7.82353	0	AT2G45170.1	AtATG8e; microtubule binding	6e-062
PP010003	0	7.8	7.8	0	AT3G57330.1	ACA11 (autoinhibited Ca2+-ATPase 11); calcium-transporting ATPase/ calmodulin binding	2e-032
PP017638	0	7.8	7.8	0	AT3G56090.1	ATFER3 (ferritin 3); binding / ferric iron binding / oxidoreductase/ transition metal ion binding	1e-021
PP030598	0	7.8	7.8	0	AT4G24520.1	ATR1 (ARABIDOPSIS P450 REDUCTASE 1); NADPH-hemoprotein reductase	2e-059
PP072915	0	7.8	7.8	0	AT1G08450.1	CRT3 (CALRETICULIN 3); calcium ion binding / unfolded protein binding	3e-030
PP057531	0	7.8	7.8	0	AT5G05920.1	DHS (DEOXYHYPUSINE SYNTHASE)	3e-058
PP031208	1.5	11.7	7.8	0	AT3G05380.1	DNA binding / transcription factor	2e-046
PP024019	0.5	3.9	7.8	0	AT3G13180.1	NOL1/NOP2/sun family protein / antitermination NusB domain-containing protein	7e-041
PP019500	0.5	3.9	7.8	0	AT5G05000.2	TOC34 (TRANSLOCON AT THE OUTER ENVELOPE MEMBRANE OF CHLOROPLASTS 34); GTP binding	5e-022
PP008485	0	7.8	7.8	0		no hit
PP027333	0	7.8	7.8	0		no hit
PP072910	0.5	3.9	7.8	0		no hit
PP091366	0	7.8	7.8	0		no hit
PP026509	2.4	18.7	7.79167	0	AT3G57300.1	INO80 (INO80 ORTHOLOG); ATP binding / DNA binding / helicase/ nucleic acid binding	6e-128
PP044603	1.4	10.9	7.78571	0	AT5G25890.1	IAA28 (INDOLE-3-ACETIC ACID INDUCIBLE 28); transcription factor	8e-062
PP001969	4.1	31.9	7.78049	0	AT5G56290.1	PEX5 (PEROXIN 5); peroxisome matrix targeting signal-1 binding / protein binding	3e-068
PP026452	1.7	13.2	7.76471	0	AT4G19500.1	ATP binding / nucleoside-triphosphatase/ nucleotide binding / protein binding / transmembrane receptor	7e-058
PP032197	1.7	13.2	7.76471	0		no hit
PP014488	1.6	12.4	7.75	0	AT2G39770.1	CYT1 (CYTOKINESIS DEFECTIVE 1); mannose-1-phosphate guanylyltransferase/ nucleotidyltransferase	1e-098
PP009691	2.8	21.7	7.75	0	AT1G45201.2	TLL1 (TRIACYLGLYCEROL LIPASE-LIKE 1); triacylglycerol lipase	3e-098
PP026807	4.2	32.5	7.7381	0	AT2G35260.1	unknown protein	6e-169
PP006747	6	46.4	7.73333	0	AT2G38470.1	WRKY33; transcription factor	2e-053
PP041268	1.1	8.5	7.72727	0	AT2G23820.1	metal-dependent phosphohydrolase HD domain-containing protein	3e-065
PP034150	0.7	5.4	7.71429	0	AT5G10770.1	chloroplast nucleoid DNA-binding protein, putative	4e-022
PP027418	0.7	5.4	7.71429	0	AT4G14270.1	Protein containing PAM2 motif which mediates interaction with the PABC domain of polyadenyl binding proteins.	3e-034
PP025224	0.7	5.4	7.71429	0		no hit
PP001952	4.1	31.6	7.70732	0	AT1G12780.1	UGE1 (UDP-D-glucose/UDP-D-galactose 4-epimerase 1); UDP-glucose 4-epimerase/ protein dimerization	1e-196
PP030608	1	7.7	7.7	0	AT1G10170.1	ATNFXL1 (ARABIDOPSIS THALIANA NF-X-LIKE 1); protein binding / transcription factor/ zinc ion binding	5e-114
PP035313	0	7.7	7.7	0	AT1G67980.1	CCoAMT; caffeoyl-CoA O-methyltransferase	2e-088
PP093464	0	7.7	7.7	0	AT4G11390.1	DC1 domain-containing protein	4e-018
PP060004	0	7.7	7.7	0	AT2G20560.1	DNAJ heat shock family protein	1e-016
PP007048	0	7.7	7.7	0	AT5G43470.1	RPP8 (RECOGNITION OF PERONOSPORA PARASITICA 8); nucleotide binding	2e-064
PP017415	2	15.4	7.7	0	AT3G29240.1	unknown protein	2e-040
PP019534	0	7.7	7.7	0	AT5G18400.1	unknown protein	1e-047
PP021486	0	7.7	7.7	0	AT1G78900.1	VHA-A (VACUOLAR ATP SYNTHASE SUBUNIT A); ATP binding / hydrogen ion transporting ATP synthase, rotational mechanism / hydrolase, acting on acid anhydrides, catalyzing transmembrane movement of substances / proton-transporting ATPase, rotational mechanism	2e-038
PP003237	0	7.7	7.7	0		no hit
PP025665	0	7.7	7.7	0		no hit
PP055295	0	7.7	7.7	0		no hit
PP100943	0	7.7	7.7	0		no hit
PP013629	13.3	102.4	7.69925	0	AT3G48080.1	lipase class 3 family protein / disease resistance protein-related	3e-185
PP029126	6	46.1	7.68333	0	AT1G61520.1	LHCA3; chlorophyll binding	3e-077
PP083927	0.6	4.6	7.66667	0	AT1G73650.1	oxidoreductase, acting on the CH-CH group of donors	2e-067
PP092174	0.9	6.9	7.66667	0	AT1G24560.1	unknown protein	3e-057
PP012038	0.6	4.6	7.66667	0		no hit
PP007148	4.2	32.1	7.64286	0	AT5G40510.1	EXPRESSED IN: 14 plant structures; EXPRESSED DURING: 6 growth stages; CONTAINS InterPro DOMAIN/s: Thioredoxin fold (InterPro:IPR012335), Sucraseferredoxin-like (InterPro:IPR009737), Thioredoxin-like fold (InterPro:IPR012336)	5e-121
PP033944	5.5	42	7.63636	0	AT4G01026.1	unknown protein	2e-092
PP025558	1.1	8.4	7.63636	0		no hit
PP020155	4.2	32	7.61905	0	AT3G26740.1	CCL (CCR-LIKE)	3e-045
PP066349	0.5	3.8	7.6	0	AT1G12910.1	ATAN11 (ANTHOCYANIN11); nucleotide binding	4e-064
PP022608	0.5	3.8	7.6	0	NP_197523	ATBCB (ARABIDOPSIS BLUE-COPPER-BINDING PROTEIN); copper ion binding / electron carrier [Arabidopsis thaliana]	1e-009
PP046285	0	7.6	7.6	0	AT4G23650.1	CDPK6 (CALCIUM-DEPENDENT PROTEIN KINASE 6); ATP binding / calcium ion binding / calmodulin-dependent protein kinase/ kinase/ protein kinase/ protein serine/threonine kinase	2e-027
PP048801	0	7.6	7.6	0	AT5G07920.1	DGK1 (DIACYLGLYCEROL KINASE1); calcium ion binding / diacylglycerol kinase	2e-067
PP050060	0	7.6	7.6	0	AT5G41540.1	disease resistance protein (TIR-NBS-LRR class), putative	2e-026
PP065858	0.5	3.8	7.6	0	AT1G24150.1	FH4 (FORMIN HOMOLOGUE 4); actin binding / protein binding	4e-031
PP061590	0.5	3.8	7.6	0	AT1G19180.1	JAZ1 (JASMONATE-ZIM-DOMAIN PROTEIN 1); protein binding	2e-018
PP018666	0	7.6	7.6	0	AT5G48880.1	PKT2 (PEROXISOMAL 3-KETO-ACYL-COA THIOLASE 2); acetyl-CoA C-acyltransferase/ catalytic	1e-056
PP048387	0	7.6	7.6	0	XP_002512268	S-adenosylmethionine-dependent methyltransferase, putative [Ricinus communis]	2e-007
PP072446	0	7.6	7.6	0	AT5G63650.1	SNRK2.5 (SNF1-RELATED PROTEIN KINASE 2.5); kinase	2e-020
PP097381	0	7.6	7.6	0	AT4G02020.1	SWN (SWINGER); transcription factor	3e-016
PP075579	0	7.6	7.6	0	AAG50652	transposase, putative [Arabidopsis thaliana]	1e-022
PP067959	0	7.6	7.6	0	AT1G06000.1	UDP-glucoronosyl/UDP-glucosyl transferase family protein	4e-078
PP034678	0	7.6	7.6	0	AT3G15450.1	unknown protein	3e-046
PP008565	0.5	3.8	7.6	0		no hit
PP030631	0	7.6	7.6	0		no hit
PP055927	0	7.6	7.6	0		no hit
PP006627	4.7	35.6	7.57447	0	AT4G14690.1	ELIP2 (EARLY LIGHT-INDUCIBLE PROTEIN 2); chlorophyll binding	4e-076
PP073157	0.7	5.3	7.57143	0	AT5G51870.1	AGL71 (AGAMOUS-LIKE 71); transcription factor	4e-023
PP097422	0.7	5.3	7.57143	0	NP_199781	DNA-binding protein-related [Arabidopsis thaliana]	4e-009
PP073229	0.7	5.3	7.57143	0		no hit
PP020795	14.1	106.6	7.56028	0		no hit
PP024478	0.9	6.8	7.55556	0	AT4G12320.1	CYP706A6; electron carrier/ heme binding / iron ion binding / monooxygenase/ oxygen binding	6e-100
PP009051	6.6	49.6	7.51515	0	AT1G53310.1	ATPPC1 (PHOSPHOENOLPYRUVATE CARBOXYLASE 1); catalytic/ phosphoenolpyruvate carboxylase	4e-286
PP081468	0.6	4.5	7.5	0	AT3G07760.1	EXPRESSED IN: 24 plant structures; EXPRESSED DURING: 15 growth stages; CONTAINS InterPro DOMAIN/s: Sterile alpha motif SAM (InterPro:IPR001660), Sterile alpha motif homology (InterPro:IPR010993), Sterile alpha motif homology 2 (InterPro:IPR011510)	4e-044
PP083810	0	7.5	7.5	0	AT5G11490.1	adaptin family protein	6e-043
PP058261	0	7.5	7.5	0	AT3G10740.1	ASD1 (ALPHA-L-ARABINOFURANOSIDASE 1); alpha-N-arabinofuranosidase/ hydrolase, acting on glycosyl bonds / xylan 1,4-beta-xylosidase	1e-069
PP069307	1.8	13.5	7.5	0	AT3G06500.1	beta-fructofuranosidase, putative / invertase, putative / saccharase, putative / beta-fructosidase, putative	5e-135
PP077783	0.6	4.5	7.5	0	AT1G67310.1	calmodulin binding / transcription regulator	1e-041
PP048240	0	7.5	7.5	0	AT1G11680.1	CYP51G1 (CYTOCHROME P450 51G1); oxygen binding / sterol 14-demethylase	3e-073
PP011110	0	7.5	7.5	0	NP_566359	D111/G-patch domain-containing protein [Arabidopsis thaliana]	5e-006
PP066553	0	7.5	7.5	0	AT5G27720.1	emb1644 (embryo defective 1644)	2e-052
PP017058	0	7.5	7.5	0	AT5G09760.1	pectinesterase family protein	2e-018
PP002296	0.6	4.5	7.5	0	AT4G14330.1	phragmoplast-associated kinesin-related protein 2 (PAKRP2)	1e-042
PP031275	0	7.5	7.5	0	AT2G35350.1	PLL1 (POLTERGEIST LIKE 1); catalytic/ protein serine/threonine phosphatase	6e-024
PP091715	0	7.5	7.5	0	AT2G43640.1	signal recognition particle 14 kDa family protein / SRP14 family protein	1e-030
PP090886	0	7.5	7.5	0	AT5G64270.1	splicing factor, putative	5e-035
PP003403	0	7.5	7.5	0	ABV89639	stress enhanced protein 1 [Brassica rapa]	6e-013
PP053618	0	7.5	7.5	0	AT3G23890.1	TOPII (TOPOISOMERASE II); ATP binding / DNA binding / DNA topoisomerase (ATP-hydrolyzing)/ DNA topoisomerase/ DNA-dependent ATPase	5e-053
PP022767	1.2	9	7.5	0	AT1G12780.1	UGE1 (UDP-D-glucose/UDP-D-galactose 4-epimerase 1); UDP-glucose 4-epimerase/ protein dimerization	1e-106
PP049387	0.6	4.5	7.5	0	AT4G01995.1	unknown protein	3e-063
PP091895	0	7.5	7.5	0	AT2G23460.1	XLG1 (EXTRA-LARGE G-PROTEIN 1); guanyl nucleotide binding / signal transducer	3e-041
PP033233	0	7.5	7.5	0		no hit
PP051355	0.6	4.5	7.5	0		no hit
PP001148	3.3	24.7	7.48485	0		no hit
PP034581	2.1	15.7	7.47619	0	AT2G39800.2	P5CS1 (DELTA1-PYRROLINE-5-CARBOXYLATE SYNTHASE 1); delta1-pyrroline-5-carboxylate synthetase	8e-065
PP018038	1.7	12.7	7.47059	0	AT3G08510.1	ATPLC2 (PHOSPHOLIPASE C 2); phospholipase C	3e-059
PP035641	3.2	23.9	7.46875	0	AT3G59940.1	kelch repeat-containing F-box family protein	1e-140
PP043122	3.5	26.1	7.45714	0	AT1G12910.1	ATAN11 (ANTHOCYANIN11); nucleotide binding	3e-067
PP041428	1.1	8.2	7.45455	0	AT1G56220.1	dormancy/auxin associated family protein	2e-041
PP033376	2.2	16.4	7.45455	0	AT5G08050.1	LOCATED IN: thylakoid, chloroplast thylakoid membrane, chloroplast;CONTAINS InterPro DOMAIN/s: Protein of unknown function DUF1118 (InterPro:IPR009500), Uncharacterised conserved protein UCP022207 (InterPro:IPR016801)	1e-045
PP038980	4.7	35	7.44681	0	AT1G59870.1	PEN3 (PENETRATION 3); ATPase, coupled to transmembrane movement of substances / cadmium ion transmembrane transporter	1e-069
PP062676	0.9	6.7	7.44444	0	AT5G57785.1	unknown protein	4e-021
PP014713	28.5	212	7.4386	0	AT5G47280.1	ADR1-L3 (ADR1-like 3); ATP binding / nucleoside-triphosphatase/ nucleotide binding / protein binding	1e-268
PP040035	0.7	5.2	7.42857	0	AT4G17080.1	CONTAINS InterPro DOMAIN/s: MORN motif (InterPro:IPR003409); BEST Arabidopsis thaliana protein match is: MORN (Membrane Occupation and Recognition Nexus) repeat-containing protein /phosphatidylinositol-4-phosphate 5-kinase-related (TAIR:AT2G35170.1)	2e-021
PP028032	0.7	5.2	7.42857	0	AT3G57340.1	DNAJ heat shock N-terminal domain-containing protein	6e-044
PP003196	2.4	17.8	7.41667	0	AT4G36640.1	SEC14 cytosolic factor family protein / phosphoglyceride transfer family protein	9e-126
PP027175	2.2	16.3	7.40909	0	AT1G34340.1	esterase/lipase/thioesterase family protein	3e-061
PP016108	6.4	47.4	7.40625	0	AT2G43770.1	transducin family protein / WD-40 repeat family protein	3e-066
PP013082	0	7.4	7.4	0	AT2G36400.1	AtGRF3 (GROWTH-REGULATING FACTOR 3); transcription activator	1e-015
PP032909	0.5	3.7	7.4	0	AT1G58180.1	carbonic anhydrase family protein / carbonate dehydratase family protein	6e-100
PP015925	0	7.4	7.4	0	AT3G52640.2	nicastrin-related	1e-064
PP053908	0.5	3.7	7.4	0	AT1G07780.3	PAI1 (PHOSPHORIBOSYLANTHRANILATE ISOMERASE 1); phosphoribosylanthranilate isomerase	4e-049
PP066409	0.5	3.7	7.4	0	AT3G53830.1	regulator of chromosome condensation (RCC1) family protein / UVB-resistance protein-related	4e-019
PP014085	0	7.4	7.4	0	AT1G76090.1	SMT3 (STEROL METHYLTRANSFERASE 3); S-adenosylmethionine-dependent methyltransferase/ sterol 24-C-methyltransferase	2e-037
PP027871	0	7.4	7.4	0	AT3G10860.1	ubiquinol-cytochrome C reductase complex ubiquinone-binding protein, putative / ubiquinol-cytochrome C reductase complex 8.2 kDa protein, putative	6e-037
PP026173	0	7.4	7.4	0	AT5G48340.1	unknown protein	8e-020
PP008347	0.5	3.7	7.4	0		no hit
PP009061	0	7.4	7.4	0		no hit
PP017536	0	7.4	7.4	0		no hit
PP038403	1	7.4	7.4	0		no hit
PP076872	0	7.4	7.4	0		no hit
PP004489	47.6	351.5	7.38445	0		no hit
PP056106	0.8	5.9	7.375	0	AT3G28040.1	leucine-rich repeat transmembrane protein kinase, putative	6e-039
PP021326	0.8	5.9	7.375	0	AT5G67440.1	NPY3 (NAKED PINS IN YUC MUTANTS 3); protein binding / signal transducer	1e-037
PP034340	0.8	5.9	7.375	0		no hit
PP023460	4.6	33.9	7.36957	0	AT2G39360.1	protein kinase family protein	1e-021
PP025479	1.1	8.1	7.36364	0	AT3G50880.1	HhH-GPD base excision DNA repair family protein	5e-040
PP040043	7.6	55.8	7.34211	0	AT1G07920.1	elongation factor 1-alpha / EF-1-alpha	2e-047
PP061387	0.6	4.4	7.33333	0	AT2G17040.1	anac036 (Arabidopsis NAC domain containing protein 36); transcription factor	1e-032
PP035013	0.6	4.4	7.33333	0	AT1G70830.2	MLP28 (MLP-LIKE PROTEIN 28)	8e-064
PP023584	1.2	8.8	7.33333	0	AT5G62520.1	SRO5 (SIMILAR TO RCD ONE 5); NAD+ ADP-ribosyltransferase	9e-048
PP043053	0.6	4.4	7.33333	0	AT4G12570.1	UPL5 (UBIQUITIN PROTEIN LIGASE 5); acid-amino acid ligase/ binding / ubiquitin-protein ligase	4e-042
PP017422	0.6	4.4	7.33333	0		no hit
PP022827	0.6	4.4	7.33333	0		no hit
PP002617	2.2	16.1	7.31818	0	AT5G40650.1	SDH2-2; electron carrier/ succinate dehydrogenase	3e-146
PP031114	1.9	13.9	7.31579	0	AT1G09420.1	G6PD4 (GLUCOSE-6-PHOSPHATE DEHYDROGENASE 4); glucose-6-phosphate dehydrogenase	3e-165
PP030603	5.3	38.7	7.30189	0	AT4G15810.1	GTP binding	2e-069
PP091098	2	14.6	7.3	0	AT5G18350.1	ATP binding / nucleoside-triphosphatase/ nucleotide binding / protein binding / transmembrane receptor	4e-024
PP029679	0	7.3	7.3	0	NP_194701	ATPAO5 (Polyamine oxidase 5); amine oxidase/ electron carrier/ oxidoreductase [Arabidopsis thaliana]	3e-010
PP020611	0	7.3	7.3	0	AT1G07920.1	elongation factor 1-alpha / EF-1-alpha	4e-049
PP045106	0	7.3	7.3	0	AT5G25820.1	exostosin family protein	9e-046
PP017983	0	7.3	7.3	0	AT1G70830.2	MLP28 (MLP-LIKE PROTEIN 28)	2e-030
PP009185	0	7.3	7.3	0		no hit
PP009855	0	7.3	7.3	0		no hit
PP092778	0	7.3	7.3	0		no hit
PP068550	2.4	17.5	7.29167	0	AT5G63850.1	AAP4; acidic amino acid transmembrane transporter/ amino acid transmembrane transporter/ neutral amino acid transmembrane transporter/ primary active transmembrane transporter	8e-207
PP027722	0.7	5.1	7.28571	0	AT4G37390.1	BRU6; indole-3-acetic acid amido synthetase	6e-027
PP056900	2.1	15.3	7.28571	0	AT1G70770.1	unknown protein	5e-022
PP023926	1.1	8	7.27273	0	AT2G38470.1	WRKY33; transcription factor	3e-061
PP029121	1.6	11.6	7.25	0	AT1G69440.1	AGO7 (ARGONAUTE7); nucleic acid binding	3e-035
PP079820	0.8	5.8	7.25	0	AT4G01010.1	ATCNGC13; calmodulin binding / cyclic nucleotide binding / ion channel	4e-109
PP047628	1.2	8.7	7.25	0	AT1G62620.1	flavin-containing monooxygenase family protein / FMO family protein	4e-078
PP011606	1.6	11.6	7.25	0	XP_001697400	hydroxyproline-rich glycoprotein, stress-induced [Chlamydomonas reinhardtii]	1e-007
PP017397	10.6	76.7	7.23585	0	AT2G06520.1	PSBX (photosystem II subunit X)	2e-018
PP035292	1.7	12.3	7.23529	0	AT5G05210.1	nucleolar matrix protein-related	2e-028
PP020127	15.4	111.4	7.23377	0	AT4G31910.1	transferase family protein	7e-098
PP032213	2.7	19.5	7.22222	0	AT5G02310.1	PRT6 (PROTEOLYSIS 6); ubiquitin-protein ligase	6e-079
PP035135	0.9	6.5	7.22222	0		no hit
PP041460	1.4	10.1	7.21429	0	AT1G56220.1	dormancy/auxin associated family protein	9e-041
PP016794	5.2	37.5	7.21154	0		no hit
PP092330	0	7.2	7.2	0		no hit
PP003838	9.5	68.3	7.18947	0	AT1G14200.1	zinc finger (C3HC4-type RING finger) family protein	3e-051
PP024673	3.8	27.3	7.18421	0	AT2G39800.2	P5CS1 (DELTA1-PYRROLINE-5-CARBOXYLATE SYNTHASE 1); delta1-pyrroline-5-carboxylate synthetase	2e-178
PP031528	8.6	61.7	7.17442	0	NP_001078524	nucleotide binding [Arabidopsis thaliana]	1e-011
PP041252	0.6	4.3	7.16667	0	AT1G22070.1	TGA3; DNA binding / calmodulin binding / protein binding / transcription factor	3e-035
PP002885	1.2	8.6	7.16667	0		no hit
PP028948	0.6	4.3	7.16667	0		no hit
PP007555	8.5	60.9	7.16471	0	AT2G47500.1	ATP binding / microtubule motor	4e-099
PP020354	11	78.8	7.16364	0		no hit
PP014679	8	57.3	7.1625	0	AT4G39330.1	CAD9 (CINNAMYL ALCOHOL DEHYDROGENASE 9); binding / catalytic/ oxidoreductase/ zinc ion binding	5e-077
PP010717	2.1	15	7.14286	0	AT2G45190.1	AFO (ABNORMAL FLORAL ORGANS); protein binding / transcription factor/ transcription regulator	1e-064
PP005284	6.7	47.7	7.1194	0	AT1G29930.1	CAB1 (CHLOROPHYLL A/B BINDING PROTEIN 1); chlorophyll binding	2e-105
PP060897	0.9	6.4	7.11111	0		no hit
PP015409	0	7.1	7.1	0	AT1G10865.1	CONTAINS InterPro DOMAIN/s: Cytochrome c oxidase assembly protein PET191, N-terminal (InterPro:IPR018793)	1e-035
PP011429	0	7.1	7.1	0	AT1G31180.1	3-isopropylmalate dehydrogenase, chloroplast, putative	3e-037
PP048732	0	7.1	7.1	0	AT4G27090.1	60S ribosomal protein L14 (RPL14B)	5e-021
PP008873	0	7.1	7.1	0	AT1G09590.1	60S ribosomal protein L21 (RPL21A)	9e-028
PP069769	0	7.1	7.1	0	AT3G11130.1	clathrin heavy chain, putative	2e-045
PP010424	0	7.1	7.1	0	AT4G32940.1	GAMMA-VPE (GAMMA VACUOLAR PROCESSING ENZYME); cysteine-type endopeptidase	6e-027
PP014970	0	7.1	7.1	0	AT5G11260.1	HY5 (ELONGATED HYPOCOTYL 5); DNA binding / double-stranded DNA binding / transcription factor	7e-031
PP088565	0	7.1	7.1	0	AT5G05460.1	hydrolase, acting on glycosyl bonds / mannosyl-glycoprotein endo-beta-N-acetylglucosaminidase	1e-018
PP060944	0	7.1	7.1	0	AT1G52230.1	PSAH2 (PHOTOSYSTEM I SUBUNIT H2)	4e-016
PP020992	0	7.1	7.1	0	AAK25927	putative poly(A) binding protein [Arabidopsis thaliana]	5e-012
PP011548	0	7.1	7.1	0		no hit
PP013014	0	7.1	7.1	0		no hit
PP030145	0	7.1	7.1	0		no hit
PP042259	1	7.1	7.1	0		no hit
PP077348	0	7.1	7.1	0		no hit
PP076999	1.1	7.8	7.09091	0	AT3G18830.1	ATPLT5 (POLYOL TRANSPORTER 5); D-ribose transmembrane transporter/ D-xylose transmembrane transporter/ carbohydrate transmembrane transporter/ galactose transmembrane transporter/ glucose transmembrane transporter/ glycerol transmembrane transporter/ mann	1e-059
PP058612	1.1	7.8	7.09091	0	AT2G42600.2	ATPPC2 (PHOSPHOENOLPYRUVATE CARBOXYLASE 2); catalytic/ phosphoenolpyruvate carboxylase	4e-123
PP014358	4.7	33.3	7.08511	0	AT2G46980.1	unknown protein	3e-093
PP025293	1.2	8.5	7.08333	0	AT2G29470.1	ATGSTU3 (ARABIDOPSIS THALIANA GLUTATHIONE S-TRANSFERASE TAU 3); glutathione transferase	2e-092
PP003194	4	28.3	7.075	0	AT3G25780.1	AOC3 (ALLENE OXIDE CYCLASE 3); allene-oxide cyclase	5e-125
PP060393	1.4	9.9	7.07143	0		no hit
PP010693	3.4	24	7.05882	0	AT3G52060.1	unknown protein	2e-106
PP003694	12.4	87.4	7.04839	0	AT2G26190.1	calmodulin-binding family protein	3e-164
PP067513	2.2	15.5	7.04545	0	NP_172035	unknown protein [Arabidopsis thaliana]	3e-012
PP004935	2.8	19.7	7.03571	0	AT5G54770.1	THI1; protein homodimerization	4e-146
PP021031	36.8	258.7	7.02989	0	AT2G34430.1	LHB1B1; chlorophyll binding	1e-061
PP017339	7.8	54.8	7.02564	0		no hit
PP001287	5.3	37.2	7.01887	0	AT5G54770.1	THI1; protein homodimerization	1e-107
PP012071	0	7	7	0	AT3G02360.2	6-phosphogluconate dehydrogenase family protein	1e-028
PP055006	0	7	7	0	AT3G10740.1	ASD1 (ALPHA-L-ARABINOFURANOSIDASE 1); alpha-N-arabinofuranosidase/ hydrolase, acting on glycosyl bonds / xylan 1,4-beta-xylosidase	5e-059
PP017957	0.8	5.6	7	0	AT1G53310.1	ATPPC1 (PHOSPHOENOLPYRUVATE CARBOXYLASE 1); catalytic/ phosphoenolpyruvate carboxylase	6e-035
PP021964	16.1	112.7	7	0	AT5G25110.1	CIPK25 (CBL-INTERACTING PROTEIN KINASE 25); ATP binding / kinase/ protein kinase/ protein serine/threonine kinase	4e-130
PP061573	0	7	7	0	AT5G03940.1	CPSRP54 (CHLOROPLAST SIGNAL RECOGNITION PARTICLE 54 KDA SUBUNIT); 7S RNA binding / GTP binding / mRNA binding / signal sequence binding	8e-016
PP025003	0	7	7	0	AT5G60800.1	heavy-metal-associated domain-containing protein	5e-031
PP001366	4.4	30.8	7	0	AAF35404	hypothetical protein [Arabidopsis thaliana]	4e-008
PP034061	0	7	7	0	ABD65050	hypothetical protein 27.t00005 [Brassica oleracea]	1e-019
PP032042	1.7	11.9	7	0	AT5G16680.1	PHD finger family protein	4e-042
PP015787	0.7	4.9	7	0	AT2G16930.2	ribosomal protein L27 family protein	1e-053
PP068169	0	7	7	0	NP_568132	unknown protein [Arabidopsis thaliana]	2e-009
PP082542	0	7	7	0	NP_179736	VHA-A2 (VACUOLAR PROTON ATPASE A2); ATPase [Arabidopsis thaliana]	7e-009
PP034966	0	7	7	0		no hit
PP057397	0	7	7	0		no hit
PP093066	0.6	4.2	7	0		no hit
PP111740	0	7	7	0		no hit
PP002879	4.1	28.6	6.97561	0	AT5G20150.1	SPX1 (SPX DOMAIN GENE 1)	4e-067
PP016372	2.4	16.7	6.95833	0	AT2G34430.1	LHB1B1; chlorophyll binding	7e-020
PP032514	2.4	16.7	6.95833	0	AT2G38390.1	peroxidase, putative	8e-117
PP028006	1.5	10.4	6.93333	0	AT4G02070.1	MSH6 (MUTS HOMOLOG 6); damaged DNA binding	1e-048
PP025415	2.3	15.9	6.91304	0	AT3G06500.1	beta-fructofuranosidase, putative / invertase, putative / saccharase, putative / beta-fructosidase, putative	1e-162
PP038391	3.1	21.4	6.90323	0		no hit
PP017380	0	6.9	6.9	0	AT4G02480.1	AAA-type ATPase family protein	7e-051
PP049852	0	6.9	6.9	0	AT3G08530.1	clathrin heavy chain, putative	4e-028
PP017836	0	6.9	6.9	0	NP_191685	DNA-binding family protein / remorin family protein [Arabidopsis thaliana]	1e-012
PP050944	0	6.9	6.9	0		no hit
PP073142	0	6.9	6.9	0		no hit
PP083434	0	6.9	6.9	0		no hit
PP088252	0	6.9	6.9	0		no hit
PP024953	0.9	6.2	6.88889	0	AT2G36130.1	peptidyl-prolyl cis-trans isomerase, putative / cyclophilin, putative / rotamase, putative	7e-025
PP018637	0.7	4.8	6.85714	0	AT2G43620.1	chitinase, putative	3e-022
PP050600	0.7	4.8	6.85714	0	AT2G40970.1	myb family transcription factor	4e-051
PP052643	0.7	4.8	6.85714	0	AT4G23920.1	UGE2 (UDP-D-glucose/UDP-D-galactose 4-epimerase 2); UDP-glucose 4-epimerase/ protein dimerization	8e-087
PP011101	0.7	4.8	6.85714	0	ACU20149	unknown [Glycine max]	5e-007
PP024572	2.7	18.5	6.85185	0	AT3G45140.1	LOX2 (LIPOXYGENASE 2); lipoxygenase	2e-225
PP013679	3.2	21.9	6.84375	0		no hit
PP014165	38.5	263.4	6.84156	0	AT2G38380.1	peroxidase 22 (PER22) (P22) (PRXEA) / basic peroxidase E	1e-159
PP025863	1.2	8.2	6.83333	0	AT4G12090.1	cornichon family protein	3e-057
PP015626	0.6	4.1	6.83333	0	AT3G11000.2	EXPRESSED IN: 9 plant structures; EXPRESSED DURING: 6 growth stages; CONTAINS InterPro DOMAIN/s: Development and cell death domain (InterPro:IPR013989), Kelch related (InterPro:IPR013089)	9e-024
PP065239	1.2	8.2	6.83333	0	AAN23110	thiJ-like protein [Brassica rapa subsp. pekinensis]	3e-007
PP025111	0.6	4.1	6.83333	0		no hit
PP059938	0.6	4.1	6.83333	0		no hit
PP093912	1.1	7.5	6.81818	0	AT5G56270.1	WRKY2; transcription factor	3e-031
PP009120	2.7	18.4	6.81482	0	AT5G62180.1	AtCXE20 (Arabidopsis thaliana carboxyesterase 20); carboxylesterase	1e-048
PP022981	6.9	47	6.81159	0	AT2G34430.1	LHB1B1; chlorophyll binding	6e-060
PP073057	0	6.8	6.8	0	AT1G14800.1	CONTAINS InterPro DOMAIN/s: Nucleic acid-binding, OB-fold (InterPro:IPR012340), Nucleic acid-binding, OB-fold-like (InterPro:IPR016027); BEST Arabidopsis thaliana protein match is: F-box family protein (TAIR:AT2G35280.1)	1e-025
PP054689	0	6.8	6.8	0	AT5G26120.1	ASD2 (ALPHA-L-ARABINOFURANOSIDASE 2); alpha-N-arabinofuranosidase/ hydrolase, acting on glycosyl bonds	2e-020
PP033337	0	6.8	6.8	0	AT3G60140.1	DIN2 (DARK INDUCIBLE 2); catalytic/ cation binding / hydrolase, hydrolyzing O-glycosyl compounds	4e-299
PP013215	0	6.8	6.8	0	AT4G28210.1	emb1923 (embryo defective 1923)	2e-028
PP012991	0	6.8	6.8	0	NP_187163	GID1A (GA INSENSITIVE DWARF1A); hydrolase [Arabidopsis thaliana]	2e-011
PP023106	0	6.8	6.8	0	AT1G69420.2	zinc finger (DHHC type) family protein	3e-031
PP067228	0	6.8	6.8	0		no hit
PP076935	0	6.8	6.8	0		no hit
PP064570	0.8	5.4	6.75	0	AT5G67340.1	armadillo/beta-catenin repeat family protein / U-box domain-containing protein	6e-070
PP070272	1.6	10.8	6.75	0	AT1G02360.1	chitinase, putative	2e-113
PP069889	0.8	5.4	6.75	0	AT1G62990.1	KNAT7 (KNOTTED-LIKE HOMEOBOX OF ARABIDOPSIS THALIANA 7); DNA binding / transcription activator/ transcription factor	2e-032
PP040289	0.8	5.4	6.75	0	AT1G10430.1	PP2A-2; protein serine/threonine phosphatase	8e-074
PP075498	0.8	5.4	6.75	0	XP_002278460	PREDICTED: similar to IQ calmodulin-binding region; Apoptosis regulator Bcl-2 protein, BAG [Vitis vinifera]	8e-006
PP014331	26.9	181	6.72862	0	AT5G25630.1	pentatricopeptide (PPR) repeat-containing protein	1e-274
PP033896	0.7	4.7	6.71429	0	AT3G26650.1	GAPA (GLYCERALDEHYDE 3-PHOSPHATE DEHYDROGENASE A SUBUNIT); glyceraldehyde-3-phosphate dehydrogenase/ protein binding	1e-082
PP027004	0.7	4.7	6.71429	0	AT3G23030.1	IAA2 (INDOLE-3-ACETIC ACID INDUCIBLE 2); transcription factor	2e-016
PP089754	0.7	4.7	6.71429	0	NP_197391	oxidoreductase, 2OG-Fe(II) oxygenase family protein [Arabidopsis thaliana]	3e-013
PP091109	1.4	9.4	6.71429	0	AT4G39410.1	WRKY13; transcription factor	4e-049
PP022832	0.7	4.7	6.71429	0	AT1G08465.1	YAB2 (YABBY2); transcription factor	1e-056
PP027889	0.7	4.7	6.71429	0	AT5G10650.1	zinc finger (C3HC4-type RING finger) family protein	9e-034
PP006974	0.7	4.7	6.71429	0		no hit
PP035915	0.7	4.7	6.71429	0		no hit
PP020647	12	80.5	6.70833	0		no hit
PP019826	0	6.7	6.7	0	AT5G27850.1	60S ribosomal protein L18 (RPL18C)	6e-054
PP067414	0	6.7	6.7	0	AT5G10450.1	GRF6 (G-box regulating factor 6); protein binding / protein phosphorylated amino acid binding	1e-026
PP015359	0	6.7	6.7	0	AT1G10760.1	SEX1 (STARCH EXCESS 1); alpha-glucan, water dikinase	6e-047
PP018284	1	6.7	6.7	0		no hit
PP027998	0	6.7	6.7	0		no hit
PP028245	0	6.7	6.7	0		no hit
PP043593	0	6.7	6.7	0		no hit
PP044040	0	6.7	6.7	0		no hit
PP048537	0	6.7	6.7	0		no hit
PP052939	0	6.7	6.7	0		no hit
PP081706	0	6.7	6.7	0		no hit
PP005533	5.5	36.8	6.69091	0	AT4G02520.1	ATGSTF2 (GLUTATHIONE S-TRANSFERASE PHI 2); glutathione binding / glutathione transferase	9e-096
PP036241	2.9	19.4	6.68966	0	AT4G11650.1	ATOSM34 (osmotin 34)	1e-072
PP033091	1.9	12.7	6.68421	0	AT3G63140.1	CSP41A (CHLOROPLAST STEM-LOOP BINDING PROTEIN OF 41 KDA); mRNA binding / poly(U) binding	7e-192
PP037121	6	40.1	6.68333	0		no hit
PP002569	0.6	4	6.66667	0	AT3G16500.1	PAP1 (PHYTOCHROME-ASSOCIATED PROTEIN 1); transcription factor	2e-052
PP025050	0.6	4	6.66667	0	AT2G46020.2	transcription regulatory protein SNF2, putative	1e-052
PP062500	0.6	4	6.66667	0		no hit
PP026822	3.7	24.6	6.64865	0	AT4G18210.1	ATPUP10; purine transmembrane transporter	2e-090
PP023116	1.4	9.3	6.64286	0		no hit
PP023897	1.4	9.3	6.64286	0		no hit
PP053012	1.4	9.3	6.64286	0		no hit
PP021199	15.6	103.6	6.64103	0	AT4G38970.1	fructose-bisphosphate aldolase, putative	3e-223
PP013677	6.2	41.1	6.62903	0	AT5G26850.1	INVOLVED IN: biological_process unknown; LOCATED IN: chloroplast; BEST Arabidopsis thaliana protein match is: cyclin-related (TAIR:AT2G41830.1)	3e-099
PP075307	0.8	5.3	6.625	0	AT3G14860.1	NHL repeat-containing protein	2e-018
PP010553	2.1	13.9	6.61905	0	AT2G46260.1	BTB/POZ domain-containing protein	1e-072
PP003706	10.8	71.3	6.60185	0	AT5G64040.1	PSAN; calmodulin binding	8e-066
PP002881	0	6.6	6.6	0	AT3G59920.1	ATGDI2 (RAB GDP DISSOCIATION INHIBITOR 2); RAB GDP-dissociation inhibitor	2e-018
PP022543	1.5	9.9	6.6	0	AT1G20620.1	CAT3 (CATALASE 3); catalase	8e-040
PP017553	0	6.6	6.6	0	AT2G19760.1	PRF1 (PROFILIN 1); actin binding	2e-038
PP017005	0	6.6	6.6	0	AT1G79040.1	PSBR (photosystem II subunit R)	2e-034
PP088773	0	6.6	6.6	0	AT3G56070.1	ROC2 (ROTAMASE CYCLOPHILIN 2); cyclosporin A binding / peptidyl-prolyl cis-trans isomerase	2e-020
PP059680	0	6.6	6.6	0	AT1G11330.1	S-locus lectin protein kinase family protein	2e-034
PP016849	0	6.6	6.6	0	AT1G74950.1	TIFY10B	4e-023
PP047714	0	6.6	6.6	0	AT3G43790.1	ZIFL2 (ZINC INDUCED FACILITATOR-like 2); carbohydrate transmembrane transporter/ sugar:hydrogen symporter	4e-085
PP065088	0	6.6	6.6	0	AT5G56340.1	zinc finger (C3HC4-type RING finger) family protein	2e-017
PP017345	0	6.6	6.6	0		no hit
PP057798	0	6.6	6.6	0		no hit
PP071110	0	6.6	6.6	0		no hit
PP114302	0	6.6	6.6	0		no hit
PP024312	4.2	27.7	6.59524	0	AT2G02930.1	ATGSTF3 (GLUTATHIONE S-TRANSFERASE F3); glutathione transferase	8e-103
PP004217	33.7	222.2	6.59347	0	AT1G59870.1	PEN3 (PENETRATION 3); ATPase, coupled to transmembrane movement of substances / cadmium ion transmembrane transporter	3e-267
PP036990	1.2	7.9	6.58333	0	AT1G17710.1	phosphatase	4e-104
PP025491	1.2	7.9	6.58333	0		no hit
PP033867	0.7	4.6	6.57143	0	AT2G38230.1	ATPDX1.1 (pyridoxine biosynthesis 1.1); protein heterodimerization	9e-051
PP072488	0.7	4.6	6.57143	0	AT1G75630.1	AVA-P4; ATPase	7e-041
PP017666	0.7	4.6	6.57143	0	AT2G23820.2	metal-dependent phosphohydrolase HD domain-containing protein	3e-038
PP058982	4.9	32.2	6.57143	0	AT1G73680.1	pathogen-responsive alpha-dioxygenase, putative	2e-279
PP035000	2.5	16.4	6.56	0	AT5G45020.1	CONTAINS InterPro DOMAIN/s: Glutathione S-transferase, predicted (InterPro:IPR016639), Thioredoxin-like fold (InterPro:IPR012336)	1e-092
PP022196	9.4	61.6	6.55319	0	AT1G50250.1	FTSH1 (FtsH protease 1); ATP-dependent peptidase/ ATPase/ metallopeptidase	2e-114
PP029102	1.1	7.2	6.54545	0	AT2G19570.1	CDA1 (CYTIDINE DEAMINASE 1); cytidine deaminase	6e-036
PP031991	1.1	7.2	6.54545	0	AT1G29350.1	CONTAINS InterPro DOMAIN/s: Protein of unknown function DUF1296 (InterPro:IPR009719); BEST Arabidopsis thaliana protein match is: kinase-related (TAIR:AT1G29370.1)	4e-019
PP071337	3.3	21.6	6.54545	0	AT1G72290.1	trypsin and protease inhibitor family protein / Kunitz family protein	6e-038
PP030440	1.1	7.2	6.54545	0	AT4G22860.1	unknown protein	1e-081
PP002298	1.3	8.5	6.53846	0	AT3G52300.1	ATPQ (ATP SYNTHASE D CHAIN, MITOCHONDRIAL); hydrogen ion transmembrane transporter	2e-058
PP019856	1.7	11.1	6.52941	0	AT1G66410.1	CAM4 (calmodulin 4); calcium ion binding / signal transducer	3e-080
PP023649	2.3	15	6.52174	0	NP_568694	ACAT2 (ACETOACETYL-COA THIOLASE 2); acetyl-CoA C-acetyltransferase/ catalytic [Arabidopsis thaliana]	1e-012
PP022792	4.8	31.3	6.52083	0	AT1G24510.1	T-complex protein 1 epsilon subunit, putative / TCP-1-epsilon, putative / chaperonin, putative	1e-103
PP074584	1	6.5	6.5	0	AT3G16220.1	INVOLVED IN: regulation of transcription; CONTAINS InterPro DOMAIN/s: Predicted eukaryotic LigT (InterPro:IPR009210); BEST Arabidopsis thaliana protein match is: RNA binding / catalytic (TAIR:AT3G16230.1)	2e-041
PP064175	2.2	14.3	6.5	0	AT5G49630.1	AAP6 (AMINO ACID PERMEASE 6); acidic amino acid transmembrane transporter/ amino acid transmembrane transporter/ neutral amino acid transmembrane transporter	3e-116
PP011901	0	6.5	6.5	0	AT1G06410.1	ATTPS7; alpha,alpha-trehalose-phosphate synthase (UDP-forming)/ transferase, transferring glycosyl groups / trehalose-phosphatase	5e-062
PP095012	0	6.5	6.5	0	AT4G17640.1	CKB2; protein kinase CK2 regulator	6e-018
PP002605	0	6.5	6.5	0	CAA67683	CPD photolyase [Arabidopsis thaliana]	2e-008
PP010036	0	6.5	6.5	0	NP_187680	DNA gyrase subunit A family protein [Arabidopsis thaliana]	2e-010
PP074867	0.6	3.9	6.5	0	AT3G06240.1	F-box family protein	1e-022
PP009109	0	6.5	6.5	0	AT4G37550.1	formamidase, putative / formamide amidohydrolase, putative	5e-037
PP083955	0	6.5	6.5	0	AT3G10630.1	glycosyl transferase family 1 protein	1e-025
PP078614	0	6.5	6.5	0	AT5G02290.1	NAK; ATP binding / kinase/ protein kinase/ protein serine/threonine kinase/ protein tyrosine kinase	3e-042
PP114415	0	6.5	6.5	0	AT3G54920.1	PMR6 (powdery mildew resistant 6); lyase/ pectate lyase	9e-044
PP021626	0	6.5	6.5	0	AT1G52230.1	PSAH2 (PHOTOSYSTEM I SUBUNIT H2)	1e-035
PP023635	1.2	7.8	6.5	0	AAD32756	putative replication protein A1 [Arabidopsis thaliana]	9e-006
PP045996	0	6.5	6.5	0	AT4G32210.1	SDH3-2; succinate dehydrogenase	3e-027
PP030923	1.2	7.8	6.5	0	AT1G11950.1	transcription factor	1e-090
PP035933	0	6.5	6.5	0	AT1G73260.1	trypsin and protease inhibitor family protein / Kunitz family protein	6e-062
PP058784	0	6.5	6.5	0	AT3G54000.2	unknown protein	6e-018
PP057122	0	6.5	6.5	0	AT2G46400.1	WRKY46; transcription factor	5e-047
PP082081	0	6.5	6.5	0	NP_178819	zinc knuckle (CCHC-type) family protein [Arabidopsis thaliana]	4e-013
PP015962	1.4	9.1	6.5	0		no hit
PP021840	0.6	3.9	6.5	0		no hit
PP026130	1.6	10.4	6.5	0		no hit
PP028329	0	6.5	6.5	0		no hit
PP044378	0	6.5	6.5	0		no hit
PP021682	14.1	91.5	6.48936	0	AT1G61520.1	LHCA3; chlorophyll binding	2e-130
PP035300	10	64.7	6.47	0		no hit
PP023430	2.4	15.5	6.45833	0		no hit
PP082331	1.1	7.1	6.45455	0	AT4G28025.1	unknown protein	9e-045
PP005531	12.6	81.3	6.45238	0	AT3G14990.1	4-methyl-5(b-hydroxyethyl)-thiazole monophosphate biosynthesis protein, putative	7e-202
PP036506	3.1	20	6.45161	0		no hit
PP034611	0.9	5.8	6.44444	0	AT2G16710.1	hesB-like domain-containing protein	5e-034
PP041637	0.9	5.8	6.44444	0	AT5G07890.1	myosin heavy chain-related	2e-030
PP021750	5.2	33.5	6.44231	0	AT3G01400.1	armadillo/beta-catenin repeat family protein	9e-138
PP041505	2.5	16.1	6.44	0	AT3G26740.1	CCL (CCR-LIKE)	5e-043
PP005154	60	386.3	6.43833	0	AT1G78850.1	curculin-like (mannose-binding) lectin family protein	6e-245
PP016978	8.9	57.3	6.4382	0	AT4G30530.1	defense-related protein, putative	5e-122
PP039836	0.7	4.5	6.42857	0	AT5G24970.1	ABC1 family protein	3e-045
PP002831	4.2	27	6.42857	0	AT3G05470.1	formin homology 2 domain-containing protein / FH2 domain-containing protein	1e-224
PP030585	2.1	13.5	6.42857	0	AT5G53050.1	hydrolase, alpha/beta fold family protein	1e-114
PP049518	0.7	4.5	6.42857	0	CAA70587	myrosinase binding protein [Brassica napus]	7e-013
PP041977	0.7	4.5	6.42857	0	AT4G18390.1	TCP family transcription factor, putative	4e-027
PP008067	1.4	9	6.42857	0	AT2G45990.1	unknown protein	7e-039
PP010161	0.7	4.5	6.42857	0		no hit
PP006066	12.1	77.6	6.41322	0	NP_973643	unknown protein [Arabidopsis thaliana]	5e-006
PP037071	0	6.4	6.4	0	AT4G30190.1	AHA2; ATPase/ hydrogen-exporting ATPase, phosphorylative mechanism	9e-043
PP054637	0	6.4	6.4	0	AT4G00860.1	ATOZI1	2e-028
PP064669	0	6.4	6.4	0	AT2G30870.1	GSTF10 (HALIANA GLUTATHIONE S-TRANSFERASE PHI 10); copper ion binding / glutathione binding / glutathione transferase	8e-038
PP012294	0	6.4	6.4	0	AT2G37710.1	RLK (receptor lectin kinase); kinase	4e-031
PP018195	0	6.4	6.4	0		no hit
PP019724	0	6.4	6.4	0		no hit
PP063443	0	6.4	6.4	0		no hit
PP093688	0	6.4	6.4	0		no hit
PP013408	10.1	64.4	6.37624	0	AT1G59870.1	PEN3 (PENETRATION 3); ATPase, coupled to transmembrane movement of substances / cadmium ion transmembrane transporter	1e-059
PP027010	0.8	5.1	6.375	0	AAF14044	putative transcription factor [Arabidopsis thaliana]	9e-009
PP033309	2.7	17.2	6.37037	0	AT1G56220.1	dormancy/auxin associated family protein	1e-040
PP002252	4.4	28	6.36364	0	ABO32545	LOX [Brassica oleracea var. gemmifera]	3e-010
PP033956	3.6	22.9	6.36111	0	AT2G38230.1	ATPDX1.1 (pyridoxine biosynthesis 1.1); protein heterodimerization	8e-156
PP067875	3.4	21.6	6.35294	0	AT5G08790.1	ATAF2; transcription activator	1e-065
PP023323	2.9	18.4	6.34483	0	AT4G36840.1	CONTAINS InterPro DOMAIN/s: Galactose oxidase/kelch, beta-propeller (InterPro:IPR011043), Kelch repeat type 1 (InterPro:IPR006652); BEST Arabidopsis thaliana protein match is: kelch repeat-containing F-box family protein (TAIR:AT3G24610.1)	9e-077
PP020755	23.7	150.3	6.34177	0	AT3G45140.1	LOX2 (LIPOXYGENASE 2); lipoxygenase	1e-070
PP086227	1.2	7.6	6.33333	0	AT3G17700.1	CNBT1 (CYCLIC NUCLEOTIDE-BINDING TRANSPORTER 1); calmodulin binding / cyclic nucleotide binding / ion channel	4e-073
PP047766	0.6	3.8	6.33333	0	AT4G04720.1	CPK21; ATP binding / calcium ion binding / calmodulin-dependent protein kinase/ kinase/ protein kinase/ protein serine/threonine kinase	1e-016
PP042584	1.2	7.6	6.33333	0		no hit
PP003968	50.6	320	6.32411	0	AT1G29930.1	CAB1 (CHLOROPHYLL A/B BINDING PROTEIN 1); chlorophyll binding	9e-151
PP026923	4.7	29.7	6.31915	0	AT3G16770.1	ATEBP (ETHYLENE-RESPONSIVE ELEMENT BINDING PROTEIN); DNA binding / protein binding / transcription activator/ transcription factor	9e-046
PP018101	2.2	13.9	6.31818	0	AT1G73030.1	VPS46.2	1e-037
PP048846	3.8	24	6.31579	0	AT1G75180.1	unknown protein	3e-115
PP012070	3.2	20.2	6.3125	0	AT4G22920.1	NYE1 (NON-YELLOWING 1)	9e-133
PP037272	1.3	8.2	6.30769	0	AT1G29470.1	dehydration-responsive protein-related	4e-029
PP025361	1.3	8.2	6.30769	0	AT3G07310.1	unknown protein	4e-106
PP087645	0	6.3	6.3	0	AT5G50110.1	INVOLVED IN: cell cycle; EXPRESSED IN: 24 plant structures; CONTAINS InterPro DOMAIN/s: Glucose inhibited division protein (InterPro:IPR003682)	9e-028
PP040946	0	6.3	6.3	0	AT3G60830.1	ATARP7 (ACTIN-RELATED PROTEIN 7); structural constituent of cytoskeleton	6e-081
PP014134	0	6.3	6.3	0	AT5G28840.1	GME (GDP-D-MANNOSE 3',5'-EPIMERASE); GDP-mannose 3,5-epimerase/ NAD or NADH binding / catalytic	2e-035
PP101462	0	6.3	6.3	0	AT5G26850.1	INVOLVED IN: biological_process unknown; LOCATED IN: chloroplast; BEST Arabidopsis thaliana protein match is: cyclin-related (TAIR:AT2G41830.1)	4e-028
PP081513	0	6.3	6.3	0	AT5G48740.1	leucine-rich repeat family protein / protein kinase family protein	3e-033
PP052106	0	6.3	6.3	0	AT3G54360.1	protein binding / zinc ion binding	6e-025
PP008750	0	6.3	6.3	0	AAQ01573	putative dehydroascorbate reductase [Brassica rapa subsp. pekinensis]	2e-008
PP051864	0	6.3	6.3	0	AT5G05000.2	TOC34 (TRANSLOCON AT THE OUTER ENVELOPE MEMBRANE OF CHLOROPLASTS 34); GTP binding	7e-062
PP075155	0	6.3	6.3	0	P68513	Uncharacterized mitochondrial protein ORF138	3e-025
PP050338	0	6.3	6.3	0		no hit
PP061492	0	6.3	6.3	0		no hit
PP094541	0	6.3	6.3	0		no hit
PP014236	4.4	27.7	6.29545	0	AT1G70770.1	unknown protein	6e-032
PP003149	1.4	8.8	6.28571	0		no hit
PP017769	1.8	11.3	6.27778	0	NP_564495	unknown protein [Arabidopsis thaliana]	2e-010
PP022281	19.3	121.1	6.27461	0	AT2G28910.1	CXIP4 (CAX INTERACTING PROTEIN 4); nucleic acid binding / zinc ion binding	5e-031
PP034108	1.1	6.9	6.27273	0	AT1G60000.1	29 kDa ribonucleoprotein, chloroplast, putative / RNA-binding protein cp29, putative	4e-113
PP030813	1.5	9.4	6.26667	0	AT4G00440.1	unknown protein	9e-101
PP036367	0.8	5	6.25	0	AT5G56870.1	BGAL4 (beta-galactosidase 4); beta-galactosidase	6e-251
PP072052	0.8	5	6.25	0	AT1G60900.1	U2 snRNP auxiliary factor large subunit, putative	5e-041
[truncated: 2,439 more rows]
