# Supplementary material for: Transcriptome analysis of ectopic chloroplast development in green curd cauliflower (Brassica oleracea L. var. botrytis)
Source: BMC Plant Biol. 2011 Nov 23;11:169. doi: 10.1186/1471-2229-11-169 (PMC3289093; doi:10.1186/1471-2229-11-169)
Supplement: Additional file 2 — Down-regulated genes in green curd cauliflower mutant. [file 1471-2229-11-169-S2.XLSX]

## Sheet: Sheet1
Additional File 2. Down-regulated genes in green curd caulilfower mutant
unigene ID	RPKM		green/white		top hit
	white	green	ratio	p value	ID	description	e value
PP017985	12.7	0	0	0	AT3G57780.1	BEST Arabidopsis thaliana protein match is: nucleolar protein gar2-related (TAIR:AT2G42320.2)	5e-021
PP052743	5.7	0	0	0	AT3G16270.1	CONTAINS InterPro DOMAIN/s: VHS (InterPro:IPR002014), ENTH/VHS (InterPro:IPR008942)	2e-033
PP030556	4.9	0	0	0	AT3G07750.1	3' exoribonuclease family domain 1-containing protein	9e-026
PP020462	36.3	0	0	0	AT4G34670.1	40S ribosomal protein S3A (RPS3aB)	2e-025
PP020831	5.7	0	0	0	NP_197024	40S ribosomal protein S9 (RPS9B) [Arabidopsis thaliana]	8e-009
PP075355	10.6	0	0	0	AT5G57290.1	60S acidic ribosomal protein P3 (RPP3B)	9e-020
PP020495	13.6	0	0	0	AT5G48760.1	60S ribosomal protein L13A (RPL13aD)	1e-026
PP008420	42	0	0	0	AT1G09590.1	60S ribosomal protein L21 (RPL21A)	3e-027
PP105982	8.9	0	0	0	AT3G06680.1	60S ribosomal protein L29 (RPL29B)	4e-030
PP019838	5.2	0	0	0	AT3G53740.2	60S ribosomal protein L36 (RPL36B)	3e-055
PP010388	8.6	0	0	0	AT2G47610.1	60S ribosomal protein L7A (RPL7aA)	5e-026
PP061685	7.1	0	0	0	AT1G64190.1	6-phosphogluconate dehydrogenase family protein	1e-024
PP076314	5.5	0	0	0	AT1G64190.1	6-phosphogluconate dehydrogenase family protein	7e-019
PP048661	4.2	0	0	0	AT1G02890.1	AAA-type ATPase family protein	3e-035
PP021156	28.9	0	0	0	AT3G08580.1	AAC1 (ADP/ATP CARRIER 1); ATP:ADP antiporter/ binding	9e-075
PP003332	54.3	0	0	0	AT2G38600.1	acid phosphatase class B family protein	1e-125
PP042255	10.1	0	0	0	AT2G38600.1	acid phosphatase class B family protein	2e-026
PP070760	12.7	0	0	0	AT1G25260.1	acidic ribosomal protein P0-related	3e-028
PP021848	6.8	0	0	0	AT4G35830.1	aconitate hydratase, cytoplasmic / citrate hydro-lyase / aconitase (ACO)	6e-051
PP051119	10.9	0	0	0	AT1G06290.1	ACX3 (ACYL-COA OXIDASE 3); acyl-CoA oxidase	4e-064
PP018422	5.5	0	0	0	AT2G37250.1	ADK (ADENOSINE KINASE); adenylate kinase/ nucleotide kinase	1e-023
PP020333	22	0	0	0	AT3G09820.1	ADK1 (adenosine kinase 1); adenosine kinase/ copper ion binding	1e-047
PP056004	4.4	0	0	0	AT4G39660.1	AGT2 (ALANINE:GLYOXYLATE AMINOTRANSFERASE 2); alanine-glyoxylate transaminase/ catalytic/ pyridoxal phosphate binding / transaminase	1e-022
PP092601	4.6	0	0	0	AT4G39660.1	AGT2 (ALANINE:GLYOXYLATE AMINOTRANSFERASE 2); alanine-glyoxylate transaminase/ catalytic/ pyridoxal phosphate binding / transaminase	1e-027
PP004165	58.6	0	0	0	AT1G54100.1	ALDH7B4 (Aldehyde Dehydrogenase 7B4); 3-chloroallyl aldehyde dehydrogenase/ oxidoreductase	3e-146
PP024020	33.9	0	0	0	AT4G23730.1	aldose 1-epimerase family protein	1e-021
PP049981	5.2	0	0	0	AT1G11860.1	aminomethyltransferase, putative	2e-022
PP070639	4.8	0	0	0	AT1G75960.1	AMP-binding protein, putative	1e-035
PP093415	4.3	0	0	0	AT2G38760.1	ANNAT3 (ANNEXIN ARABIDOPSIS 3); calcium ion binding / calcium-dependent phospholipid binding	9e-031
PP117758	5.6	0	0	0	ADD74397	annexin 4 [Brassica juncea]	1e-014
PP055444	6.7	0	0	0	XP_307081	Anopheles gambiae str. PEST AGAP012709-PA [Anopheles gambiae str. PEST]	5e-012
PP026339	15.6	0	0	0	NP_565161	ARF17 (AUXIN RESPONSE FACTOR 17); transcription factor [Arabidopsis thaliana]	1e-018
PP003294	12.6	0	0	0	NP_172517	ARR4 (RESPONSE REGULATOR 4); protein binding / transcription regulator/ two-component response regulator [Arabidopsis thaliana]	1e-008
PP073670	6.6	0	0	0	AT4G04460.1	aspartyl protease family protein	1e-062
PP065063	6.4	0	0	0	AT4G20070.1	ATAAH (Arabidopsis thaliana Allantoate Amidohydrolase); allantoate deiminase/ metallopeptidase	1e-018
PP010503	4.7	0	0	0	AT3G51780.1	ATBAG4 (ARABIDOPSIS THALIANA BCL-2-ASSOCIATED ATHANOGENE 4); protein binding	3e-028
PP021835	6.9	0	0	0	AT3G19450.1	ATCAD4; cinnamyl-alcohol dehydrogenase	7e-047
PP091180	4.2	0	0	0	AT1G54090.1	ATEXO70D2 (exocyst subunit EXO70 family protein D2); protein binding	7e-025
PP084944	5.4	0	0	0	NP_850533	ATG10 (autophagy 10); transporter/ ubiquitin activating enzyme [Arabidopsis thaliana]	7e-006
PP088791	9.1	0	0	0	AT1G11840.2	ATGLX1 (GLYOXALASE I HOMOLOG); lactoylglutathione lyase/ metal ion binding	2e-024
PP017547	15.8	0	0	0	AT2G36400.1	AtGRF3 (GROWTH-REGULATING FACTOR 3); transcription activator	9e-020
PP008880	40.2	0	0	0	CAA05727	AtGRP2 [Arabidopsis thaliana]	7e-007
PP012849	8.6	0	0	0	AT3G44110.1	ATJ3; protein binding	8e-017
PP096381	6.8	0	0	0	AT4G27180.1	ATK2 (ARABIDOPSIS THALIANA KINESIN 2); microtubule binding / microtubule motor	1e-023
PP016943	14.7	0	0	0	AT4G30250.1	ATP binding / ATPase/ nucleoside-triphosphatase/ nucleotide binding	6e-043
PP014201	16.8	0	0	0	AT5G08670.1	ATP binding / hydrogen ion transporting ATP synthase, rotational mechanism	5e-063
PP094201	4.2	0	0	0	AT5G08670.1	ATP binding / hydrogen ion transporting ATP synthase, rotational mechanism	2e-028
PP072449	11.6	0	0	0	NP_568204	ATP synthase beta chain 2, mitochondrial [Arabidopsis thaliana]	5e-013
PP003615	15.6	0	0	0	XP_002526342	ATP synthase D chain, mitochondrial, putative [Ricinus communis]	4e-012
PP089878	5.1	0	0	0	NP_568000	ATP-binding region, ATPase-like domain-containing protein [Arabidopsis thaliana]	2e-006
PP030835	7.5	0	0	0	AT3G52300.1	ATPQ (ATP SYNTHASE D CHAIN, MITOCHONDRIAL); hydrogen ion transmembrane transporter	3e-043
PP080419	5.1	0	0	0	AT3G52300.1	ATPQ (ATP SYNTHASE D CHAIN, MITOCHONDRIAL); hydrogen ion transmembrane transporter	1e-019
PP009372	8.5	0	0	0	NP_567151	ATRPS13A (ARABIDOPSIS THALIANA RIBOSOMAL PROTEIN S13A); structural constituent of ribosome [Arabidopsis thaliana]	4e-009
PP018634	15.6	0	0	0	AT3G20050.1	ATTCP-1; ATP binding / protein binding / unfolded protein binding	7e-033
PP019284	4.7	0	0	0	AT2G14740.1	ATVSR3 (ARABIDOPSIS THALIANA VACULOLAR SORTING RECEPTOR 3); calcium ion binding	8e-018
PP029996	6.6	0	0	0	AAR15430	autophagocytosis protein [Sisymbrium irio]	1e-006
PP020802	10	0	0	0	YP_459899	autotransporter [Erythrobacter litoralis HTCC2594]	9e-016
PP095886	8.4	0	0	0	AT1G15690.1	AVP1; ATPase/ hydrogen-translocating pyrophosphatase	5e-029
PP076950	9.1	0	0	0	AT1G78880.1	balbiani ring 1-related / BR1-related	7e-029
PP019259	8.4	0	0	0	AT4G36360.1	BGAL3 (beta-galactosidase 3); beta-galactosidase/ catalytic/ cation binding / sugar binding	2e-035
PP080733	6.3	0	0	0	AT1G07280.1	binding	3e-043
PP092491	5.2	0	0	0	AT5G41950.1	binding	2e-041
PP065610	7.8	0	0	0	AT3G08943.1	binding / protein transporter	4e-040
PP010525	5.1	0	0	0	AT3G06190.1	BPM2 (BTB-POZ AND MATH DOMAIN 2); protein binding	1e-041
PP003169	4.5	0	0	0	AT3G18430.1	calcium-binding EF hand family protein	2e-032
PP002459	15.1	0	0	0	AAT73623	calmodulin cam-210 [Daucus carota]	5e-010
PP060025	7.2	0	0	0	AT5G14060.1	CARAB-AK-LYS; amino acid binding / aspartate kinase	2e-068
PP085908	6.5	0	0	0	AT1G55090.1	carbon-nitrogen hydrolase family protein	1e-067
PP019569	6.7	0	0	0	AT1G11820.1	catalytic/ cation binding / hydrolase, hydrolyzing O-glycosyl compounds	1e-051
PP017847	9.2	0	0	0	AT3G09840.1	CDC48 (CELL DIVISION CYCLE 48); ATPase/ identical protein binding	1e-021
PP018565	12.9	0	0	0	AT3G09840.1	CDC48 (CELL DIVISION CYCLE 48); ATPase/ identical protein binding	7e-039
PP079436	8.6	0	0	0	BAB11112	cell cycle switch protein [Arabidopsis thaliana]	8e-013
PP007158	14.5	0	0	0	XP_002286201	chromosomal protein,like chromosomal protein xcap-e [Thalassiosira pseudonana CCMP1335]	5e-006
PP088842	5.7	0	0	0	AT3G08530.1	clathrin heavy chain, putative	5e-027
PP086764	4.4	0	0	0	AT5G15450.1	CLPB3 (CASEIN LYTIC PROTEINASE B3); ATP binding / ATPase/ nucleoside-triphosphatase/ nucleotide binding / protein binding	1e-025
PP056695	4.2	0	0	0	AT1G66670.1	CLPP3; serine-type endopeptidase	3e-026
PP071836	5.9	0	0	0	AT5G53130.1	CNGC1 (CYCLIC NUCLEOTIDE GATED CHANNEL 1); calmodulin binding / cation channel/ cyclic nucleotide binding / intracellular cyclic nucleotide activated cation channel/ inward rectifier potassium channel	1e-054
PP049572	6.1	0	0	0	NP_175645	coatomer protein complex, subunit beta 2 (beta prime), putative [Arabidopsis thaliana]	4e-010
PP024757	51.7	0	0	0	AT5G56920.1	CONTAINS InterPro DOMAIN/s: Cystatin-related, plant (InterPro:IPR006525);	1e-065
PP053567	5.2	0	0	0	AT5G42050.1	CONTAINS InterPro DOMAIN/s: Development and cell death domain (InterPro:IPR013989), Kelch related (InterPro:IPR013089)	2e-032
PP002670	22.4	0	0	0	AT5G48385.1	CONTAINS InterPro DOMAIN/s: Frigida-like (InterPro:IPR012474); BEST Arabidopsis thaliana protein match is: hydroxyproline-rich glycoprotein family protein (TAIR:AT3G22440.1)	6e-017
PP072570	40.6	0	0	0	AT1G33710.1	CONTAINS InterPro DOMAIN/s: RNA-directed DNA polymerase (reverse transcriptase), related (InterPro:IPR015706)	7e-042
PP089466	5.3	0	0	0	AT1G33710.1	CONTAINS InterPro DOMAIN/s: RNA-directed DNA polymerase (reverse transcriptase), related (InterPro:IPR015706)	7e-024
PP000120	15.1	0	0	0	AT1G77710.1	CONTAINS InterPro DOMAIN/s: Ubiquitin-like, Ufm1 (InterPro:IPR005375)	3e-045
PP093825	5.7	0	0	0	AT4G02030.1	CONTAINS InterPro DOMAIN/s: Vps51/Vps67 (InterPro:IPR014812); BEST Arabidopsis thaliana protein match is: SEC5B (TAIR:AT1G21170.1)	6e-030
PP083179	6.7	0	0	0	AT3G54826.1	CONTAINS InterPro DOMAIN/s: Zinc finger, Zim17-type (InterPro:IPR007853)	2e-036
PP031177	9.7	0	0	0	AAD48963	contains similarity to transposases [Arabidopsis thaliana]	9e-016
PP057326	6	0	0	0	AAD48963	contains similarity to transposases [Arabidopsis thaliana]	2e-007
PP016692	63.2	0	0	0	AT1G14980.1	CPN10 (CHAPERONIN 10); chaperone binding	2e-027
PP010204	23.6	0	0	0	AT1G78850.1	curculin-like (mannose-binding) lectin family protein	1e-106
PP061604	9.1	0	0	0	AT1G59620.1	CW9; ATP binding	1e-041
PP091217	9.2	0	0	0	NP_195142	CYCD3;1 (CYCLIN D3;1); cyclin-dependent protein kinase regulator/ protein binding [Arabidopsis thaliana]	3e-017
PP053836	5.1	0	0	0	AT1G47620.1	CYP96A8; electron carrier/ heme binding / iron ion binding / monooxygenase/ oxygen binding	2e-035
PP000336	21.4	0	0	0	NP_850282	cysteine-type endopeptidase inhibitor [Arabidopsis thaliana]	4e-006
PP056757	6.7	0	0	0	AT3G09850.1	D111/G-patch domain-containing protein	8e-027
PP083402	4.5	0	0	0	AT5G04060.1	dehydration-responsive protein-related	3e-043
PP005720	9.6	0	0	0	NP_174240	dehydration-responsive protein-related [Arabidopsis thaliana]	3e-010
PP079665	6.8	0	0	0	AT4G21810.1	DER2.1 (DERLIN-2.1)	4e-027
PP054328	8.4	0	0	0	AT3G07790.1	DGCR14-related	3e-035
PP082386	20.8	0	0	0	AT4G11210.1	disease resistance-responsive family protein / dirigent family protein	3e-066
PP038637	6.4	0	0	0	AT2G45820.1	DNA-binding protein, putative	3e-018
PP016621	8.4	0	0	0	AT1G10590.1	DNA-binding protein-related	1e-025
PP061283	10.8	0	0	0	AT4G39150.1	DNAJ heat shock N-terminal domain-containing protein	3e-066
PP093742	4.9	0	0	0	AT4G39150.1	DNAJ heat shock N-terminal domain-containing protein	8e-027
PP016443	29.1	0	0	0	NP_174441	ECS1 [Arabidopsis thaliana]	3e-007
PP016929	4.7	0	0	0	AT1G55500.1	ECT4	4e-017
PP064972	7.5	0	0	0	AT2G39990.1	EIF2; translation initiation factor	3e-022
PP082450	7	0	0	0	AT2G39990.1	EIF2; translation initiation factor	2e-023
PP011123	4.2	0	0	0	AT4G33250.1	EIF3K (EUKARYOTIC TRANSLATION INITIATION FACTOR 3K); translation initiation factor	4e-033
PP037158	5.8	0	0	0	AT4G18040.1	EIF4E (EUKARYOTIC TRANSLATION INITATION FACTOR 4E); RNA binding / RNA cap binding / protein binding / translation initiation factor	3e-046
PP010225	47.2	0	0	0	AT1G07920.1	elongation factor 1-alpha / EF-1-alpha	5e-022
PP010482	24.4	0	0	0	AT1G07920.1	elongation factor 1-alpha / EF-1-alpha	4e-036
PP046092	4.6	0	0	0	AT3G16290.1	EMB2083 (embryo defective 2083); ATP binding / ATP-dependent peptidase/ ATPase/ metalloendopeptidase/ metallopeptidase/ nucleoside-triphosphatase/ nucleotide binding / serine-type endopeptidase	3e-041
PP009749	10.3	0	0	0	AT1G10950.1	endomembrane protein 70, putative	2e-032
PP017174	28.4	0	0	0	AT1G56410.1	ERD2 (EARLY-RESPONSIVE TO DEHYDRATION 2); ATP binding	2e-021
PP010466	6.6	0	0	0	AT2G40940.1	ERS1 (ETHYLENE RESPONSE SENSOR 1); ethylene binding / protein histidine kinase/ receptor	4e-028
PP002502	5.7	0	0	0	AT3G11400.1	eukaryotic translation initiation factor 3G / eIF3g	2e-026
PP009402	4.7	0	0	0	NP_850090	exonuclease family protein [Arabidopsis thaliana]	3e-013
PP095568	9.1	0	0	0	AT5G18580.1	FASS (FASS 1); protein phosphatase type 2B regulator	1e-053
PP097232	5	0	0	0	AT1G70590.1	F-box family protein	3e-031
PP077005	46.1	0	0	0	AT3G21410.1	F-box family protein (FBW1)	1e-046
PP054001	4.3	0	0	0	AT2G35620.1	FEI2 (FEI 2); kinase	1e-020
PP009158	4.9	0	0	0	AT3G51550.1	FER (FERONIA); kinase/ protein kinase	1e-031
PP053524	4.9	0	0	0	NP_001146869	ferritin-1 [Zea mays]	6e-012
PP028269	8.1	0	0	0	AT5G02200.1	FHL (FAR-RED-ELONGATED HYPOCOTYL1-LIKE); protein binding	2e-029
PP010277	5.1	0	0	0	AT2G36460.1	fructose-bisphosphate aldolase, putative	1e-039
PP081780	8.1	0	0	0	AT3G52930.1	fructose-bisphosphate aldolase, putative	2e-035
PP058507	4.4	0	0	0	BAB01447	gag-pol polyprotein-like [Arabidopsis thaliana]	9e-013
PP040201	5.2	0	0	0	AT4G32940.1	GAMMA-VPE (GAMMA VACUOLAR PROCESSING ENZYME); cysteine-type endopeptidase	2e-060
PP009381	8.8	0	0	0	AT1G54030.1	GDSL-motif lipase, putative	1e-016
PP007593	50.1	0	0	0	AT3G29320.1	glucan phosphorylase, putative	8e-056
PP010139	54.9	0	0	0	AT3G29320.1	glucan phosphorylase, putative	1e-036
PP012721	17.2	0	0	0	AT3G29320.1	glucan phosphorylase, putative	6e-041
PP087712	5.2	0	0	0	AT1G51720.1	glutamate dehydrogenase, putative	2e-051
PP091757	7.5	0	0	0	AT5G20950.1	glycosyl hydrolase family 3 protein	5e-052
PP006399	6.1	0	0	0	AT5G28840.1	GME (GDP-D-MANNOSE 3',5'-EPIMERASE); GDP-mannose 3,5-epimerase/ NAD or NADH binding / catalytic	2e-067
PP022145	7.7	0	0	0	AT5G10450.1	GRF6 (G-box regulating factor 6); protein binding / protein phosphorylated amino acid binding	1e-023
PP069421	6.7	0	0	0	AT5G09740.1	HAM2 (histone acetyltransferase of the MYST family 2); H3/H4 histone acetyltransferase/ histone acetyltransferase/ nucleic acid binding / zinc ion binding	7e-041
PP096679	6.7	0	0	0	ACU43077	histone 3 [Musoniella sp. MN122]	3e-012
PP061359	7.2	0	0	0	NP_509344	HIStone family member (his-71) [Caenorhabditis elegans]	1e-012
PP016864	33.8	0	0	0	AT1G09200.1	histone H3	1e-021
PP020208	33.8	0	0	0	AT5G56030.1	HSP81-2 (HEAT SHOCK PROTEIN 81-2); ATP binding	2e-054
PP010664	6.6	0	0	0	AT2G40000.1	HSPRO2 (ARABIDOPSIS ORTHOLOG OF SUGAR BEET HS1 PRO-1 2)	3e-028
PP015979	32.3	0	0	0	AT5G27670.1	HTA7 (HISTONE H2A 7); DNA binding	4e-044
PP015616	5.7	0	0	0	AT1G52740.1	HTA9 (HISTONE H2A PROTEIN 9); DNA binding	1e-038
PP030670	24.5	0	0	0	AAC23768	hypothetical protein [Arabidopsis thaliana]	5e-006
PP085371	9.3	0	0	0	ABD65072	hypothetical protein 27.t00052 [Brassica oleracea]	3e-006
PP000506	12.9	0	0	0	ABD65090	hypothetical protein 27.t00116 [Brassica oleracea]	4e-032
PP030845	15.2	0	0	0	ABD65090	hypothetical protein 27.t00116 [Brassica oleracea]	2e-035
PP025165	9	0	0	0	ABD65168	hypothetical protein 40.t00055 [Brassica oleracea]	5e-042
PP044734	7.3	0	0	0	AT5G54680.1	ILR3 (iaa-leucine resistant3); DNA binding / transcription factor	3e-028
PP045733	5.1	0	0	0	AT3G51740.1	IMK2 (INFLORESCENCE MERISTEM RECEPTOR-LIKE KINASE 2); ATP binding / kinase/ protein kinase/ protein serine/threonine kinase	1e-023
PP042539	7.7	0	0	0	AT4G25340.1	immunophilin-related / FKBP-type peptidyl-prolyl cis-trans isomerase-related	1e-018
PP042416	5.5	0	0	0	NP_567717	immunophilin-related / FKBP-type peptidyl-prolyl cis-trans isomerase-related [Arabidopsis thaliana]	3e-009
PP072688	5.2	0	0	0	AT1G19180.1	JAZ1 (JASMONATE-ZIM-DOMAIN PROTEIN 1); protein binding	6e-019
PP008183	17	0	0	0	NP_197590	JAZ12 (JASMONATE-ZIM-DOMAIN PROTEIN 12) [Arabidopsis thaliana]	2e-009
PP012517	5.8	0	0	0	AT2G34560.1	katanin, putative	3e-022
PP057129	6.2	0	0	0	NP_195605	kelch repeat-containing F-box family protein [Arabidopsis thaliana]	5e-006
PP083802	7.1	0	0	0	AT2G36360.1	kelch repeat-containing protein	8e-039
PP066636	6.4	0	0	0	AT4G02710.1	kinase interacting family protein	4e-061
PP011420	8	0	0	0	AT2G37420.1	kinesin motor protein-related	4e-035
PP046902	5.2	0	0	0	AT2G37420.1	kinesin motor protein-related	8e-030
PP063599	6.4	0	0	0	AT2G37420.1	kinesin motor protein-related	5e-032
PP015179	6.7	0	0	0	AT3G02550.1	LBD41 (LOB DOMAIN-CONTAINING PROTEIN 41)	2e-024
PP026876	4.6	0	0	0	AT2G37860.2	LCD1 (LOWER CELL DENSITY 1)	4e-041
PP044989	4.2	0	0	0	AT4G19860.1	lecithin:cholesterol acyltransferase family protein / LACT family protein	4e-035
PP017545	7	0	0	0	AT3G14840.2	leucine-rich repeat family protein / protein kinase family protein	3e-020
PP028663	5.5	0	0	0	AT3G14840.2	leucine-rich repeat family protein / protein kinase family protein	1e-069
PP077991	22.2	0	0	0	AT3G14840.2	leucine-rich repeat family protein / protein kinase family protein	4e-184
PP012243	8.7	0	0	0	AT2G45340.1	leucine-rich repeat transmembrane protein kinase, putative	7e-026
PP073752	4.8	0	0	0	AT2G44640.1	LOCATED IN: mitochondrion, chloroplast, plasma membrane, plastid, chloroplast envelope; BEST Arabidopsis thaliana protein match is: PDE320 (PIGMENT DEFECTIVE 320) (TAIR:AT3G06960.1)	2e-032
PP010628	13.8	0	0	0	AT2G36530.1	LOS2; copper ion binding / phosphopyruvate hydratase	2e-028
PP019918	6.5	0	0	0	AT3G45140.1	LOX2 (LIPOXYGENASE 2); lipoxygenase	4e-021
PP027622	17.2	0	0	0	AT5G59320.1	LTP3 (LIPID TRANSFER PROTEIN 3); lipid binding	2e-053
PP072664	9.1	0	0	0	AT4G32551.1	LUG (LEUNIG); protein binding / protein heterodimerization/ transcription repressor	2e-039
PP028448	11.5	0	0	0	AT1G12640.1	membrane bound O-acyl transferase (MBOAT) family protein	4e-071
PP012378	5	0	0	0	AT3G56120.1	Met-10+ like family protein	6e-032
PP044227	13.3	0	0	0	NP_200631	MSI1 (MULTICOPY SUPRESSOR OF IRA1); protein binding [Arabidopsis thaliana]	2e-009
PP094906	9.6	0	0	0	AT2G44620.1	MTACP-1 (MITOCHONDRIAL ACYL CARRIER PROTEIN 1); acyl carrier/ cofactor binding / phosphopantetheine binding	7e-020
PP091737	10.6	0	0	0	NP_181990	MTACP-1 (MITOCHONDRIAL ACYL CARRIER PROTEIN 1); acyl carrier/ cofactor binding / phosphopantetheine binding [Arabidopsis thaliana]	9e-012
PP012695	20	0	0	0	AT4G29840.1	MTO2 (METHIONINE OVER-ACCUMULATOR 2); threonine synthase	1e-022
PP087482	12.3	0	0	0	BAB09991	mutator-like transposase-like [Arabidopsis thaliana]	3e-050
PP018330	10.6	0	0	0	AT5G23140.1	NCLPP7 (NUCLEAR-ENCODED CLP PROTEASE P7); serine-type endopeptidase	4e-024
PP092298	4.6	0	0	0	ACG24094	nicotiana lesion-inducing like [Zea mays]	3e-012
PP086067	6.2	0	0	0	AT5G37820.1	NIP4;2 (NOD26-LIKE INTRINSIC PROTEIN 4;2); water channel	4e-051
PP088060	15.6	0	0	0	NP_188871	NRPB5; DNA binding / DNA-directed RNA polymerase [Arabidopsis thaliana]	7e-011
PP013600	12.1	0	0	0	AT3G02710.1	nuclear associated protein-related / NAP-related	1e-085
PP020939	21.3	0	0	0	NP_195968	nucleic acid binding / nucleotide binding [Arabidopsis thaliana]	1e-007
PP091347	6	0	0	0	NP_564325	nucleic acid binding [Arabidopsis thaliana]	3e-010
PP010052	6.2	0	0	0	AT2G41620.1	nucleoporin interacting component family protein	2e-034
PP030699	10.5	0	0	0	AT5G62290.1	nucleotide-sensitive chloride conductance regulator (ICln) family protein	5e-039
PP035190	21.5	0	0	0	AT5G62290.1	nucleotide-sensitive chloride conductance regulator (ICln) family protein	5e-077
PP088082	5.2	0	0	0	AT1G17980.2	nucleotidyltransferase family protein	9e-023
PP059815	8.6	0	0	0	NP_187616	OMR1 (L-O-METHYLTHREONINE RESISTANT 1); L-threonine ammonia-lyase [Arabidopsis thaliana]	4e-007
PP009739	14.6	0	0	0	NP_001044700	Os01g0831200 [Oryza sativa (japonica cultivar-group)]	9e-007
PP090016	6.2	0	0	0	AT3G13490.1	OVA5 (OVULE ABORTION 5); ATP binding / aminoacyl-tRNA ligase/ lysine-tRNA ligase/ nucleic acid binding / nucleotide binding	4e-051
PP010174	5.5	0	0	0	AT1G07370.1	PCNA1 (PROLIFERATING CELLULAR NUCLEAR ANTIGEN); DNA binding / DNA polymerase processivity factor/ protein binding	1e-057
PP013138	4.7	0	0	0	AT1G07370.1	PCNA1 (PROLIFERATING CELLULAR NUCLEAR ANTIGEN); DNA binding / DNA polymerase processivity factor/ protein binding	3e-022
PP001440	18.5	0	0	0	NP_197720	PDF5 (PREFOLDIN 5); unfolded protein binding [Arabidopsis thaliana]	3e-012
PP018507	6.7	0	0	0	AT5G64640.1	pectinesterase family protein	5e-052
PP063857	4.2	0	0	0	AT3G13160.1	pentatricopeptide (PPR) repeat-containing protein	9e-016
PP070152	7.3	0	0	0	AT3G13160.1	pentatricopeptide (PPR) repeat-containing protein	2e-025
PP015627	4.7	0	0	0	AT1G63770.3	peptidase M1 family protein	1e-057
PP025143	8.4	0	0	0	NP_195032	peptidyl-prolyl cis-trans isomerase cyclophilin-type family protein [Arabidopsis thaliana]	1e-007
PP092511	4.2	0	0	0	AT4G27600.1	pfkB-type carbohydrate kinase family protein	6e-035
PP080015	4.8	0	0	0	AT2G25520.1	phosphate translocator-related	2e-026
PP015278	7.8	0	0	0	AT2G47590.1	PHR2 (photolyase/blue-light receptor 2); DNA photolyase	1e-018
PP101885	4.8	0	0	0	AT2G47590.1	PHR2 (photolyase/blue-light receptor 2); DNA photolyase	7e-049
PP010150	12.5	0	0	0	AT5G12150.1	pleckstrin homology (PH) domain-containing protein / RhoGAP domain-containing protein	5e-044
PP010422	5.8	0	0	0	AT1G29310.1	P-P-bond-hydrolysis-driven protein transmembrane transporter	3e-048
PP099054	4.3	0	0	0	NP_974282	PRA1.A3 (PRENYLATED RAB ACCEPTOR 1.A3) [Arabidopsis thaliana]	5e-013
PP020836	7.4	0	0	0	AT3G22480.2	prefoldin-related KE2 family protein	4e-016
PP009360	7	0	0	0	AT4G02060.1	PRL (PROLIFERA); ATP binding / DNA binding / DNA-dependent ATPase/ nucleoside-triphosphatase/ nucleotide binding	1e-034
PP013172	12.8	0	0	0	AT5G14540.1	proline-rich family protein	5e-049
PP044396	7.5	0	0	0	AT4G21660.1	proline-rich spliceosome-associated (PSP) family protein	7e-020
PP003077	6.1	0	0	0	AT3G03950.1	protein binding	2e-037
PP013102	15.8	0	0	0	AT2G20760.1	protein binding / structural molecule	3e-020
PP015292	9.2	0	0	0	AT2G35050.1	protein kinase family protein	4e-051
PP068641	6	0	0	0	AT1G73450.1	protein kinase, putative	2e-064
PP110589	7.4	0	0	0	AT4G33080.1	protein kinase, putative	1e-041
PP013019	8	0	0	0	AT2G34250.1	protein transport protein sec61, putative	1e-033
PP003263	68.2	0	0	0	AAB81881	putative MuDR-A-like transposon protein [Arabidopsis thaliana]	2e-194
PP018016	17	0	0	0	CAB40039	putative retrotransposon [Arabidopsis thaliana]	4e-012
PP043849	6	0	0	0	AAM65774	putative RNA-binding protein [Arabidopsis thaliana]	2e-006
PP072648	20.5	0	0	0	AT3G14230.3	RAP2.2; DNA binding / transcription factor	6e-029
PP014206	47.1	0	0	0	AT5G59840.1	Ras-related GTP-binding family protein	6e-067
PP010035	9.9	0	0	0	Q41365	RecName: Full=26S protease regulatory subunit 7; AltName: Full=26S proteasome subunit 7; AltName: Full=26S proteasome AAA-ATPase subunit RPT1; AltName: Full=Regulatory particle triple-A ATPase subunit 1	4e-007
PP027267	6.1	0	0	0	Q9LSP8	RecName: Full=Calmodulin-binding transcription activator 6; AltName: Full=Signal-responsive protein 3; AltName: Full=Ethylene-induced calmodulin-binding protein e; Short=EICBP.e; AltName: Full=Ethylene-induced calmodulin-binding protein 5; Short=EICBP5	9e-011
PP072447	4.4	0	0	0	NP_174322	remorin family protein [Arabidopsis thaliana]	2e-006
PP096827	6.8	0	0	0	NP_200908	replication protein, putative [Arabidopsis thaliana]	1e-007
PP021970	6.4	0	0	0	AT5G15650.1	RGP2 (REVERSIBLY GLYCOSYLATED POLYPEPTIDE 2); transferase, transferring hexosyl groups	7e-035
PP062252	6.7	0	0	0	AT2G40760.1	rhodanese-like domain-containing protein	6e-029
PP072499	5.4	0	0	0	AT3G63490.1	ribosomal protein L1 family protein	4e-085
PP017309	8.1	0	0	0	AT4G01310.1	ribosomal protein L5 family protein	8e-034
PP018886	6.8	0	0	0	AT4G12600.1	ribosomal protein L7Ae/L30e/S12e/Gadd45 family protein	1e-053
PP053902	9.1	0	0	0	AT2G39260.1	RNA binding / binding / protein binding	1e-025
PP095809	80.2	0	0	0	AT2G39240.1	RNA polymerase I transcription factor/ binding	7e-103
PP012879	10.2	0	0	0	AT5G12190.1	RNA recognition motif (RRM)-containing protein	2e-027
PP019195	6.8	0	0	0	AT4G36960.1	RNA recognition motif (RRM)-containing protein	6e-019
PP040847	7.6	0	0	0	AT2G21440.1	RNA recognition motif (RRM)-containing protein	1e-017
PP002644	5.1	0	0	0	NP_186790	RNase H domain-containing protein [Arabidopsis thaliana]	1e-010
PP015059	98	0	0	0	AT3G55280.1	RPL23AB (RIBOSOMAL PROTEIN L23AB); RNA binding / nucleotide binding / structural constituent of ribosome	1e-049
PP056766	5.7	0	0	0	AT5G05780.1	RPN8A (RP NON-ATPASE SUBUNIT 8A)	2e-033
PP008517	22.4	0	0	0	AT1G07770.1	RPS15A (ribosomal protein s15a); structural constituent of ribosome	1e-017
PP086530	6.2	0	0	0	AT5G58290.1	RPT3 (REGULATORY PARTICLE TRIPLE-A ATPASE 3); ATPase	6e-022
PP020055	15.1	0	0	0	AT3G51670.1	SEC14 cytosolic factor family protein / phosphoglyceride transfer family protein	2e-095
PP046032	4.7	0	0	0	AT3G05580.1	serine/threonine protein phosphatase, putative	2e-036
PP092162	4.8	0	0	0	AT5G37870.1	seven in absentia (SINA) family protein	1e-019
PP078676	11.8	0	0	0	AT1G10760.1	SEX1 (STARCH EXCESS 1); alpha-glucan, water dikinase	7e-051
PP079554	9.4	0	0	0	AT5G26780.1	SHM2 (SERINE HYDROXYMETHYLTRANSFERASE 2); catalytic/ glycine hydroxymethyltransferase/ pyridoxal phosphate binding	7e-084
PP002210	9.5	0	0	0	AT4G30960.1	SIP3 (SOS3-INTERACTING PROTEIN 3); ATP binding / kinase/ protein kinase/ protein serine/threonine kinase	1e-016
PP015296	5.6	0	0	0	AT2G21950.1	SKIP6 (SKP1 interacting partner 6); ubiquitin-protein ligase	2e-037
PP012740	11.6	0	0	0	BAA77395	SLL2-S9-protein [Brassica rapa]	1e-010
PP004022	4.2	0	0	0	AT3G01910.1	SOX (SULFITE OXIDASE); sulfite oxidase	2e-041
PP001437	4.9	0	0	0	AT5G53120.1	SPDS3 (SPERMIDINE SYNTHASE 3); spermidine synthase/ spermine synthase	1e-036
PP085458	12.5	0	0	0	AT1G20980.1	SPL14 (squamosa promoter binding protein-like 14); DNA binding / transcription activator/ transcription factor	1e-045
PP067225	4.2	0	0	0	AT3G06180.1	structural constituent of ribosome	7e-034
PP009957	5.2	0	0	0	AT2G20420.1	succinyl-CoA ligase (GDP-forming) beta-chain, mitochondrial, putative / succinyl-CoA synthetase, beta chain, putative / SCS-beta, putative	8e-022
PP008259	7.7	0	0	0	AT5G04940.1	SUVH1 (SU(VAR)3-9 HOMOLOG 1); histone methyltransferase	3e-032
PP012917	13.6	0	0	0	AT3G03590.1	SWIB complex BAF60b domain-containing protein	5e-016
PP083353	4.2	0	0	0	ABD32665	Terpenoid cylases/protein prenyltransferase alpha-alpha toroid; Bacterial adhesion [Medicago truncatula]	8e-006
PP088762	9.5	0	0	0	ABD32665	Terpenoid cylases/protein prenyltransferase alpha-alpha toroid; Bacterial adhesion [Medicago truncatula]	5e-029
PP009150	12.2	0	0	0	AT4G30480.2	tetratricopeptide repeat (TPR)-containing protein	2e-049
PP086865	5.3	0	0	0	NP_564780	TIM13 (TRANSLOCASE OF THE INNER MITOCHONDRIAL MEMBRANE 13); P-P-bond-hydrolysis-driven protein transmembrane transporter [Arabidopsis thaliana]	9e-007
PP016887	6.7	0	0	0	AT4G35300.1	TMT2 (TONOPLAST MONOSACCHARIDE TRANSPORTER2); carbohydrate transmembrane transporter/ nucleoside transmembrane transporter/ sugar:hydrogen symporter	1e-020
PP057260	8.7	0	0	0	AT4G35300.1	TMT2 (TONOPLAST MONOSACCHARIDE TRANSPORTER2); carbohydrate transmembrane transporter/ nucleoside transmembrane transporter/ sugar:hydrogen symporter	1e-042
PP018134	7.7	0	0	0	NP_174059	TOM20-2 (TRANSLOCASE OUTER MEMBRANE 20-2); P-P-bond-hydrolysis-driven protein transmembrane transporter/ metal ion binding [Arabidopsis thaliana]	4e-007
PP019925	16	0	0	0	AT3G55440.1	TPI (TRIOSEPHOSPHATE ISOMERASE); triose-phosphate isomerase	3e-112
PP074635	10.9	0	0	0	AT2G43770.1	transducin family protein / WD-40 repeat family protein	3e-020
PP079703	4.4	0	0	0	AT2G43770.1	transducin family protein / WD-40 repeat family protein	7e-024
PP091978	7.3	0	0	0	AT2G37160.1	transducin family protein / WD-40 repeat family protein	8e-027
PP020075	4.2	0	0	0	AT3G60750.1	transketolase, putative	5e-070
PP009288	49	0	0	0	BAB02733	transposase-like protein [Arabidopsis thaliana]	5e-129
PP046754	15.7	0	0	0	AT1G52410.1	TSA1 (TSK-ASSOCIATING PROTEIN 1); calcium ion binding / protein binding	7e-023
PP007179	6.2	0	0	0	AT4G27070.1	TSB2 (TRYPTOPHAN SYNTHASE BETA-SUBUNIT 2); tryptophan synthase	2e-033
PP013057	18	0	0	0	AT2G47580.1	U1A (SPLICEOSOMAL PROTEIN U1A); RNA binding / nucleic acid binding / nucleotide binding	2e-069
PP083968	4.9	0	0	0	AT3G24515.1	UBC37 (ubiquitin-conjugating enzyme 37); small conjugating protein ligase/ ubiquitin-protein ligase	6e-018
PP013666	14.5	0	0	0	AT3G10860.1	ubiquinol-cytochrome C reductase complex ubiquinone-binding protein, putative / ubiquinol-cytochrome C reductase complex 8.2 kDa protein, putative	6e-035
PP095357	9.1	0	0	0	AT3G13235.1	ubiquitin family protein	5e-021
PP012897	9.8	0	0	0	AT1G51710.1	UBP6 (UBIQUITIN-SPECIFIC PROTEASE 6); calmodulin binding / ubiquitin-specific protease	3e-024
PP020967	20.9	0	0	0	AT1G65350.1	UBQ13; protein binding	5e-052
PP008610	33.2	0	0	0	AT3G11340.1	UDP-glucoronosyl/UDP-glucosyl transferase family protein	4e-018
PP028281	5.7	0	0	0	AT3G21790.1	UDP-glucoronosyl/UDP-glucosyl transferase family protein	1e-037
PP018890	11.1	0	0	0	AT5G39320.1	UDP-glucose 6-dehydrogenase, putative	1e-038
PP044742	4.3	0	0	0	AT1G09730.1	Ulp1 protease family protein	3e-019
PP075226	7	0	0	0	AT2G47470.2	UNE5 (UNFERTILIZED EMBRYO SAC 5); protein disulfide isomerase	2e-024
PP002055	4.4	0	0	0	AT3G62140.1	unknown protein	9e-062
PP008799	9.5	0	0	0	AT5G16110.1	unknown protein	8e-056
PP009322	6.4	0	0	0	AT3G11590.1	unknown protein	9e-020
PP010400	5.1	0	0	0	AT2G44210.1	unknown protein	4e-030
PP010963	5.7	0	0	0	AT5G01470.1	unknown protein	5e-017
PP011010	4.6	0	0	0	AT5G59790.1	unknown protein	6e-040
PP012344	10.1	0	0	0	AT5G02770.1	unknown protein	1e-019
PP012657	5.1	0	0	0	AT4G20150.1	unknown protein	2e-040
PP015403	14.6	0	0	0	AT1G48440.1	unknown protein	5e-058
PP019044	8.6	0	0	0	AT5G67490.1	unknown protein	1e-025
PP019798	5.6	0	0	0	AT5G08060.1	unknown protein	4e-041
PP020979	7.7	0	0	0	AT3G52230.1	unknown protein	1e-038
PP025778	4.4	0	0	0	AT3G52110.1	unknown protein	9e-036
PP028926	10.9	0	0	0	AT2G27385.1	unknown protein	1e-052
PP046709	6.1	0	0	0	AT2G39740.1	unknown protein	1e-018
PP047537	13.5	0	0	0	AT4G33740.1	unknown protein	8e-036
PP061706	4.5	0	0	0	AT5G08010.1	unknown protein	5e-037
PP066182	4.3	0	0	0	AT5G52410.1	unknown protein	2e-024
PP067233	17.5	0	0	0	AT1G69160.1	unknown protein	9e-066
PP076196	20.5	0	0	0	AT3G21000.1	unknown protein	8e-029
PP080369	7.2	0	0	0	AT3G57100.1	unknown protein	4e-018
PP086285	4.7	0	0	0	AT3G02420.1	unknown protein	2e-035
PP088714	9.2	0	0	0	AT2G27730.1	unknown protein	9e-020
PP095292	6.8	0	0	0	AT2G13770.1	unknown protein	3e-017
PP097448	4.8	0	0	0	AT3G02930.1	unknown protein	3e-031
PP013691	6	0	0	0	NP_181371	unknown protein [Arabidopsis thaliana]	1e-006
PP017086	23.4	0	0	0	NP_566073	unknown protein [Arabidopsis thaliana]	7e-007
PP017459	9.4	0	0	0	NP_194164	unknown protein [Arabidopsis thaliana]	1e-010
PP020824	4.5	0	0	0	NP_565916	unknown protein [Arabidopsis thaliana]	8e-006
PP025027	6.2	0	0	0	NP_568452	unknown protein [Arabidopsis thaliana]	3e-012
PP092262	5.6	0	0	0	NP_568830	unknown protein [Arabidopsis thaliana]	2e-015
PP051052	7.3	0	0	0	AT2G18060.1	VND1 (VASCULAR RELATED NAC-DOMAIN PROTEIN 1); transcription factor	1e-080
PP061322	5.9	0	0	0	AT2G18060.1	VND1 (VASCULAR RELATED NAC-DOMAIN PROTEIN 1); transcription factor	1e-032
PP009530	7.1	0	0	0	BAB72020	water-soluble chlorophyll protein [Raphanus sativus var. niger]	7e-023
PP058588	4.4	0	0	0	NP_567858	WD-40 repeat protein family [Arabidopsis thaliana]	1e-006
PP025659	7.4	0	0	0	AT2G41020.2	WW domain-containing protein	4e-037
PP049994	4.7	0	0	0	AT4G02500.1	XT2 (UDP-XYLOSYLTRANSFERASE 2); UDP-xylosyltransferase/ transferase/ transferase, transferring glycosyl groups / xyloglucan 6-xylosyltransferase	4e-032
PP094417	5.3	0	0	0	AT5G64570.1	XYL4; hydrolase, hydrolyzing O-glycosyl compounds / xylan 1,4-beta-xylosidase	2e-035
PP000429	44.4	0	0	0		no hit
PP000584	29.1	0	0	0		no hit
PP000753	16.6	0	0	0		no hit
PP001253	9.7	0	0	0		no hit
PP002137	4.4	0	0	0		no hit
PP002159	5.6	0	0	0		no hit
PP002276	10.7	0	0	0		no hit
PP002350	30.2	0	0	0		no hit
PP002611	7.9	0	0	0		no hit
PP003060	6.7	0	0	0		no hit
PP005300	37.4	0	0	0		no hit
PP006510	9.1	0	0	0		no hit
PP006936	6.7	0	0	0		no hit
PP007093	7.7	0	0	0		no hit
PP008033	7.8	0	0	0		no hit
PP008102	55.1	0	0	0		no hit
PP008187	8.1	0	0	0		no hit
PP008248	19.5	0	0	0		no hit
PP008470	4.6	0	0	0		no hit
PP008495	4.2	0	0	0		no hit
PP008539	5.2	0	0	0		no hit
PP008587	9.5	0	0	0		no hit
PP008611	14.7	0	0	0		no hit
PP008682	12.2	0	0	0		no hit
PP008718	6.8	0	0	0		no hit
PP008787	20.5	0	0	0		no hit
PP008860	6.5	0	0	0		no hit
PP008881	4.5	0	0	0		no hit
PP009117	6	0	0	0		no hit
PP009132	4.8	0	0	0		no hit
PP009584	9.8	0	0	0		no hit
PP009667	12.8	0	0	0		no hit
PP010031	7.7	0	0	0		no hit
PP010166	36.1	0	0	0		no hit
PP010345	8.9	0	0	0		no hit
PP010474	4.2	0	0	0		no hit
PP010778	5.8	0	0	0		no hit
PP010799	6.7	0	0	0		no hit
PP011107	7.6	0	0	0		no hit
PP011518	5.2	0	0	0		no hit
PP011654	5.9	0	0	0		no hit
PP011876	9.7	0	0	0		no hit
PP012641	7.8	0	0	0		no hit
PP012889	6.6	0	0	0		no hit
PP013409	21.3	0	0	0		no hit
PP013462	49.2	0	0	0		no hit
PP013970	8.4	0	0	0		no hit
PP014956	19.5	0	0	0		no hit
PP015351	7.6	0	0	0		no hit
PP015695	11.5	0	0	0		no hit
PP016906	8.2	0	0	0		no hit
PP017485	8.8	0	0	0		no hit
PP017707	34.6	0	0	0		no hit
PP017786	4.5	0	0	0		no hit
PP018271	6.7	0	0	0		no hit
PP018332	7	0	0	0		no hit
PP018374	62.7	0	0	0		no hit
PP018705	9.4	0	0	0		no hit
PP019169	10.1	0	0	0		no hit
PP019264	4.8	0	0	0		no hit
PP020847	56	0	0	0		no hit
PP021071	7.2	0	0	0		no hit
PP021739	7.7	0	0	0		no hit
PP023361	4.7	0	0	0		no hit
PP023588	6.7	0	0	0		no hit
PP024931	43.6	0	0	0		no hit
PP025735	5.2	0	0	0		no hit
PP026454	14.3	0	0	0		no hit
PP027582	4.8	0	0	0		no hit
PP028134	6.9	0	0	0		no hit
PP028875	4.4	0	0	0		no hit
PP033133	18.8	0	0	0		no hit
PP034386	5.2	0	0	0		no hit
PP034609	4.7	0	0	0		no hit
PP034945	5.1	0	0	0		no hit
PP036485	9.1	0	0	0		no hit
PP039803	11.3	0	0	0		no hit
PP040709	4.9	0	0	0		no hit
PP042311	4.3	0	0	0		no hit
PP043288	8.1	0	0	0		no hit
PP043690	4.6	0	0	0		no hit
PP045984	4.5	0	0	0		no hit
PP046298	10	0	0	0		no hit
PP047272	14.5	0	0	0		no hit
PP047294	6.7	0	0	0		no hit
PP047795	4.5	0	0	0		no hit
PP048836	5.5	0	0	0		no hit
PP049726	5.3	0	0	0		no hit
PP050022	5.1	0	0	0		no hit
PP050129	8.6	0	0	0		no hit
PP053051	9.6	0	0	0		no hit
PP053114	4.4	0	0	0		no hit
PP053519	5.7	0	0	0		no hit
PP053933	7.7	0	0	0		no hit
PP054063	4.3	0	0	0		no hit
PP054160	5.1	0	0	0		no hit
PP054679	4.6	0	0	0		no hit
PP055156	8.9	0	0	0		no hit
PP055770	4.7	0	0	0		no hit
PP056370	9.1	0	0	0		no hit
PP057408	11.2	0	0	0		no hit
PP058889	4.2	0	0	0		no hit
PP059877	23.2	0	0	0		no hit
PP059903	4.9	0	0	0		no hit
PP059945	8.2	0	0	0		no hit
PP060094	4.8	0	0	0		no hit
PP060360	9.3	0	0	0		no hit
PP061649	5.7	0	0	0		no hit
PP064526	5	0	0	0		no hit
PP064962	24.6	0	0	0		no hit
PP065642	7.6	0	0	0		no hit
PP065784	5.7	0	0	0		no hit
PP066420	5	0	0	0		no hit
PP066712	6.8	0	0	0		no hit
PP066844	4.7	0	0	0		no hit
PP068143	5.8	0	0	0		no hit
PP069192	4.2	0	0	0		no hit
PP070860	17.3	0	0	0		no hit
PP071433	4.2	0	0	0		no hit
PP071680	4.5	0	0	0		no hit
PP071915	8.4	0	0	0		no hit
PP072371	21	0	0	0		no hit
PP072567	13.6	0	0	0		no hit
PP073620	10.6	0	0	0		no hit
PP074835	13.6	0	0	0		no hit
PP075086	4.2	0	0	0		no hit
PP075117	16	0	0	0		no hit
PP075406	5.8	0	0	0		no hit
PP076258	9.1	0	0	0		no hit
PP076344	6.8	0	0	0		no hit
PP076486	4.8	0	0	0		no hit
PP076718	4.5	0	0	0		no hit
PP077707	5.1	0	0	0		no hit
PP077853	5.6	0	0	0		no hit
PP078487	4.5	0	0	0		no hit
PP078740	10.6	0	0	0		no hit
PP079045	5.2	0	0	0		no hit
PP079487	4.9	0	0	0		no hit
PP080692	5.2	0	0	0		no hit
PP082468	11.1	0	0	0		no hit
PP082724	5.9	0	0	0		no hit
PP083329	8.5	0	0	0		no hit
PP083439	16.6	0	0	0		no hit
PP083633	4.7	0	0	0		no hit
PP083764	5.6	0	0	0		no hit
PP085938	11.1	0	0	0		no hit
PP086275	4.5	0	0	0		no hit
PP088336	5.6	0	0	0		no hit
PP089208	4.7	0	0	0		no hit
PP090006	30.1	0	0	0		no hit
PP090114	6.7	0	0	0		no hit
PP090314	7.1	0	0	0		no hit
PP093627	16.8	0	0	0		no hit
PP093713	4.4	0	0	0		no hit
PP093820	6.6	0	0	0		no hit
PP093986	11.8	0	0	0		no hit
PP094099	4.7	0	0	0		no hit
PP094123	6.8	0	0	0		no hit
PP094185	5.7	0	0	0		no hit
PP095892	4.6	0	0	0		no hit
PP095989	6.5	0	0	0		no hit
PP096756	6.2	0	0	0		no hit
PP096966	6.2	0	0	0		no hit
PP105281	5.2	0	0	0		no hit
PP109595	4.2	0	0	0		no hit
PP111694	10.1	0	0	0		no hit
PP115152	5.1	0	0	0		no hit
PP003459	162.7	0.1	0.000614628	0		no hit
PP015468	146.4	0.1	0.00068306	0	AT4G05320.2	UBQ10 (POLYUBIQUITIN 10); protein binding	2e-125
PP020702	115.8	0.1	0.000863558	0	AT1G09640.1	elongation factor 1B-gamma, putative / eEF-1B gamma, putative	2e-081
PP033589	87.1	0.1	0.00114811	0		no hit
PP060454	71.7	0.1	0.0013947	0	AT3G62850.1	zinc finger protein-related	7e-117
PP039973	70.9	0.1	0.00141044	0	AT3G53740.2	60S ribosomal protein L36 (RPL36B)	3e-055
PP004669	57.2	0.1	0.00174825	0	NP_194828	binding [Arabidopsis thaliana]	2e-008
PP087021	50	0.1	0.002	0	AT5G17160.1	unknown protein	6e-041
PP014341	49.5	0.1	0.0020202	0	AT3G55440.1	TPI (TRIOSEPHOSPHATE ISOMERASE); triose-phosphate isomerase	3e-036
PP000567	46.7	0.1	0.00214133	0		no hit
PP074663	44.7	0.1	0.00223714	0		no hit
PP000669	44.4	0.1	0.00225225	0		no hit
PP003461	42.8	0.1	0.00233645	0	AT3G11500.1	small nuclear ribonucleoprotein G, putative / snRNP-G, putative / Sm protein G, putative	3e-037
PP017014	41.7	0.1	0.00239808	0	AT1G72370.1	P40; structural constituent of ribosome	2e-018
PP020292	37.3	0.1	0.00268097	0	AT1G09590.1	60S ribosomal protein L21 (RPL21A)	4e-030
PP027743	71.1	0.2	0.00281294	0	AT4G26850.1	VTC2 (vitamin c defective 2); GDP-D-glucose phosphorylase/ GDP-galactose:glucose-1-phosphate guanyltransferase/ GDP-galactose:mannose-1-phosphate guanyltransferase/ GDP-galactose:myoinositol-1-phosphate guanyltransferase/ galactose-1-phosphate guanylyltra	2e-193
PP008019	104.6	0.3	0.00286807	0		no hit
PP008816	33.2	0.1	0.00301205	0	AT1G70600.1	structural constituent of ribosome	6e-018
PP007009	31.9	0.1	0.0031348	0		no hit
PP003852	29.9	0.1	0.00334448	0		no hit
PP003784	82	0.3	0.00365854	0	AT2G29550.1	TUB7; structural constituent of cytoskeleton	3e-159
PP001382	27.1	0.1	0.00369004	0		no hit
PP014455	74.8	0.3	0.0040107	0		no hit
PP014498	23.6	0.1	0.00423729	0	AT3G09630.1	60S ribosomal protein L4/L1 (RPL4A)	2e-041
PP008554	23.5	0.1	0.00425532	0		no hit
PP002591	23.4	0.1	0.0042735	0	AT2G29080.1	ftsh3 (FtsH protease 3); ATP-dependent peptidase/ ATPase	1e-074
PP002514	45.6	0.2	0.00438596	0		no hit
PP021472	22.1	0.1	0.00452489	0	AT1G56070.1	LOS1; copper ion binding / translation elongation factor/ translation factor, nucleic acid binding	7e-039
PP086811	22	0.1	0.00454545	0	AT1G06310.1	ACX6 (ACYL-COA OXIDASE 6); FAD binding / acyl-CoA dehydrogenase/ acyl-CoA oxidase/ electron carrier/ oxidoreductase/ oxidoreductase, acting on the CH-CH group of donors	2e-158
PP029064	21.3	0.1	0.00469484	0		no hit
PP007611	20.6	0.1	0.00485437	0		no hit
PP005594	58	0.3	0.00517241	0	AT5G13520.1	peptidase M1 family protein	2e-275
PP000397	19	0.1	0.00526316	0		no hit
PP020312	18.7	0.1	0.00534759	0	AT1G07920.1	elongation factor 1-alpha / EF-1-alpha	3e-093
PP015564	18.2	0.1	0.00549451	0	AT1G70600.1	structural constituent of ribosome	7e-047
PP020558	36.3	0.2	0.00550964	0		no hit
PP023610	36.1	0.2	0.00554017	0		no hit
PP020923	17.8	0.1	0.00561798	0	AT2G31610.1	40S ribosomal protein S3 (RPS3A)	7e-018
PP054367	17.5	0.1	0.00571429	0	AT3G14230.1	RAP2.2; DNA binding / transcription factor	9e-024
PP051762	17.3	0.1	0.00578035	0	AT3G28390.1	PGP18 (P-GLYCOPROTEIN 18); ATPase, coupled to transmembrane movement of substances	3e-019
PP061766	48.6	0.3	0.00617284	0	AT2G38770.1	EMB2765 (EMBRYO DEFECTIVE 2765)	6e-028
PP004085	262.2	1.7	0.0064836	0	AT3G13310.1	DNAJ heat shock N-terminal domain-containing protein	5e-050
PP006911	30.6	0.2	0.00653595	0	AT3G19270.1	CYP707A4; (+)-abscisic acid 8'-hydroxylase/ oxygen binding	1e-221
PP021514	75.7	0.5	0.00660502	0	AT1G72290.1	trypsin and protease inhibitor family protein / Kunitz family protein	9e-047
PP095646	14.6	0.1	0.00684932	0	AT1G06310.1	ACX6 (ACYL-COA OXIDASE 6); FAD binding / acyl-CoA dehydrogenase/ acyl-CoA oxidase/ electron carrier/ oxidoreductase/ oxidoreductase, acting on the CH-CH group of donors	2e-110
PP019389	14.6	0.1	0.00684932	0	AT3G27060.1	TSO2 (TSO meaning 'ugly' in Chinese); oxidoreductase/ ribonucleoside-diphosphate reductase/ transition metal ion binding	2e-017
PP027501	14.3	0.1	0.00699301	0	AT3G14840.2	leucine-rich repeat family protein / protein kinase family protein	3e-072
PP090471	14.3	0.1	0.00699301	0	AAM15016	putative zinc finger protein [Arabidopsis thaliana]	6e-014
PP016829	28.3	0.2	0.00706714	0	AAC32813	universal minicircle sequence binding protein [Crithidia fasciculata]	8e-009
PP084913	14.1	0.1	0.0070922	0		no hit
PP031817	25.9	0.2	0.00772201	0	AT2G46530.1	ARF11 (AUXIN RESPONSE FACTOR 11); transcription factor	5e-091
PP029487	24.6	0.2	0.00813008	0	AT4G34230.1	ATCAD5 (CINNAMYL ALCOHOL DEHYDROGENASE 5); cinnamyl-alcohol dehydrogenase	2e-062
PP014524	24.1	0.2	0.00829876	0	AT1G09590.1	60S ribosomal protein L21 (RPL21A)	2e-047
PP004695	59.2	0.5	0.00844595	0	AT4G24280.1	cpHsc70-1 (chloroplast heat shock protein 70-1); ATP binding	5e-047
PP002400	11.7	0.1	0.00854701	0	NP_565076	unknown protein [Arabidopsis thaliana]	8e-006
PP008161	23.2	0.2	0.00862069	0		no hit
PP078348	11.5	0.1	0.00869565	0	AT5G16370.1	AAE5 (ACYL ACTIVATING ENZYME 5); catalytic	1e-072
PP081063	11.1	0.1	0.00900901	0	AT3G46060.1	ATRAB8A; GTP binding	4e-019
PP020481	11.1	0.1	0.00900901	0	AT3G11400.1	eukaryotic translation initiation factor 3G / eIF3g	7e-048
PP018058	10.9	0.1	0.00917431	0		no hit
PP013730	21.6	0.2	0.00925926	0		no hit
PP092547	10.8	0.1	0.00925926	0		no hit
PP016935	20.6	0.2	0.00970874	0	AT2G38540.1	LP1; calmodulin binding	2e-049
PP080891	10.2	0.1	0.00980392	0	AT4G04460.1	aspartyl protease family protein	8e-085
PP001691	29.8	0.3	0.0100671	0	AT4G31985.1	60S ribosomal protein L39 (RPL39C)	2e-025
PP013518	38.7	0.4	0.0103359	0	AT3G05560.1	60S ribosomal protein L22-2 (RPL22B)	7e-036
PP031593	9.6	0.1	0.0104167	0	AT5G57300.1	UbiE/COQ5 methyltransferase family protein	2e-145
PP003053	37.8	0.4	0.010582	0	AT2G19750.1	40S ribosomal protein S30 (RPS30A)	8e-024
PP093905	9.4	0.1	0.0106383	0	AT5G18580.1	FASS (FASS 1); protein phosphatase type 2B regulator	5e-049
PP096480	18.4	0.2	0.0108696	0	AT1G63770.3	peptidase M1 family protein	1e-025
PP013714	9.1	0.1	0.010989	0	AT3G53970.2	proteasome inhibitor-related	3e-016
PP013243	9.1	0.1	0.010989	0		no hit
PP023566	8.9	0.1	0.011236	0	AT1G67040.1	unknown protein	7e-035
PP002868	8.6	0.1	0.0116279	0		no hit
PP008080	24.3	0.3	0.0123457	0	AT5G14610.1	ATP binding / ATP-dependent helicase/ helicase/ nucleic acid binding / protein binding	2e-062
PP002850	8.1	0.1	0.0123457	0		no hit
PP027476	8.1	0.1	0.0123457	0		no hit
PP091389	8	0.1	0.0125	0		no hit
PP027676	15.7	0.2	0.0127389	0		no hit
PP067681	7.7	0.1	0.012987	0		no hit
PP087462	7.7	0.1	0.012987	0		no hit
PP069624	15.3	0.2	0.0130719	0	AT5G56860.1	GNC (GATA, nitrate-inducible, carbon metabolism-involved); transcription factor	1e-115
PP022141	21.1	0.3	0.014218	0	AT2G40010.1	60S acidic ribosomal protein P0 (RPP0A)	1e-141
PP021417	6.7	0.1	0.0149254	0	AT1G17980.2	nucleotidyltransferase family protein	3e-043
PP008983	6.7	0.1	0.0149254	0	AT2G31490.1	unknown protein	1e-023
PP064945	6.6	0.1	0.0151515	0	AT4G29510.1	PRMT11 (ARGININE METHYLTRANSFERASE 11); protein-arginine N-methyltransferase	3e-046
PP048644	6.5	0.1	0.0153846	0	AT2G30110.1	ATUBA1; ubiquitin activating enzyme/ ubiquitin-protein ligase	2e-041
PP010029	6.5	0.1	0.0153846	0	AT2G24790.1	COL3 (CONSTANS-LIKE 3); protein binding / transcription factor/ zinc ion binding	2e-036
PP019411	6.4	0.1	0.015625	0		no hit
PP016399	139.3	2.2	0.0157933	0	AT1G07660.1	histone H4	6e-041
PP008528	6.3	0.1	0.015873	0	AT3G02210.1	COBL1 (COBRA-LIKE PROTEIN 1 PRECURSOR)	2e-062
PP025149	6.3	0.1	0.015873	0	AT5G13520.1	peptidase M1 family protein	8e-031
PP017431	6.2	0.1	0.016129	0	AT4G35260.1	IDH1 (ISOCITRATE DEHYDROGENASE 1); isocitrate dehydrogenase (NAD+)/ oxidoreductase, acting on the CH-OH group of donors, NAD or NADP as acceptor	7e-043
PP070407	6.2	0.1	0.016129	0		no hit
PP009243	12.2	0.2	0.0163934	0	NP_186788	VMA10 (VACUOLAR MEMBRANE ATPASE 10); hydrogen ion transporting ATP synthase, rotational mechanism [Arabidopsis thaliana]	4e-008
PP027942	6.1	0.1	0.0163934	0		no hit
PP089743	6	0.1	0.0166667	0	ABW81113	proline-rich protein [Boechera divaricarpa]	1e-016
PP008328	5.8	0.1	0.0172414	0	AT5G03300.1	ADK2 (ADENOSINE KINASE 2); adenosine kinase/ copper ion binding / kinase	6e-028
PP020832	11.6	0.2	0.0172414	0		no hit
PP017592	11.1	0.2	0.018018	0	AT3G02650.1	pentatricopeptide (PPR) repeat-containing protein	9e-022
PP096137	5.5	0.1	0.0181818	0	AT1G48800.1	terpene synthase/cyclase family protein	1e-070
PP010176	5.5	0.1	0.0181818	0		no hit
PP028458	5.5	0.1	0.0181818	0		no hit
PP065204	5.4	0.1	0.0185185	0	AT2G31510.1	IBR domain-containing protein / ARIADNE-like protein ARI7 (ARI7)	2e-075
PP072138	5.4	0.1	0.0185185	0	AAB82639	putative non-LTR retroelement reverse transcriptase [Arabidopsis thaliana]	4e-009
PP108784	5.4	0.1	0.0185185	0	NP_568857	unknown protein [Arabidopsis thaliana]	7e-007
PP012063	5.4	0.1	0.0185185	0		no hit
PP023844	10.7	0.2	0.0186916	0		no hit
PP020555	15.9	0.3	0.0188679	0		no hit
PP021327	10.5	0.2	0.0190476	0		no hit
PP069938	5.2	0.1	0.0192308	0	AT2G36360.1	kelch repeat-containing protein	3e-045
PP065670	5.2	0.1	0.0192308	0	NP_198334	PAP26 (PURPLE ACID PHOSPHATASE 26); acid phosphatase/ protein serine/threonine phosphatase [Arabidopsis thaliana]	3e-011
PP014579	41	0.8	0.0195122	0	AT2G37600.1	60S ribosomal protein L36 (RPL36A)	2e-042
PP048115	10.2	0.2	0.0196078	0	AT1G48800.1	terpene synthase/cyclase family protein	2e-115
PP049052	5.1	0.1	0.0196078	0		no hit
PP036646	10.1	0.2	0.019802	0		no hit
PP090785	5	0.1	0.02	0	AT3G19760.1	eukaryotic translation initiation factor 4A, putative / eIF-4A, putative / DEAD box RNA helicase, putative	5e-037
PP068617	5	0.1	0.02	0	AT1G47570.1	zinc finger (C3HC4-type RING finger) family protein	7e-052
PP012470	5	0.1	0.02	0		no hit
PP079686	5	0.1	0.02	0		no hit
PP084447	5	0.1	0.02	0		no hit
PP030702	4.8	0.1	0.0208333	0	AT5G58680.1	armadillo/beta-catenin repeat family protein	3e-031
PP034183	4.8	0.1	0.0208333	0	AT4G39280.1	phenylalanyl-tRNA synthetase, putative / phenylalanine--tRNA ligase, putative	5e-099
PP058734	4.8	0.1	0.0208333	0	Q9XIK4	RecName: Full=UPF0202 protein At1g10490	1e-008
PP012986	105	2.2	0.0209524	0	NP_187210	RPL18 (RIBOSOMAL PROTEIN L18); structural constituent of ribosome [Arabidopsis thaliana]	9e-006
PP065684	4.7	0.1	0.0212766	0	AT1G79340.1	AtMC4 (metacaspase 4); cysteine-type peptidase	2e-039
PP030152	4.7	0.1	0.0212766	0		no hit
PP061535	4.7	0.1	0.0212766	0		no hit
PP019692	13.8	0.3	0.0217391	0	NP_564517	unknown protein [Arabidopsis thaliana]	8e-007
PP008286	4.6	0.1	0.0217391	0	AT3G50890.1	AtHB28 (ARABIDOPSIS THALIANA HOMEOBOX PROTEIN 28); DNA binding / transcription factor	6e-027
PP012438	36.8	0.8	0.0217391	0		no hit
PP014339	9.1	0.2	0.021978	0		no hit
PP019919	172.4	3.9	0.0226218	0		no hit
PP053966	4.4	0.1	0.0227273	0	AT1G26665.2	EXPRESSED IN: 24 plant structures; EXPRESSED DURING: 15 growth stages; BEST Arabidopsis thaliana protein match is: RNA polymerase II mediator complex protein-related (TAIR:AT5G41910.1)	2e-027
PP020268	4.4	0.1	0.0227273	0	AT2G43680.2	IQD14; calmodulin binding	2e-024
PP082133	4.4	0.1	0.0227273	0	CAA18600	putative protein [Arabidopsis thaliana]	3e-006
PP061798	4.4	0.1	0.0227273	0	AT5G54550.1	unknown protein	2e-041
PP014384	43.9	1	0.022779	0	AT5G20180.1	ribosomal protein L36 family protein	7e-043
PP025991	30.7	0.7	0.0228013	0	AT4G31170.1	protein kinase family protein	4e-146
PP006882	8.5	0.2	0.0235294	0	AT5G63570.1	GSA1 (GLUTAMATE-1-SEMIALDEHYDE-2,1-AMINOMUTASE); glutamate-1-semialdehyde 2,1-aminomutase	7e-063
PP024503	8.5	0.2	0.0235294	0		no hit
PP003464	12.7	0.3	0.023622	0	AT4G37430.1	CYP91A2 (CYTOCHROME P450 MONOOXYGENASE 91A2); electron carrier/ heme binding / iron ion binding / monooxygenase/ oxygen binding	2e-145
PP013927	4.2	0.1	0.0238095	0	NP_176768	isocitrate dehydrogenase, putative / NADP+ isocitrate dehydrogenase, putative [Arabidopsis thaliana]	5e-012
PP067180	4.2	0.1	0.0238095	0		no hit
PP092784	4.2	0.1	0.0238095	0		no hit
PP016797	16.7	0.4	0.0239521	0	AT5G26360.1	chaperonin, putative	5e-037
PP055661	8.2	0.2	0.0243902	0	AT1G69160.1	unknown protein	1e-018
PP085849	12.1	0.3	0.0247934	0		no hit
PP014526	44.2	1.1	0.0248869	0	AT5G56030.1	HSP81-2 (HEAT SHOCK PROTEIN 81-2); ATP binding	7e-061
PP044814	7.7	0.2	0.025974	0		no hit
PP045643	11.3	0.3	0.0265487	0	AT3G54770.1	RNA recognition motif (RRM)-containing protein	2e-100
PP006762	11.2	0.3	0.0267857	0	AT5G08670.1	ATP binding / hydrogen ion transporting ATP synthase, rotational mechanism	1e-125
PP030531	7.4	0.2	0.027027	0	AT3G63520.1	CCD1 (CAROTENOID CLEAVAGE DIOXYGENASE 1); 9-cis-epoxycarotenoid dioxygenase	5e-042
PP043504	70.3	1.9	0.027027	0	NP_201219	RPS28 (RIBOSOMAL PROTEIN S28); structural constituent of ribosome [Arabidopsis thaliana]	3e-010
PP003795	11.1	0.3	0.027027	0		no hit
PP010602	50.1	1.4	0.0279441	0	AT3G18130.1	RACK1C_AT (RECEPTOR FOR ACTIVATED C KINASE 1 C); nucleotide binding	8e-053
PP076437	14.2	0.4	0.028169	0	AT3G52910.1	AtGRF4 (GROWTH-REGULATING FACTOR 4); transcription activator	7e-051
PP021168	24.7	0.7	0.0283401	0		no hit
PP020873	21	0.6	0.0285714	0		no hit
PP016227	62.5	1.8	0.0288	0	AT4G34400.1	DNA binding / transcription factor	3e-034
PP057101	6.9	0.2	0.0289855	0		no hit
PP004265	127.1	3.7	0.0291109	0		no hit
PP024585	6.8	0.2	0.0294118	0	AT5G05520.1	outer membrane OMP85 family protein	1e-044
PP092790	6.8	0.2	0.0294118	0		no hit
PP003043	6.7	0.2	0.0298507	0	AT1G52000.1	jacalin lectin family protein	1e-058
PP017734	16.7	0.5	0.0299401	0		no hit
PP017121	201.6	6.1	0.0302579	0	AT4G40030.1	histone H3.2	2e-035
PP019744	58.9	1.8	0.0305603	0	AT4G30250.1	ATP binding / ATPase/ nucleoside-triphosphatase/ nucleotide binding	1e-017
PP002324	32.4	1	0.0308642	0	AT5G14360.1	ubiquitin family protein	8e-047
PP011600	9.5	0.3	0.0315789	0	AT5G13980.1	glycosyl hydrolase family 38 protein	4e-063
PP013904	22.1	0.7	0.0316742	0	AT4G38630.1	RPN10 (REGULATORY PARTICLE NON-ATPASE 10); peptide receptor	1e-039
PP024126	6.3	0.2	0.031746	0		no hit
PP006374	62.8	2	0.0318471	0	AT3G59410.1	protein kinase family protein	1e-046
PP082451	6.2	0.2	0.0322581	0		no hit
PP066809	9.1	0.3	0.032967	0	AT5G37340.1	zinc finger (ZPR1-type) family protein	3e-060
PP008745	9.1	0.3	0.032967	0		no hit
PP028835	8.9	0.3	0.0337079	0	AT3G10870.1	MES17 (METHYL ESTERASE 17); hydrolase/ hydrolase, acting on ester bonds / methyl indole-3-acetate esterase	7e-057
PP026233	8.9	0.3	0.0337079	0	AT4G32930.1	unknown protein	4e-052
PP061025	11.8	0.4	0.0338983	0	AT2G18400.1	ribosomal protein L6 family protein	3e-047
PP035151	43.4	1.5	0.0345622	0	AT3G14840.2	leucine-rich repeat family protein / protein kinase family protein	2e-109
PP047798	11.5	0.4	0.0347826	0	AT3G19320.1	leucine-rich repeat family protein	2e-134
PP018751	8.6	0.3	0.0348837	0	AT5G05170.1	CEV1 (CONSTITUTIVE EXPRESSION OF VSP 1); cellulose synthase/ transferase, transferring glycosyl groups	9e-024
PP019653	8.6	0.3	0.0348837	0	AT2G24200.1	cytosol aminopeptidase	3e-032
PP011656	16.9	0.6	0.035503	0	AT3G54080.1	sugar binding	9e-048
PP015285	22.5	0.8	0.0355556	0	AT5G14930.2	SAG101 (SENESCENCE-ASSOCIATED GENE 101); carboxylesterase/ triacylglycerol lipase	5e-130
PP009262	53.4	1.9	0.0355805	0	AAG10812	Putative retroelement polyprotein [Arabidopsis thaliana]	3e-093
PP040711	19.4	0.7	0.0360825	0	AT5G08180.1	ribosomal protein L7Ae/L30e/S12e/Gadd45 family protein	2e-047
PP051334	5.5	0.2	0.0363636	0	CAC16575	p23 co-chaperone [Arabidopsis thaliana]	4e-008
PP014095	5.5	0.2	0.0363636	0	AT1G76030.1	vacuolar ATP synthase subunit B / V-ATPase B subunit / vacuolar proton pump B subunit / V-ATPase 57 kDa subunit	6e-037
PP001588	21.9	0.8	0.0365297	0	AT1G72290.1	trypsin and protease inhibitor family protein / Kunitz family protein	2e-026
PP010249	13.5	0.5	0.037037	0	AT4G30250.1	ATP binding / ATPase/ nucleoside-triphosphatase/ nucleotide binding	2e-029
PP068670	5.4	0.2	0.037037	0	NP_195662	GTP-binding protein, putative [Arabidopsis thaliana]	8e-007
PP083097	8.1	0.3	0.037037	0	AT3G52640.2	nicastrin-related	4e-018
PP016130	18.7	0.7	0.0374332	0	AT4G15000.1	60S ribosomal protein L27 (RPL27C)	3e-060
PP018412	10.6	0.4	0.0377358	0	AT5G25754.1	unknown protein	7e-016
PP001365	7.9	0.3	0.0379747	0		no hit
PP038772	7.9	0.3	0.0379747	0		no hit
PP096974	5.2	0.2	0.0384615	0	AT5G51600.1	PLE (PLEIADE); microtubule binding	5e-016
PP002965	41.2	1.6	0.038835	0	AT1G10180.1	unknown protein	3e-043
PP054103	5.1	0.2	0.0392157	0		no hit
PP076193	5.1	0.2	0.0392157	0		no hit
PP012333	108.9	4.3	0.0394858	0	AT5G56030.1	HSP81-2 (HEAT SHOCK PROTEIN 81-2); ATP binding	1e-069
PP003730	129.1	5.1	0.0395043	0	AT1G72290.1	trypsin and protease inhibitor family protein / Kunitz family protein	2e-045
PP074349	5	0.2	0.04	0	AT3G10050.1	OMR1 (L-O-METHYLTHREONINE RESISTANT 1); L-threonine ammonia-lyase	1e-032
PP059591	7.5	0.3	0.04	0		no hit
PP026910	34.9	1.4	0.0401146	0	AT4G08950.1	EXO (EXORDIUM)	2e-152
PP067324	7.4	0.3	0.0405405	0	NP_191584	CKB3; protein kinase regulator/ transcription factor binding [Arabidopsis thaliana]	6e-006
PP006991	14.4	0.6	0.0416667	0	ABK78697	peptidyl-prolyl cis-trans isomerase [Brassica rapa]	5e-007
PP066016	7.2	0.3	0.0416667	0	NP_850130	RTFL2 (ROTUNDIFOLIA LIKE 2) [Arabidopsis thaliana]	2e-009
PP037713	9.6	0.4	0.0416667	0	AT1G35350.1	CONTAINS InterPro DOMAIN/s: EXS, C-terminal (InterPro:IPR004342), SPX, N-terminal (InterPro:IPR004331); BEST Arabidopsis thaliana protein match is: EXS family protein / ERD1/XPR1/SYG1 family protein (TAIR:AT1G26730.1)	4e-038
PP005434	40.3	1.7	0.0421836	0	AT5G39740.1	60S ribosomal protein L5 (RPL5B)	1e-039
PP087887	7.1	0.3	0.0422535	0		no hit
PP056755	18.9	0.8	0.042328	0	AT5G26220.1	ChaC-like family protein	1e-111
PP020274	16.5	0.7	0.0424242	0	AT5G61790.1	calnexin 1 (CNX1)	2e-082
PP031628	25.9	1.1	0.042471	0	AT4G24830.1	arginosuccinate synthase family	1e-098
PP088089	4.7	0.2	0.0425532	0	AT5G15810.1	N2,N2-dimethylguanosine tRNA methyltransferase family protein	2e-054
PP022075	7	0.3	0.0428571	0	AT4G30810.1	scpl29 (serine carboxypeptidase-like 29); serine-type carboxypeptidase	2e-057
PP027683	7	0.3	0.0428571	0		no hit
PP004860	55.6	2.4	0.0431655	0	AT4G14900.1	hydroxyproline-rich glycoprotein family protein	2e-127
PP065459	4.6	0.2	0.0434783	0		no hit
PP096676	6.8	0.3	0.0441176	0	AT3G19320.1	leucine-rich repeat family protein	2e-060
PP025725	4.5	0.2	0.0444444	0	AT4G22120.1	early-responsive to dehydration protein-related / ERD protein-related	5e-053
PP013902	22.4	1	0.0446429	0	AT1G54385.1	binding	8e-086
PP056182	6.7	0.3	0.0447761	0	AT1G77990.1	AST56; sulfate transmembrane transporter	2e-032
PP019312	6.7	0.3	0.0447761	0	AAM82603	putative DNA/RNA binding protein [Brassica napus]	7e-023
PP066404	20.1	0.9	0.0447761	0		no hit
PP029404	8.8	0.4	0.0454545	0		no hit
PP048729	4.4	0.2	0.0454545	0		no hit
PP008802	17.5	0.8	0.0457143	0	AT4G27280.1	calcium-binding EF hand family protein	5e-043
PP096613	8.7	0.4	0.045977	0		no hit
PP019626	6.5	0.3	0.0461538	0		no hit
PP020211	19.4	0.9	0.0463918	0	AT4G30996.1	unknown protein	8e-020
PP079448	4.3	0.2	0.0465116	0	AT2G43110.1	unknown protein	5e-039
PP019761	156.9	7.3	0.0465264	0	AT4G03210.1	XTH9 (XYLOGLUCAN ENDOTRANSGLUCOSYLASE/HYDROLASE 9); hydrolase, acting on glycosyl bonds / xyloglucan:xyloglucosyl transferase	3e-154
PP003113	6.4	0.3	0.046875	0		no hit
PP008008	8.5	0.4	0.0470588	0	AT4G00860.1	ATOZI1	4e-025
PP009942	8.5	0.4	0.0470588	0	AAC15842	superoxide dismutase [Raphanus sativus]	2e-013
PP014089	46.5	2.2	0.0473118	0	AT3G05910.1	pectinacetylesterase, putative	8e-097
PP017567	128.3	6.1	0.0475448	0		no hit
PP017633	4.2	0.2	0.047619	0	AT1G26340.1	CB5-A (CYTOCHROME B5 ISOFORM A); heme binding	5e-019
PP085561	4.2	0.2	0.047619	0	AT2G44950.1	HUB1 (HISTONE MONO-UBIQUITINATION 1); protein binding / protein homodimerization/ ubiquitin-protein ligase/ zinc ion binding	2e-039
PP011755	6.3	0.3	0.047619	0	AT3G03940.1	protein kinase family protein	1e-075
PP017526	6.3	0.3	0.047619	0	AT1G07320.1	RPL4; poly(U) binding / structural constituent of ribosome	1e-016
PP083537	4.2	0.2	0.047619	0	AT1G13430.1	ST4C (SULFOTRANSFERASE 4C); brassinosteroid sulfotransferase/ sulfotransferase	2e-056
PP057073	4.2	0.2	0.047619	0	AT5G65250.1	unknown protein	7e-046
PP094777	4.2	0.2	0.047619	0		no hit
PP017195	10.4	0.5	0.0480769	0		no hit
PP050723	6.2	0.3	0.0483871	0		no hit
PP017269	28.9	1.4	0.0484429	0	AT2G43910.1	thiol methyltransferase, putative	4e-043
PP026259	51.6	2.5	0.0484496	0		no hit
PP051982	10.3	0.5	0.0485437	0	AT5G24690.1	BEST Arabidopsis thaliana protein match is: RER1 (RETICULATA-RELATED 1) (TAIR:AT5G22790.1)	2e-019
PP028356	26.7	1.3	0.0486891	0	AT1G14440.1	AtHB31 (ARABIDOPSIS THALIANA HOMEOBOX PROTEIN 31); DNA binding / transcription factor	6e-113
PP095396	4.1	0.2	0.0487805	0	AT1G04340.1	lesion inducing protein-related	5e-019
PP044004	8.2	0.4	0.0487805	0	AT1G18640.2	PSP (3-PHOSPHOSERINE PHOSPHATASE); phosphoserine phosphatase	2e-054
PP077084	4.1	0.2	0.0487805	0	AT1G15780.1	unknown protein	1e-024
PP037181	8.1	0.4	0.0493827	0		no hit
PP021395	8	0.4	0.05	0	AT3G56200.1	amino acid transporter family protein	3e-073
PP019158	4	0.2	0.05	0	NP_178341	AtPP2-B10 (Phloem protein 2-B10); carbohydrate binding [Arabidopsis thaliana]	3e-010
PP084375	4	0.2	0.05	0	AT2G16510.1	vacuolar ATP synthase 16 kDa proteolipid subunit 5 / V-ATPase 16 kDa proteolipid subunit 5 (AVAP5)	1e-025
PP070635	4	0.2	0.05	0		no hit
PP000749	53.6	2.7	0.0503731	0	AT1G26730.1	EXS family protein / ERD1/XPR1/SYG1 family protein	1e-296
PP039453	5.9	0.3	0.0508475	0	XP_002530460	transcription cofactor, putative [Ricinus communis]	1e-006
PP010493	15.7	0.8	0.0509554	0	AT5G56350.1	pyruvate kinase, putative	5e-041
PP050608	9.8	0.5	0.0510204	0	AT1G12380.1	unknown protein	1e-071
PP032761	23.5	1.2	0.0510638	0	AT4G25100.1	FSD1 (FE SUPEROXIDE DISMUTASE 1); copper ion binding / superoxide dismutase	2e-096
PP085686	19.5	1	0.0512821	0	AT5G19690.1	STT3A (STAUROSPORIN AND TEMPERATURE SENSITIVE 3-LIKE A); oligosaccharyl transferase	5e-045
PP031290	25.2	1.3	0.0515873	0	BAA20038	membrane glycoprotein [Equid herpesvirus 1]	1e-009
PP018011	48.3	2.5	0.0517598	0	AT2G43460.1	60S ribosomal protein L38 (RPL38A)	2e-034
PP077658	23.1	1.2	0.0519481	0	Q6YDN9	RecName: Full=Xyloglucan endotransglucosylase/hydrolase; AltName: Full=BobXET16A; Flags: Precursor	1e-012
PP017143	38.5	2	0.0519481	0	NP_567886	60S ribosomal protein L39 (RPL39C) [Arabidopsis thaliana]	2e-006
PP008018	9.6	0.5	0.0520833	0	AT5G03630.1	ATMDAR2; monodehydroascorbate reductase (NADH)	2e-039
PP004626	5.7	0.3	0.0526316	0	AT1G55690.1	SEC14 cytosolic factor family protein / phosphoglyceride transfer family protein	5e-032
PP020493	96.5	5.1	0.0528497	0	AT5G05180.1	unknown protein	2e-067
PP075481	11.3	0.6	0.0530973	0	AT1G12850.1	phosphoglycerate/bisphosphoglycerate mutase family protein	2e-021
PP012619	7.5	0.4	0.0533333	0	AT3G11130.1	clathrin heavy chain, putative	3e-045
PP011374	7.5	0.4	0.0533333	0	AT5G56680.1	SYNC1; ATP binding / aminoacyl-tRNA ligase/ asparagine-tRNA ligase/ aspartate-tRNA ligase/ nucleic acid binding / nucleotide binding	8e-042
PP058677	5.6	0.3	0.0535714	0	AT5G63570.1	GSA1 (GLUTAMATE-1-SEMIALDEHYDE-2,1-AMINOMUTASE); glutamate-1-semialdehyde 2,1-aminomutase	6e-037
PP036102	5.6	0.3	0.0535714	0	AT1G16710.1	HAC12 (histone acetyltransferase of the CBP family 12); H3/H4 histone acetyltransferase/ histone acetyltransferase/ transcription cofactor	5e-047
PP019677	46.3	2.5	0.0539957	0	AT2G17360.1	40S ribosomal protein S4 (RPS4A)	4e-023
PP017315	14.7	0.8	0.0544218	0	AT1G02730.1	ATCSLD5; 1,4-beta-D-xylan synthase/ cellulose synthase	1e-029
PP078923	5.5	0.3	0.0545455	0		no hit
PP055949	5.4	0.3	0.0555556	0	AT1G19930.1	kelch repeat-containing F-box family protein	2e-040
PP000980	5.4	0.3	0.0555556	0		no hit
PP015130	5.4	0.3	0.0555556	0		no hit
PP048902	7.2	0.4	0.0555556	0		no hit
PP064974	5.3	0.3	0.0566038	0	AT1G16870.1	mitochondrial 28S ribosomal protein S29-related	1e-029
PP021809	42.4	2.4	0.0566038	0	ABB97032	unknown [Brassica rapa]	8e-006
PP020171	44	2.5	0.0568182	0	AT1G72290.1	trypsin and protease inhibitor family protein / Kunitz family protein	2e-029
PP002653	7	0.4	0.0571429	0	AT1G31335.1	unknown protein	6e-021
PP020104	31.4	1.8	0.0573248	0	AT3G08690.1	UBC11 (UBIQUITIN-CONJUGATING ENZYME 11); ubiquitin-protein ligase	3e-065
PP071288	8.7	0.5	0.0574713	0		no hit
PP011024	5.2	0.3	0.0576923	0	AT3G09740.1	SYP71 (SYNTAXIN OF PLANTS 71); protein transporter	9e-030
PP009219	10.4	0.6	0.0576923	0		no hit
PP095661	22.5	1.3	0.0577778	0	AT3G05130.1	unknown protein	5e-028
PP022990	12.1	0.7	0.0578512	0	AT5G48620.1	disease resistance protein (CC-NBS-LRR class), putative	3e-061
PP020376	24.1	1.4	0.0580913	0	AT4G27960.2	UBC9 (UBIQUITIN CONJUGATING ENZYME 9); ubiquitin-protein ligase	3e-086
PP054370	10.3	0.6	0.0582524	0	AT4G32640.1	protein binding / zinc ion binding	5e-027
PP028321	11.9	0.7	0.0588235	0	AT1G78580.1	ATTPS1 (TREHALOSE-6-PHOSPHATE SYNTHASE); alpha,alpha-trehalose-phosphate synthase (UDP-forming)/ transferase, transferring glycosyl groups	1e-032
PP050439	5.1	0.3	0.0588235	0	AT3G60490.1	AP2 domain-containing transcription factor TINY, putative	1e-044
PP018544	10.1	0.6	0.0594059	0	AT4G34500.1	protein kinase family protein	5e-052
PP018608	10.1	0.6	0.0594059	0		no hit
PP009709	6.7	0.4	0.0597015	0	AT1G10580.1	transducin family protein / WD-40 repeat family protein	3e-026
PP047758	13.4	0.8	0.0597015	0		no hit
PP015990	294.2	17.6	0.0598232	0		no hit
PP009766	23.4	1.4	0.0598291	0	AT1G26730.1	EXS family protein / ERD1/XPR1/SYG1 family protein	9e-050
PP004988	141.7	8.5	0.0599859	0	AT5G20890.1	chaperonin, putative	6e-227
PP027783	5	0.3	0.06	0	AT5G24280.1	BEST Arabidopsis thaliana protein match is: DMS3 (DEFECTIVE IN MERISTEM SILENCING 3) (TAIR:AT3G49250.1)	2e-018
PP024109	10	0.6	0.06	0	AT4G19660.1	NPR4 (NPR1-like protein 4); protein binding	2e-062
PP026208	13.3	0.8	0.0601504	0	AT2G37435.1	cysteine-type endopeptidase inhibitor	4e-019
PP023003	8.3	0.5	0.060241	0	AT1G58410.1	disease resistance protein (CC-NBS-LRR class), putative	4e-047
PP003273	280.2	16.9	0.0603141	0	AT4G26260.1	MIOX4; inositol oxygenase	4e-163
PP081785	51.1	3.1	0.0606654	0		no hit
PP016336	21.4	1.3	0.0607477	0	AT5G03630.1	ATMDAR2; monodehydroascorbate reductase (NADH)	4e-056
PP063368	8.2	0.5	0.0609756	0	AT4G26020.1	EXPRESSED IN: embryo, flower, seed; EXPRESSED DURING: petal differentiation and expansion stage, D bilateral stage, E expanded cotyledon stage; BEST Arabidopsis thaliana protein match is: ATGRIP; protein binding (TAIR:AT5G66030.2)	5e-017
PP075127	4.9	0.3	0.0612245	0	AT3G03790.2	ankyrin repeat family protein / regulator of chromosome condensation (RCC1) family protein	1e-024
PP010484	4.9	0.3	0.0612245	0	AT4G35850.1	pentatricopeptide (PPR) repeat-containing protein	2e-027
PP015360	4.9	0.3	0.0612245	0		no hit
PP025132	4.9	0.3	0.0612245	0		no hit
PP063126	16.3	1	0.0613497	0		no hit
PP008114	27.7	1.7	0.0613718	0	AT1G04480.1	60S ribosomal protein L23 (RPL23A)	3e-066
PP060261	13	0.8	0.0615385	0	AT1G27050.1	ATHB54 (ARABIDOPSIS THALIANA HOMEOBOX PROTEIN 54); nucleic acid binding / transcription factor	3e-067
PP004656	22.7	1.4	0.061674	0	AT1G02620.1	GTP-binding protein (SAR1A)	1e-047
PP020686	8.1	0.5	0.0617284	0	AT1G29150.1	ATS9 (ARABIDOPSIS NON-ATPASE SUBUNIT 9)	2e-091
PP073610	8.1	0.5	0.0617284	0		no hit
PP020083	14.5	0.9	0.062069	0	AT2G47470.1	UNE5 (UNFERTILIZED EMBRYO SAC 5); protein disulfide isomerase	4e-059
PP020356	4.8	0.3	0.0625	0	AT5G13780.1	GCN5-related N-acetyltransferase, putative	6e-017
PP093552	4.8	0.3	0.0625	0	AT3G20150.1	kinesin motor family protein	7e-021
PP009925	8	0.5	0.0625	0	AAF37287	putative G-protein-coupled transmembrane receptor [Brassica oleracea var. botrytis]	9e-008
PP050937	4.8	0.3	0.0625	0		no hit
PP051671	4.8	0.3	0.0625	0		no hit
PP016594	94	5.9	0.062766	0		no hit
PP021511	22.3	1.4	0.0627803	0	AT1G13440.1	GAPC2 (GLYCERALDEHYDE-3-PHOSPHATE DEHYDROGENASE C2); NAD or NADH binding / binding / catalytic/ glyceraldehyde-3-phosphate dehydrogenase (phosphorylating)/ glyceraldehyde-3-phosphate dehydrogenase	5e-041
PP015114	7.9	0.5	0.0632911	0	AT5G13680.1	ABO1 (ABA-OVERLY SENSITIVE 1); transcription elongation regulator	4e-067
PP024623	6.3	0.4	0.0634921	0	AT2G32000.1	DNA topoisomerase family protein	3e-065
PP002362	6.3	0.4	0.0634921	0		no hit
PP020996	11	0.7	0.0636364	0	AT4G39200.1	40S ribosomal protein S25 (RPS25E)	9e-016
PP027019	4.7	0.3	0.0638298	0	AT1G59620.1	CW9; ATP binding	4e-024
PP068704	4.7	0.3	0.0638298	0	AT5G03870.1	glutaredoxin family protein	9e-023
PP007046	18.8	1.2	0.0638298	0	AT2G40660.1	tRNA-binding region domain-containing protein	1e-044
PP020182	4.7	0.3	0.0638298	0	AT4G32020.1	unknown protein	2e-018
PP035447	20.2	1.3	0.0643564	0	AT3G04090.1	SIP1A (SMALL AND BASIC INTRINSIC PROTEIN 1A); water channel	4e-094
PP002312	23.1	1.5	0.0649351	0	AT1G75840.1	ARAC5 (RAC-LIKE GTP BINDING PROTEIN 5); GTP binding / GTPase	7e-041
PP030423	15.4	1	0.0649351	0	AT3G62720.1	XT1 (XYLOSYLTRANSFERASE 1); UDP-xylosyltransferase/ transferase/ transferase, transferring glycosyl groups / xyloglucan 6-xylosyltransferase	4e-224
PP049694	4.6	0.3	0.0652174	0	AT5G63850.1	AAP4; acidic amino acid transmembrane transporter/ amino acid transmembrane transporter/ neutral amino acid transmembrane transporter/ primary active transmembrane transporter	1e-029
PP026027	4.6	0.3	0.0652174	0	NP_199513	glycine-rich protein [Arabidopsis thaliana]	5e-006
PP067327	4.6	0.3	0.0652174	0	P93377	RecName: Full=40S ribosomal protein S14	7e-013
PP015214	4.6	0.3	0.0652174	0		no hit
PP089720	6.1	0.4	0.0655738	0	AT3G07940.1	zinc finger and C2 domain protein, putative	2e-080
PP070476	9.1	0.6	0.0659341	0	AT5G16750.1	TOZ (TORMOZEMBRYO DEFECTIVE); nucleotide binding	4e-044
PP085703	10.6	0.7	0.0660377	0	AT5G17930.1	binding / protein binding	1e-045
PP008107	10.6	0.7	0.0660377	0		no hit
PP021497	12.1	0.8	0.0661157	0	AT5G23540.1	26S proteasome regulatory subunit, putative	4e-086
PP097380	4.5	0.3	0.0666667	0	AT4G11390.1	DC1 domain-containing protein	2e-017
PP063817	4.5	0.3	0.0666667	0	AT1G27390.1	TOM20-2 (TRANSLOCASE OUTER MEMBRANE 20-2); P-P-bond-hydrolysis-driven protein transmembrane transporter/ metal ion binding	1e-025
PP017814	4.5	0.3	0.0666667	0		no hit
PP095325	4.5	0.3	0.0666667	0		no hit
PP027731	11.9	0.8	0.0672269	0	AT5G13980.1	glycosyl hydrolase family 38 protein	2e-046
PP019688	10.4	0.7	0.0673077	0	AT4G34670.1	40S ribosomal protein S3A (RPS3aB)	6e-100
PP008668	14.8	1	0.0675676	0		no hit
PP001627	79.7	5.4	0.0677541	0	AT3G12110.1	ACT11 (actin-11); structural constituent of cytoskeleton	7e-098
PP031091	5.9	0.4	0.0677966	0		no hit
PP029643	10.3	0.7	0.0679612	0	AT2G37230.1	pentatricopeptide (PPR) repeat-containing protein	2e-047
PP045752	4.4	0.3	0.0681818	0	AT5G63910.1	FCLY (FARNESYLCYSTEINE LYASE); prenylcysteine oxidase	1e-024
PP081318	4.4	0.3	0.0681818	0	AT1G80930.1	MIF4G domain-containing protein / MA3 domain-containing protein	1e-016
PP088168	4.4	0.3	0.0681818	0	XP_002311920	predicted protein [Populus trichocarpa]	7e-016
PP085912	20.5	1.4	0.0682927	0	AT2G43910.1	thiol methyltransferase, putative	2e-060
PP002936	5.8	0.4	0.0689655	0	AT3G17800.1	mRNA level of the MEB5.2 gene (At3g17800) remains unchanged after cutting the inflorescence stem	5e-069
PP012542	8.7	0.6	0.0689655	0	AAF37287	putative G-protein-coupled transmembrane receptor [Brassica oleracea var. botrytis]	7e-031
PP026747	11.6	0.8	0.0689655	0	AT2G07760.1	zinc knuckle (CCHC-type) family protein	1e-021
PP018172	7.2	0.5	0.0694444	0	AAN60225	unknown [Arabidopsis thaliana]	6e-012
PP008751	11.5	0.8	0.0695652	0	NP_197024	40S ribosomal protein S9 (RPS9B) [Arabidopsis thaliana]	1e-012
PP009729	38.7	2.7	0.0697674	0	AT3G09630.1	60S ribosomal protein L4/L1 (RPL4A)	2e-026
PP019254	4.3	0.3	0.0697674	0	NP_196965	ATP binding / ATP-dependent helicase/ helicase/ nucleic acid binding / protein binding [Arabidopsis thaliana]	1e-007
PP018839	4.3	0.3	0.0697674	0	AT1G07670.1	calcium-transporting ATPase	1e-055
PP096328	4.3	0.3	0.0697674	0	AT3G18600.1	DEAD/DEAH box helicase, putative	4e-040
PP055271	4.3	0.3	0.0697674	0		no hit
PP015016	5.7	0.4	0.0701754	0	AT5G15410.1	DND1 (DEFENSE NO DEATH 1); calcium channel/ calmodulin binding / cation channel/ cyclic nucleotide binding / intracellular cAMP activated cation channel/ intracellular cyclic nucleotide activated cation channel/ inward rectifier potassium channel	6e-019
PP012959	5.7	0.4	0.0701754	0	AT5G54750.1	transport protein particle (TRAPP) component Bet3, putative	1e-022
PP080143	7.1	0.5	0.0704225	0	AT1G78580.1	ATTPS1 (TREHALOSE-6-PHOSPHATE SYNTHASE); alpha,alpha-trehalose-phosphate synthase (UDP-forming)/ transferase, transferring glycosyl groups	2e-098
PP043559	7.1	0.5	0.0704225	0	AT5G47970.1	nitrogen regulation family protein	6e-097
PP021025	11.3	0.8	0.0707965	0		no hit
PP019860	81.9	5.8	0.0708181	0	AT3G57490.1	40S ribosomal protein S2 (RPS2D)	8e-081
PP000898	110.8	7.9	0.0712996	0	AT2G19750.1	40S ribosomal protein S30 (RPS30A)	3e-024
PP006891	4.2	0.3	0.0714286	0	AT1G30330.1	ARF6 (AUXIN RESPONSE FACTOR 6); transcription factor	2e-040
PP085230	4.2	0.3	0.0714286	0	AT4G18230.1	LOCATED IN: endomembrane system; CONTAINS InterPro DOMAIN/s: Oligosaccharide biosynthesis protein Alg14 like (InterPro:IPR013969)	8e-018
PP057019	4.2	0.3	0.0714286	0	AT3G01870.1	unknown protein	1e-073
PP011405	7	0.5	0.0714286	0		no hit
PP059080	4.2	0.3	0.0714286	0		no hit
PP068974	4.2	0.3	0.0714286	0		no hit
PP072523	4.2	0.3	0.0714286	0		no hit
PP011181	5.6	0.4	0.0714286	0	AT3G04120.1	GAPC1 (GLYCERALDEHYDE-3-PHOSPHATE DEHYDROGENASE C SUBUNIT 1); glyceraldehyde-3-phosphate dehydrogenase (phosphorylating)/ glyceraldehyde-3-phosphate dehydrogenase	4e-059
PP087122	5.6	0.4	0.0714286	0	AT2G01890.1	PAP8 (PURPLE ACID PHOSPHATASE 8); acid phosphatase/ protein serine/threonine phosphatase	1e-076
PP020643	5.6	0.4	0.0714286	0	AT5G08570.1	pyruvate kinase, putative	2e-036
PP026204	11.1	0.8	0.0720721	0	AT4G19980.1	unknown protein	2e-033
PP078635	5.5	0.4	0.0727273	0	AT3G49750.1	AtRLP44 (Receptor Like Protein 44); protein binding	9e-026
PP078463	5.5	0.4	0.0727273	0	AT1G27460.1	NPGR1 (NO POLLEN GERMINATION RELATED 1); calmodulin binding	1e-037
PP010725	11	0.8	0.0727273	0	AT1G66980.1	protein kinase family protein / glycerophosphoryl diester phosphodiesterase family protein	3e-079
PP033760	11	0.8	0.0727273	0		no hit
PP015845	26.1	1.9	0.0727969	0	AT2G21290.1	unknown protein	2e-035
PP084431	12.3	0.9	0.0731707	0		no hit
PP064166	4.1	0.3	0.0731707	0	AT3G08630.1	LOCATED IN: chloroplast; BEST Arabidopsis thaliana protein match is: alphavirus core protein family (TAIR:AT3G08640.1)	2e-048
PP070236	4.1	0.3	0.0731707	0	AT3G15240.2	unknown protein	4e-016
PP115639	4.1	0.3	0.0731707	0		no hit
PP025887	6.8	0.5	0.0735294	0	AT4G27000.1	ATRBP45C; RNA binding	6e-032
PP009461	27.1	2	0.0738007	0		no hit
PP065333	16.2	1.2	0.0740741	0	AT3G11130.1	clathrin heavy chain, putative	3e-036
PP009494	24.2	1.8	0.0743802	0	AT5G43330.1	malate dehydrogenase, cytosolic, putative	9e-020
PP021026	21.5	1.6	0.0744186	0	AT4G00100.1	ATRPS13A (ARABIDOPSIS THALIANA RIBOSOMAL PROTEIN S13A); structural constituent of ribosome	4e-080
PP025393	28.2	2.1	0.0744681	0	AT5G54450.1	unknown protein	1e-024
PP044764	6.7	0.5	0.0746269	0	AT5G14240.1	EXPRESSED DURING: 15 growth stages; CONTAINS InterPro DOMAIN/s: Thioredoxin fold (InterPro:IPR012335), Phosducin (InterPro:IPR001200), Thioredoxin-like fold (InterPro:IPR012336)	4e-020
PP056214	10.7	0.8	0.0747664	0		no hit
PP060424	10.7	0.8	0.0747664	0		no hit
PP021801	18.7	1.4	0.0748663	0		no hit
PP070345	4	0.3	0.075	0	AT5G58550.1	EOL2 (ETO1-LIKE 2); binding / protein binding	1e-046
PP067569	4	0.3	0.075	0	AT3G54250.1	mevalonate diphosphate decarboxylase, putative	3e-047
PP058370	4	0.3	0.075	0	NP_194628	RNA-binding protein-related [Arabidopsis thaliana]	8e-010
PP054876	5.3	0.4	0.0754717	0	AT1G09750.1	chloroplast nucleoid DNA-binding protein-related	7e-059
PP007705	148.1	11.2	0.0756246	0	AT2G41840.1	40S ribosomal protein S2 (RPS2C)	6e-056
PP000968	18.5	1.4	0.0756757	0	AT5G41460.1	fringe-related protein	8e-145
PP029428	6.6	0.5	0.0757576	0	AT5G07920.1	DGK1 (DIACYLGLYCEROL KINASE1); calcium ion binding / diacylglycerol kinase	9e-040
PP019099	7.9	0.6	0.0759494	0	AT5G57130.1	protein binding	1e-032
PP079725	10.5	0.8	0.0761905	0	AT5G56350.1	pyruvate kinase, putative	1e-056
PP027492	10.5	0.8	0.0761905	0		no hit
PP014599	32.8	2.5	0.0762195	0	AT5G25754.1	unknown protein	1e-158
PP036929	3.9	0.3	0.0769231	0	AT4G34920.1	1-phosphatidylinositol phosphodiesterase-related	7e-066
PP079823	5.2	0.4	0.0769231	0	AT5G46240.1	KAT1 (POTASSIUM CHANNEL IN ARABIDOPSIS THALIANA 1); cyclic nucleotide binding / inward rectifier potassium channel	2e-022
PP008771	3.9	0.3	0.0769231	0	AT5G05780.1	RPN8A (RP NON-ATPASE SUBUNIT 8A)	3e-055
PP036932	5.2	0.4	0.0769231	0	AT5G57560.1	TCH4 (Touch 4); hydrolase, acting on glycosyl bonds / xyloglucan:xyloglucosyl transferase	4e-077
PP038296	10.4	0.8	0.0769231	0	AT5G54550.1	unknown protein	3e-060
PP067917	5.2	0.4	0.0769231	0		no hit
PP085338	5.2	0.4	0.0769231	0		no hit
PP020245	54.4	4.2	0.0772059	0	AT2G32060.1	40S ribosomal protein S12 (RPS12C)	2e-059
PP007399	33.3	2.6	0.0780781	0	AT3G01540.2	DRH1 (DEAD BOX RNA HELICASE 1); ATP-dependent RNA helicase/ ATPase	5e-048
PP003441	16.6	1.3	0.0783133	0	AT5G24660.1	LSU2 (RESPONSE TO LOW SULFUR 2)	1e-040
PP033387	5.1	0.4	0.0784314	0	AT3G28500.1	60S acidic ribosomal protein P2 (RPP2C)	2e-021
PP064465	5.1	0.4	0.0784314	0	AT4G34490.1	ATCAP1 (ARABIDOPSIS THALIANA CYCLASE ASSOCIATED PROTEIN 1); actin binding	2e-030
PP023978	5.1	0.4	0.0784314	0	AT2G18170.1	ATMPK7 (ARABIDOPSIS THALIANA MAP KINASE 7); MAP kinase/ kinase	1e-059
PP052912	16.5	1.3	0.0787879	0		no hit
PP013723	44.4	3.5	0.0788288	0	AT3G50520.1	phosphoglycerate/bisphosphoglycerate mutase family protein	7e-118
PP027900	3.8	0.3	0.0789474	0	AT3G08943.1	binding / protein transporter	3e-022
PP031782	7.6	0.6	0.0789474	0	AT3G14740.1	PHD finger family protein	7e-054
PP062615	3.8	0.3	0.0789474	0		no hit
PP075712	10.1	0.8	0.0792079	0	AT4G14310.2	INVOLVED IN: biological_process unknown; LOCATED IN: cell wall; EXPRESSED IN: male gametophyte; EXPRESSED DURING: L mature pollen stage, M germinated pollen stage; CONTAINS InterPro DOMAIN/s: WD40 repeat-like (InterPro:IPR011046)	7e-020
PP036800	10.1	0.8	0.0792079	0	ABB97032	unknown [Brassica rapa]	2e-006
PP010192	10.1	0.8	0.0792079	0		no hit
PP021979	136.1	10.8	0.0793534	0		no hit
PP024959	6.3	0.5	0.0793651	0	AT2G34250.1	protein transport protein sec61, putative	5e-047
PP067242	6.3	0.5	0.0793651	0		no hit
PP024169	54.1	4.3	0.0794824	0		no hit
PP065508	5	0.4	0.08	0	AT4G33220.1	enzyme inhibitor/ pectinesterase	1e-081
PP035572	5	0.4	0.08	0		no hit
PP067123	8.7	0.7	0.0804598	0	AT3G27230.1	LOCATED IN: Golgi apparatus; BEST Arabidopsis thaliana protein match is: methyltransferase (TAIR:AT5G40830.2)	2e-029
PP068771	6.2	0.5	0.0806452	0	NP_001031150	copper ion binding / electron carrier [Arabidopsis thaliana]	4e-009
PP047203	6.2	0.5	0.0806452	0		no hit
PP030711	17.3	1.4	0.0809249	0	EDL39437	DEAH (Asp-Glu-Ala-His) box polypeptide 9, isoform CRA_b [Mus musculus]	6e-016
PP007767	24.5	2	0.0816327	0	AT5G06290.1	2-Cys Prx B (2-Cysteine peroxiredoxin B); antioxidant/ peroxiredoxin	5e-116
PP045197	12.2	1	0.0819672	0	AT4G30930.1	NFD1 (NUCLEAR FUSION DEFECTIVE 1); RNA binding / structural constituent of ribosome	3e-063
PP003536	40.2	3.3	0.0820896	0	AT5G61790.1	calnexin 1 (CNX1)	1e-167
PP013925	7.3	0.6	0.0821918	0	AT1G55490.1	CPN60B (CHAPERONIN 60 BETA); ATP binding / protein binding	1e-104
PP009196	8.5	0.7	0.0823529	0	P27819	RecName: Full=Acetolactate synthase 3, chloroplastic; AltName: Full=Acetolactate synthase III; AltName: Full=Acetohydroxy-acid synthase III; AltName: Full=ALS III; Flags: Precursor	9e-010
PP007963	21.8	1.8	0.0825688	0		no hit
PP057462	6	0.5	0.0833333	0	AT4G10840.1	kinesin light chain-related	3e-040
PP019836	15.6	1.3	0.0833333	0	AT5G05370.1	ubiquinol-cytochrome C reductase complex ubiquinone-binding protein, putative / ubiquinol-cytochrome C reductase complex 8.2 kDa protein, putative	8e-035
PP008841	15.5	1.3	0.083871	0		no hit
PP006808	13.1	1.1	0.0839695	0	AT3G02950.1	EXPRESSED IN: 18 plant structures; EXPRESSED DURING: 9 growth stages; CONTAINS InterPro DOMAIN/s: Tho complex subunit 7 (InterPro:IPR018018), Tho complex subunit 7/Mft1p (InterPro:IPR008501)	2e-069
PP016432	14.2	1.2	0.084507	0	AAQ87025	pectate lyase-like protein [Brassica napus]	3e-033
PP069865	13	1.1	0.0846154	0	AT3G08680.1	leucine-rich repeat transmembrane protein kinase, putative	1e-027
PP020530	5.9	0.5	0.0847458	0	AT5G25754.1	unknown protein	4e-054
PP087850	21.2	1.8	0.0849057	0	AT4G36660.1	unknown protein	5e-061
PP028429	24.7	2.1	0.0850202	0	AT4G14130.1	XTR7 (XYLOGLUCAN ENDOTRANSGLYCOSYLASE 7); hydrolase, acting on glycosyl bonds / hydrolase, hydrolyzing O-glycosyl compounds / xyloglucan:xyloglucosyl transferase	2e-157
PP028616	52.9	4.5	0.0850662	0	AT1G07920.1	elongation factor 1-alpha / EF-1-alpha	9e-023
PP024754	4.7	0.4	0.0851064	0	AT3G04810.1	ATNEK2 (NIMA-RELATED KINASE 2); ATP binding / kinase/ protein kinase/ protein serine/threonine kinase	1e-048
PP016610	9.4	0.8	0.0851064	0	AT1G51200.1	zinc finger (AN1-like) family protein	2e-034
PP009598	67.8	5.8	0.0855457	0	AT1G68820.1	membrane protein, putative	2e-070
PP009819	10.5	0.9	0.0857143	0	AT1G48100.1	glycoside hydrolase family 28 protein / polygalacturonase (pectinase) family protein	5e-020
PP017587	16.3	1.4	0.0858896	0	NP_187062	GAPC1 (GLYCERALDEHYDE-3-PHOSPHATE DEHYDROGENASE C SUBUNIT 1); glyceraldehyde-3-phosphate dehydrogenase (phosphorylating)/ glyceraldehyde-3-phosphate dehydrogenase [Arabidopsis thaliana]	1e-011
PP020447	5.8	0.5	0.0862069	0		no hit
PP085264	17.2	1.5	0.0872093	0	XP_002301757	predicted protein [Populus trichocarpa]	4e-011
PP019477	8	0.7	0.0875	0		no hit
PP045401	5.7	0.5	0.0877193	0	AT3G57130.1	BOP1 (BLADE ON PETIOLE 1); protein binding	1e-057
PP017293	5.7	0.5	0.0877193	0	AT1G53730.1	SRF6 (STRUBBELIG-RECEPTOR FAMILY 6); ATP binding / protein binding / protein kinase/ protein serine/threonine kinase/ protein tyrosine kinase	5e-055
PP022709	54.6	4.8	0.0879121	0	AT3G30775.1	ERD5 (EARLY RESPONSIVE TO DEHYDRATION 5); proline dehydrogenase	1e-215
PP002077	9.1	0.8	0.0879121	0	XP_002513686	conserved hypothetical protein [Ricinus communis]	1e-012
PP053676	9.1	0.8	0.0879121	0		no hit
PP003214	15.8	1.4	0.0886076	0	AT4G24270.1	RNA recognition motif (RRM)-containing protein	7e-046
PP092953	4.5	0.4	0.0888889	0	AT3G04960.1	EXPRESSED IN: 11 plant structures; EXPRESSED DURING: 6 growth stages; CONTAINS InterPro DOMAIN/s: Molecular chaperone, heat shock protein, Hsp40, DnaJ (InterPro:IPR015609)	2e-045
PP024637	34.8	3.1	0.0890805	0	AT1G11545.1	xyloglucan:xyloglucosyl transferase, putative / xyloglucan endotransglycosylase, putative / endo-xyloglucan transferase, putative	7e-171
PP014127	29.1	2.6	0.0893471	0	AT4G29260.1	acid phosphatase class B family protein	2e-071
PP097304	6.7	0.6	0.0895522	0	NP_566819	unknown protein [Arabidopsis thaliana]	2e-007
PP002135	182.1	16.4	0.0900604	0	AT1G52030.2	MBP2 (MYROSINASE-BINDING PROTEIN 2); sugar binding / thioglucosidase binding	3e-048
PP030075	11.1	1	0.0900901	0	AT1G74260.1	PUR4 (purine biosynthesis 4); ATP binding / catalytic/ phosphoribosylformylglycinamidine synthase	9e-099
PP000288	7.7	0.7	0.0909091	0	AT2G37770.2	aldo/keto reductase family protein	6e-105
PP058515	7.7	0.7	0.0909091	0	AT3G08620.1	KH domain-containing protein	3e-060
PP012364	6.6	0.6	0.0909091	0	AT2G40600.1	appr-1-p processing enzyme family protein	1e-027
PP018468	4.4	0.4	0.0909091	0	AT5G26751.1	ATSK11; protein kinase/ protein serine/threonine kinase	4e-033
PP064785	4.4	0.4	0.0909091	0	AT3G05470.1	formin homology 2 domain-containing protein / FH2 domain-containing protein	2e-043
PP030351	4.4	0.4	0.0909091	0	AT5G23930.1	mitochondrial transcription termination factor-related / mTERF-related	9e-047
PP044328	8.8	0.8	0.0909091	0		no hit
PP024078	8.7	0.8	0.091954	0	AT3G58120.1	BZIP61; DNA binding / transcription activator/ transcription factor	4e-075
PP050108	8.7	0.8	0.091954	0	AT5G62410.1	SMC2 (STRUCTURAL MAINTENANCE OF CHROMOSOMES 2); transporter	1e-047
PP048398	7.6	0.7	0.0921053	0	AT4G02930.1	elongation factor Tu, putative / EF-Tu, putative	2e-022
PP008097	31.4	2.9	0.0923567	0	AT5G48760.1	60S ribosomal protein L13A (RPL13aD)	3e-056
PP020906	11.9	1.1	0.092437	0	AT4G34220.1	leucine-rich repeat transmembrane protein kinase, putative	9e-060
PP019700	8.6	0.8	0.0930233	0	AT2G17360.1	40S ribosomal protein S4 (RPS4A)	2e-065
PP054005	8.6	0.8	0.0930233	0	AT3G12110.1	ACT11 (actin-11); structural constituent of cytoskeleton	6e-115
PP038623	8.6	0.8	0.0930233	0	AAM64394	unknown [Arabidopsis thaliana]	1e-011
PP010465	81.6	7.6	0.0931373	0	AAK44121	putative retroelement pol polyprotein [Arabidopsis thaliana]	3e-124
PP025068	22.5	2.1	0.0933333	0	AT5G41460.1	fringe-related protein	5e-212
PP069561	5.3	0.5	0.0943396	0		no hit
PP016546	7.4	0.7	0.0945946	0	AT3G24550.1	ATPERK1 (PROLINE EXTENSIN-LIKE RECEPTOR KINASE 1); ATP binding / protein kinase	3e-042
PP094002	14.8	1.4	0.0945946	0	AT5G18400.2	unknown protein	3e-034
PP084653	4.2	0.4	0.0952381	0	AT5G51470.1	auxin-responsive GH3 family protein	3e-048
PP023288	8.4	0.8	0.0952381	0	AT2G43630.1	LOCATED IN: chloroplast thylakoid membrane, chloroplast, nucleus, chloroplast envelope; BEST Arabidopsis thaliana protein match is: glycine-rich protein (TAIR:AT3G59640.2)	9e-016
PP023954	8.4	0.8	0.0952381	0	AT4G19490.1	protein binding	8e-073
PP089939	4.2	0.4	0.0952381	0	AT2G30590.1	WRKY21; calmodulin binding / transcription factor	1e-027
PP089992	11.5	1.1	0.0956522	0	AT5G16620.1	TIC40	4e-049
PP014515	32.4	3.1	0.095679	0	AT2G39870.1	unknown protein	7e-034
PP035102	16.7	1.6	0.0958084	0	AT3G11780.1	MD-2-related lipid recognition domain-containing protein / ML domain-containing protein	1e-066
PP019970	5.2	0.5	0.0961538	0	AT2G21790.1	RNR1 (RIBONUCLEOTIDE REDUCTASE 1); ATP binding / protein binding / ribonucleoside-diphosphate reductase	3e-065
PP095200	5.2	0.5	0.0961538	0	NP_196197	RPN8A (RP NON-ATPASE SUBUNIT 8A) [Arabidopsis thaliana]	8e-006
PP029906	46.7	4.5	0.0963597	0	AT5G54320.1	unknown protein	4e-078
PP001505	8.3	0.8	0.0963855	0	AT2G01970.1	endomembrane protein 70, putative	4e-085
PP022103	62.2	6	0.096463	0		no hit
PP000733	152	14.7	0.0967105	0	AAG30607	aquaporin [Brassica oleracea]	7e-014
PP020775	6.2	0.6	0.0967742	0		no hit
PP055725	6.2	0.6	0.0967742	0		no hit
PP012299	53.7	5.2	0.0968343	0	AT1G73760.1	zinc finger (C3HC4-type RING finger) family protein	1e-063
PP011431	16.5	1.6	0.0969697	0		no hit
PP063131	13.4	1.3	0.0970149	0	AT4G02640.1	BZO2H1; DNA binding / protein heterodimerization/ sequence-specific DNA binding / transcription factor	5e-055
PP020707	20.5	2	0.097561	0		no hit
PP109440	4.1	0.4	0.097561	0	AT2G43970.1	La domain-containing protein	2e-030
PP011787	4.1	0.4	0.097561	0	AT1G04240.1	SHY2 (SHORT HYPOCOTYL 2); transcription factor	5e-034
PP064848	4.1	0.4	0.097561	0		no hit
PP095106	13.3	1.3	0.0977444	0	AT3G49360.1	glucosamine/galactosamine-6-phosphate isomerase family protein	2e-128
PP038428	5.1	0.5	0.0980392	0	AT4G14130.1	XTR7 (XYLOGLUCAN ENDOTRANSGLYCOSYLASE 7); hydrolase, acting on glycosyl bonds / hydrolase, hydrolyzing O-glycosyl compounds / xyloglucan:xyloglucosyl transferase	1e-059
PP034890	18.3	1.8	0.0983607	0	AT2G38310.1	unknown protein	4e-110
PP003209	15.2	1.5	0.0986842	0	AT3G08690.1	UBC11 (UBIQUITIN-CONJUGATING ENZYME 11); ubiquitin-protein ligase	3e-040
PP051279	8.1	0.8	0.0987654	0	AT3G03660.1	WOX11 (WUSCHEL related homeobox 11); DNA binding / transcription factor	1e-034
PP011583	10.1	1	0.0990099	0	AT5G65410.1	HB25 (HOMEOBOX PROTEIN 25); DNA binding / sequence-specific DNA binding / transcription factor/ transcription regulator	5e-041
PP033677	20.2	2	0.0990099	0	AT1G32920.1	unknown protein	9e-023
PP014325	19.1	1.9	0.0994764	0		no hit
PP013266	13	1.3	0.1	0	AT5G11890.1	LOCATED IN: plasma membrane; EXPRESSED IN: 12 plant structures; EXPRESSED DURING: 6 growth stages; CONTAINS InterPro DOMAIN/s: Harpin-induced 1 (InterPro:IPR010847)	3e-026
PP029100	8	0.8	0.1	0	AT1G70490.1	ARFA1D; GTP binding / phospholipase activator/ protein binding	4e-029
PP019159	4	0.4	0.1	0	AAK69440	UMP synthase [Arabidopsis thaliana]	1e-014
PP037243	4	0.4	0.1	0		no hit
PP076091	29.9	3	0.100334	0	AT4G29690.1	type I phosphodiesterase/nucleotide pyrophosphatase family protein	3e-128
PP021545	41.8	4.2	0.100478	0	AT5G27700.1	structural constituent of ribosome	1e-039
PP075370	16.9	1.7	0.100592	0		no hit
PP020295	30.8	3.1	0.100649	0	AT5G07470.1	PMSR3 (PEPTIDEMETHIONINE SULFOXIDE REDUCTASE 3); oxidoreductase, acting on sulfur group of donors, disulfide as acceptor / peptide-methionine-(S)-S-oxide reductase	2e-078
PP093449	14.9	1.5	0.100671	0		no hit
PP081291	8.9	0.9	0.101124	0	AT5G62920.1	ARR6 (RESPONSE REGULATOR 6); transcription regulator/ two-component response regulator	5e-075
PP044426	6.9	0.7	0.101449	0	AT3G04680.1	CLPS3 (CLP-SIMILAR PROTEIN 3); binding	3e-092
PP021407	6.9	0.7	0.101449	0	AT5G06150.1	CYC1BAT; cyclin-dependent protein kinase regulator	6e-038
PP031486	11.8	1.2	0.101695	0	AT1G59780.1	disease resistance protein (CC-NBS-LRR class), putative	5e-084
PP015412	17.7	1.8	0.101695	0	AT3G26400.1	EIF4B1; translation initiation factor	2e-018
PP014535	56	5.7	0.101786	0	AT3G60440.1	LOCATED IN: chloroplast; EXPRESSED IN: 19 plant structures; CONTAINS InterPro DOMAIN/s: Phosphoglycerate mutase (InterPro:IPR013078), PRIB5 (InterPro:IPR012398)	2e-125
PP076747	4.9	0.5	0.102041	0	AT3G07470.1	unknown protein	3e-048
PP068948	24.4	2.5	0.102459	0	ACG34035	splicing factor, arginine/serine-rich 6 [Zea mays]	3e-006
PP033646	11.7	1.2	0.102564	0	AT4G25100.1	FSD1 (FE SUPEROXIDE DISMUTASE 1); copper ion binding / superoxide dismutase	1e-039
PP003148	7.8	0.8	0.102564	0	AT4G22580.1	exostosin family protein	3e-030
PP011695	48.7	5	0.102669	0	AAF37287	putative G-protein-coupled transmembrane receptor [Brassica oleracea var. botrytis]	2e-082
PP014169	98.3	10.1	0.102747	0	ABD64987	hypothetical protein 26.t00003 [Brassica oleracea]	3e-010
PP002393	17.5	1.8	0.102857	0	AT2G07760.1	zinc knuckle (CCHC-type) family protein	1e-020
PP014239	177.5	18.3	0.103099	0		no hit
PP018363	25.2	2.6	0.103175	0	AT3G30775.1	ERD5 (EARLY RESPONSIVE TO DEHYDRATION 5); proline dehydrogenase	8e-045
PP004672	57.1	5.9	0.103327	0	AT2G37420.1	kinesin motor protein-related	3e-225
PP070737	11.6	1.2	0.103448	0	NP_176604	TOM7-2 (TRANSLOCASE OF OUTER MEMBRANE 7 KDA SUBUNIT 2); P-P-bond-hydrolysis-driven protein transmembrane transporter [Arabidopsis thaliana]	1e-009
PP033068	30.9	3.2	0.10356	0	AT3G06320.1	ribosomal protein L33 family protein	1e-027
PP009068	10.6	1.1	0.103774	0		no hit
PP092567	7.7	0.8	0.103896	0	AT1G78580.1	ATTPS1 (TREHALOSE-6-PHOSPHATE SYNTHASE); alpha,alpha-trehalose-phosphate synthase (UDP-forming)/ transferase, transferring glycosyl groups	4e-144
PP025451	7.7	0.8	0.103896	0	AT3G58120.1	BZIP61; DNA binding / transcription activator/ transcription factor	2e-040
PP072934	7.7	0.8	0.103896	0	AT3G06320.1	ribosomal protein L33 family protein	1e-027
PP027361	4.8	0.5	0.104167	0	AT3G20050.1	ATTCP-1; ATP binding / protein binding / unfolded protein binding	4e-038
PP027855	9.6	1	0.104167	0		no hit
PP072198	19.1	2	0.104712	0		no hit
PP005498	29.6	3.1	0.10473	0	ABD65028	hypothetical protein 26.t00082 [Brassica oleracea]	2e-023
PP084551	11.4	1.2	0.105263	0	AT5G61260.1	| Symbols:	9e-054
PP078876	5.7	0.6	0.105263	0	AT4G39240.1	kelch repeat-containing F-box family protein	1e-062
PP045609	3.8	0.4	0.105263	0	AT2G20190.1	CLASP (CLIP-ASSOCIATED PROTEIN); binding	3e-020
PP086836	3.8	0.4	0.105263	0	AT5G18650.1	zinc finger (C3HC4-type RING finger) family protein	2e-048
PP002878	19.9	2.1	0.105528	0	AT4G11080.1	high mobility group (HMG1/2) family protein	4e-029
PP017170	720.5	76.2	0.10576	0	AT2G02100.1	LCR69 (LOW-MOLECULAR-WEIGHT CYSTEINE-RICH 69); peptidase inhibitor	2e-027
PP087361	13.2	1.4	0.106061	0	AT4G30996.1	unknown protein	1e-036
PP062503	6.6	0.7	0.106061	0		no hit
PP016619	16	1.7	0.10625	0	AT2G19730.1	60S ribosomal protein L28 (RPL28A)	8e-042
PP018686	16	1.7	0.10625	0	ABL97975	unknown [Brassica rapa]	8e-020
PP009338	4.7	0.5	0.106383	0	NP_180899	heterogeneous nuclear ribonucleoprotein, putative / hnRNP, putative [Arabidopsis thaliana]	6e-006
PP004587	33.8	3.6	0.106509	0	AT1G13440.1	GAPC2 (GLYCERALDEHYDE-3-PHOSPHATE DEHYDROGENASE C2); NAD or NADH binding / binding / catalytic/ glyceraldehyde-3-phosphate dehydrogenase (phosphorylating)/ glyceraldehyde-3-phosphate dehydrogenase	2e-104
PP070316	12.2	1.3	0.106557	0	AT1G07350.1	transformer serine/arginine-rich ribonucleoprotein, putative	1e-040
PP032915	210.2	22.4	0.106565	0	AT1G72290.1	trypsin and protease inhibitor family protein / Kunitz family protein	1e-061
PP004477	31.9	3.4	0.106583	0		no hit
PP017645	7.5	0.8	0.106667	0	AT2G39900.1	LIM domain-containing protein	2e-020
PP029953	7.5	0.8	0.106667	0	AT1G10430.1	PP2A-2; protein serine/threonine phosphatase	4e-063
PP067755	7.5	0.8	0.106667	0		no hit
PP088721	8.4	0.9	0.107143	0	AT3G06760.1	INVOLVED IN: response to water deprivation; CONTAINS InterPro DOMAIN/s: Drought induced 19 (InterPro:IPR008598); BEST Arabidopsis thaliana protein match is: HRB1 (HYPERSENSITIVE TO RED AND BLUE); protein binding (TAIR:AT5G49230.1)	4e-018
PP009722	5.6	0.6	0.107143	0	NP_849392	unknown protein [Arabidopsis thaliana]	4e-008
PP013918	21.4	2.3	0.107477	0	AT2G19520.1	FVE; metal ion binding	1e-070
PP003280	6.5	0.7	0.107692	0		no hit
PP072476	7.4	0.8	0.108108	0	NP_567708	MA3 domain-containing protein [Arabidopsis thaliana]	4e-008
PP017379	3.7	0.4	0.108108	0		no hit
PP027109	22.1	2.4	0.108597	0	AT3G49180.1	RID3 (ROOT INITIATION DEFECTIVE 3); nucleotide binding	1e-094
PP026661	4.6	0.5	0.108696	0	AT2G36050.1	OFP15 (ARABIDOPSIS THALIANA OVATE FAMILY PROTEIN 15)	1e-067
PP035825	10.1	1.1	0.108911	0		no hit
PP026884	5.5	0.6	0.109091	0	AT5G63680.1	pyruvate kinase, putative	9e-052
PP057601	6.4	0.7	0.109375	0	NP_196676	ATVAMP713 (VESICLE-ASSOCIATED MEMBRANE PROTEIN 713) [Arabidopsis thaliana]	9e-012
PP020073	38.4	4.2	0.109375	0	AT5G42020.1	BIP2; ATP binding	1e-018
PP021075	71.3	7.8	0.109397	0		no hit
PP019892	7.3	0.8	0.109589	0	AT1G09630.1	ATRAB11C (ARABIDOPSIS RAB GTPASE 11C); GTP binding	8e-096
PP090765	7.3	0.8	0.109589	0	AT4G15520.1	tRNA/rRNA methyltransferase (SpoU) family protein	4e-042
PP029059	21.7	2.4	0.110599	0	AT5G52410.1	unknown protein	6e-070
PP017131	45.2	5	0.110619	0	AT5G02870.1	60S ribosomal protein L4/L1 (RPL4D)	2e-105
PP016438	12.6	1.4	0.111111	0	AT5G23540.1	26S proteasome regulatory subunit, putative	7e-046
PP014151	25.2	2.8	0.111111	0	AT4G31180.1	aspartyl-tRNA synthetase, putative / aspartate--tRNA ligase, putative	8e-078
PP068437	9	1	0.111111	0	AT1G06700.1	serine/threonine protein kinase, putative	5e-031
PP009920	10.8	1.2	0.111111	0		no hit
PP092198	5.4	0.6	0.111111	0		no hit
PP034778	7.2	0.8	0.111111	0	AT5G18840.1	sugar transporter, putative	4e-074
PP028249	8.1	0.9	0.111111	0	AT5G54450.1	unknown protein	1e-024
PP016368	66.3	7.4	0.111614	0	AT3G09630.1	60S ribosomal protein L4/L1 (RPL4A)	2e-036
PP024873	19.7	2.2	0.111675	0	AAD21733	60S ribosomal protein L11B [Arabidopsis thaliana]	1e-006
PP005788	44.7	5	0.111857	0	AT3G04120.1	GAPC1 (GLYCERALDEHYDE-3-PHOSPHATE DEHYDROGENASE C SUBUNIT 1); glyceraldehyde-3-phosphate dehydrogenase (phosphorylating)/ glyceraldehyde-3-phosphate dehydrogenase	4e-035
PP033986	9.8	1.1	0.112245	0		no hit
PP022032	35.6	4	0.11236	0	AT1G13440.1	GAPC2 (GLYCERALDEHYDE-3-PHOSPHATE DEHYDROGENASE C2); NAD or NADH binding / binding / catalytic/ glyceraldehyde-3-phosphate dehydrogenase (phosphorylating)/ glyceraldehyde-3-phosphate dehydrogenase	4e-035
PP091387	8	0.9	0.1125	0	Q41274	RecName: Full=Agamous-like MADS-box protein AGL8 homolog; Short=MADS B	1e-009
PP021111	74.6	8.4	0.112601	0	AT4G12600.1	ribosomal protein L7Ae/L30e/S12e/Gadd45 family protein	1e-053
PP040998	7.1	0.8	0.112676	0	AT1G10865.1	CONTAINS InterPro DOMAIN/s: Cytochrome c oxidase assembly protein PET191, N-terminal (InterPro:IPR018793)	8e-036
PP043868	22.1	2.5	0.113122	0		no hit
PP054720	5.3	0.6	0.113208	0		no hit
PP008618	19.4	2.2	0.113402	0		no hit
PP090080	4.4	0.5	0.113636	0	AT4G01360.1	BEST Arabidopsis thaliana protein match is: BPS1 (BYPASS 1) (TAIR:AT1G01550.2); Has 59 Blast hits to 59 proteins in 12 species: Archae - 0; Bacteria - 1; Metazoa - 0; Fungi - 0; Plants - 58; Viruses - 0; Other Eukaryotes - 0 (source: NCBI BLink).	3e-043
PP019887	8.8	1	0.113636	0	AT3G11130.1	clathrin heavy chain, putative	3e-033
PP023504	4.4	0.5	0.113636	0	NP_173585	heat shock protein binding [Arabidopsis thaliana]	6e-009
PP048230	8.8	1	0.113636	0	AT1G27460.1	NPGR1 (NO POLLEN GERMINATION RELATED 1); calmodulin binding	6e-056
PP070826	4.4	0.5	0.113636	0	NP_196421	TOM5 (MITOCHONDRIAL IMPORT RECEPTOR SUBUNIT TOM5 HOMOLOG) [Arabidopsis thaliana]	4e-007
PP017927	4.4	0.5	0.113636	0		no hit
PP026294	7	0.8	0.114286	0	AT2G23520.1	catalytic/ pyridoxal phosphate binding	1e-025
PP011092	7	0.8	0.114286	0	AT4G32285.1	epsin N-terminal homology (ENTH) domain-containing protein / clathrin assembly protein-related	3e-023
PP013372	100.6	11.5	0.114314	0	AT1G64660.1	ATMGL (ARABIDOPSIS THALIANA METHIONINE GAMMA-LYASE); catalytic/ methionine gamma-lyase	9e-212
PP083124	6.1	0.7	0.114754	0	AT3G48100.1	ARR5 (ARABIDOPSIS RESPONSE REGULATOR 5); transcription regulator/ two-component response regulator	9e-053
PP071176	6.1	0.7	0.114754	0	AT5G26680.1	endonuclease, putative	6e-053
PP032630	20	2.3	0.115	0	AT1G24510.1	T-complex protein 1 epsilon subunit, putative / TCP-1-epsilon, putative / chaperonin, putative	2e-074
PP095972	5.2	0.6	0.115385	0	AT5G18270.1	ANAC087; transcription factor	2e-083
PP017478	5.2	0.6	0.115385	0		no hit
PP081651	5.2	0.6	0.115385	0		no hit
PP033613	6.9	0.8	0.115942	0	AT1G73540.1	atnudt21 (Arabidopsis thaliana Nudix hydrolase homolog 21); hydrolase	3e-025
PP082333	6.9	0.8	0.115942	0	AT1G78580.1	ATTPS1 (TREHALOSE-6-PHOSPHATE SYNTHASE); alpha,alpha-trehalose-phosphate synthase (UDP-forming)/ transferase, transferring glycosyl groups	1e-069
PP047080	6.9	0.8	0.115942	0	NP_850631	RTFL16 (ROTUNDIFOLIA LIKE 16) [Arabidopsis thaliana]	2e-009
PP017787	4.3	0.5	0.116279	0	NP_187595	CDC48 (CELL DIVISION CYCLE 48); ATPase/ identical protein binding [Arabidopsis thaliana]	1e-011
PP002313	21.5	2.5	0.116279	0	AT5G28490.1	LSH1 (LIGHT-DEPENDENT SHORT HYPOCOTYLS 1)	3e-071
PP088748	8.6	1	0.116279	0	NP_177766	ribophorin I family protein [Arabidopsis thaliana]	3e-007
PP009763	6	0.7	0.116667	0	AT4G32690.1	GLB3; oxygen transporter	2e-017
PP036259	6	0.7	0.116667	0	AT4G33420.1	peroxidase, putative	2e-097
PP036962	18.8	2.2	0.117021	0	AT5G25754.1	unknown protein	6e-047
PP023756	9.4	1.1	0.117021	0		no hit
PP034351	11.1	1.3	0.117117	0	AT3G16240.1	DELTA-TIP; ammonia transporter/ methylammonium transmembrane transporter/ water channel	5e-123
PP037354	11.1	1.3	0.117117	0	AT1G11545.1	xyloglucan:xyloglucosyl transferase, putative / xyloglucan endotransglycosylase, putative / endo-xyloglucan transferase, putative	8e-083
PP007305	60.4	7.1	0.11755	0	ABN08077	Nucleic acid-binding, OB-fold [Medicago truncatula]	9e-008
PP032198	5.1	0.6	0.117647	0	AT1G61970.1	mitochondrial transcription termination factor-related / mTERF-related	3e-026
PP043472	17	2	0.117647	0	AT5G07460.1	PMSR2 (PEPTIDEMETHIONINE SULFOXIDE REDUCTASE 2); oxidoreductase, acting on sulfur group of donors, disulfide as acceptor / peptide-methionine-(S)-S-oxide reductase	1e-048
PP038959	5.1	0.6	0.117647	0	AT3G02510.1	regulator of chromosome condensation (RCC1) family protein	2e-067
PP071428	5.1	0.6	0.117647	0		no hit
PP009355	21.2	2.5	0.117925	0		no hit
PP049322	7.6	0.9	0.118421	0	AT3G54770.1	RNA recognition motif (RRM)-containing protein	4e-055
PP026365	10.1	1.2	0.118812	0	AT5G07470.1	PMSR3 (PEPTIDEMETHIONINE SULFOXIDE REDUCTASE 3); oxidoreductase, acting on sulfur group of donors, disulfide as acceptor / peptide-methionine-(S)-S-oxide reductase	3e-029
PP030465	10.1	1.2	0.118812	0	AT5G56780.1	unknown protein	1e-094
PP007651	43.7	5.2	0.118993	0	AT4G35100.1	PIP3 (PLASMA MEMBRANE INTRINSIC PROTEIN 3); water channel	4e-057
PP029050	4.2	0.5	0.119048	0	AT1G69120.1	AP1 (APETALA1); DNA binding / protein binding / protein heterodimerization/ transcription activator/ transcription factor	2e-096
PP061995	4.2	0.5	0.119048	0	AT5G51470.1	auxin-responsive GH3 family protein	9e-058
PP070895	4.2	0.5	0.119048	0	AAF64537	hypothetical protein [Arabidopsis thaliana]	2e-006
PP027011	4.2	0.5	0.119048	0	AT1G73490.1	RNA recognition motif (RRM)-containing protein	2e-025
PP052500	4.2	0.5	0.119048	0	AT3G24750.1	unknown protein	6e-016
PP086719	4.2	0.5	0.119048	0	AT3G28720.1	unknown protein	2e-036
PP034755	94.8	11.3	0.119198	0		no hit
PP004202	6.7	0.8	0.119403	0	AT4G12590.1	unknown protein	3e-019
PP024650	26.6	3.2	0.120301	0	AT1G66430.1	pfkB-type carbohydrate kinase family protein	2e-067
PP001782	16.6	2	0.120482	0		no hit
PP009529	5.8	0.7	0.12069	0	AT3G28710.1	H+-transporting two-sector ATPase, putative	5e-038
PP031038	5.8	0.7	0.12069	0		no hit
PP037194	197.1	23.8	0.120751	0	AT5G24660.1	LSU2 (RESPONSE TO LOW SULFUR 2)	2e-040
PP007471	14.9	1.8	0.120805	0	AT3G43980.1	40S ribosomal protein S29 (RPS29A)	9e-028
PP014360	15.7	1.9	0.121019	0	AT5G26360.1	chaperonin, putative	3e-083
PP036068	16.5	2	0.121212	0	AT3G23730.1	xyloglucan:xyloglucosyl transferase, putative / xyloglucan endotransglycosylase, putative / endo-xyloglucan transferase, putative	5e-110
PP016249	59.4	7.2	0.121212	0		no hit
PP034044	6.6	0.8	0.121212	0		no hit
PP013899	45.3	5.5	0.121413	0	AT4G32020.1	unknown protein	5e-032
PP017332	29.6	3.6	0.121622	0	AT3G23390.1	60S ribosomal protein L36a/L44 (RPL36aA)	2e-045
PP011009	15.6	1.9	0.121795	0	AT4G32285.1	epsin N-terminal homology (ENTH) domain-containing protein / clathrin assembly protein-related	1e-037
PP005471	23.8	2.9	0.121849	0	AT4G14040.1	SBP2 (SELENIUM-BINDING PROTEIN 2); selenium binding	3e-100
PP096496	4.1	0.5	0.121951	0	AT4G16430.1	basic helix-loop-helix (bHLH) family protein	2e-045
PP055625	4.9	0.6	0.122449	0	AT5G53400.1	nuclear movement family protein	6e-066
PP054723	11.4	1.4	0.122807	0	AT3G05100.1	EXPRESSED DURING: 14 growth stages; CONTAINS InterPro DOMAIN/s: Methyltransferase type 12 (InterPro:IPR013217)	3e-094
PP016510	5.7	0.7	0.122807	0	NP_190549	BSD domain-containing protein [Arabidopsis thaliana]	5e-014
PP019562	5.7	0.7	0.122807	0	AT4G34215.1	hydrolase	5e-024
PP037924	5.7	0.7	0.122807	0	AT3G10870.1	MES17 (METHYL ESTERASE 17); hydrolase/ hydrolase, acting on ester bonds / methyl indole-3-acetate esterase	2e-083
PP029750	6.5	0.8	0.123077	0	AT3G58670.1	unknown protein	4e-073
PP024924	7.3	0.9	0.123288	0	AT5G13110.1	G6PD2 (GLUCOSE-6-PHOSPHATE DEHYDROGENASE 2); glucose-6-phosphate dehydrogenase	4e-114
PP008021	16.2	2	0.123457	0	AT3G02360.2	6-phosphogluconate dehydrogenase family protein	5e-060
PP030442	8.9	1.1	0.123596	0	AT3G58120.1	BZIP61; DNA binding / transcription activator/ transcription factor	2e-055
PP017061	36.2	4.5	0.124309	0	AT1G10470.1	ARR4 (RESPONSE REGULATOR 4); protein binding / transcription regulator/ two-component response regulator	2e-087
PP068326	4	0.5	0.125	0	AT2G18330.1	AAA-type ATPase family protein	4e-057
PP016507	9.6	1.2	0.125	0	AT3G09720.1	DEAD/DEAH box helicase, putative	5e-020
PP070977	4	0.5	0.125	0	AT5G43250.1	NF-YC13 (NUCLEAR FACTOR Y, SUBUNIT C13); DNA binding / transcription factor	2e-050
PP025403	6.4	0.8	0.125	0	NP_181260	pentatricopeptide (PPR) repeat-containing protein [Arabidopsis thaliana]	6e-013
PP008106	5.6	0.7	0.125	0		no hit
PP056704	6.4	0.8	0.125	0		no hit
PP000744	36.7	4.6	0.125341	0		no hit
PP002650	29.4	3.7	0.12585	0	AT4G11080.1	high mobility group (HMG1/2) family protein	1e-076
PP083308	14.3	1.8	0.125874	0	AT2G01820.1	leucine-rich repeat protein kinase, putative	1e-090
PP041058	13.5	1.7	0.125926	0		no hit
PP003573	55.5	7	0.126126	0	NP_566458	AGP12 (ARABINOGALACTAN PROTEIN 12) [Arabidopsis thaliana]	6e-013
PP021435	7.9	1	0.126582	0	AT1G52280.1	AtRABG3d (Arabidopsis Rab GTPase homolog G3d); GTP binding	7e-066
PP003174	7.9	1	0.126582	0	AT3G22930.1	calmodulin, putative	2e-039
PP010767	7.9	1	0.126582	0	AT5G19690.1	STT3A (STAUROSPORIN AND TEMPERATURE SENSITIVE 3-LIKE A); oligosaccharyl transferase	7e-043
PP047288	13.4	1.7	0.126866	0		no hit
PP011072	12.6	1.6	0.126984	0	NP_181842	ARA4; GTP binding / GTPase/ protein binding [Arabidopsis thaliana]	4e-011
PP083331	5.5	0.7	0.127273	0	AT4G01560.1	MEE49 (maternal effect embryo arrest 49)	1e-017
PP080744	5.5	0.7	0.127273	0	AT3G54000.2	unknown protein	3e-030
PP089074	15.7	2	0.127389	0	AT1G72230.1	plastocyanin-like domain-containing protein	5e-053
PP002604	15.7	2	0.127389	0	AT5G37770.1	TCH2 (TOUCH 2); calcium ion binding	5e-065
PP019472	4.7	0.6	0.12766	0	NP_565977	GRF9 (GENERAL REGULATORY FACTOR 9); calcium ion binding / protein binding / protein phosphorylated amino acid binding [Arabidopsis thaliana]	5e-012
PP063561	4.7	0.6	0.12766	0	AT4G28200.1	INVOLVED IN: RNA processing; CONTAINS InterPro DOMAIN/s: RNA-processing protein, HAT helix (InterPro:IPR003107), U3 small nucleolar RNA-associated protein 6 (InterPro:IPR013949)	3e-027
PP092429	4.7	0.6	0.12766	0	AT1G14360.1	UTR3 (UDP-GALACTOSE TRANSPORTER 3); pyrimidine nucleotide sugar transmembrane transporter	4e-020
PP017931	96.2	12.3	0.127859	0	AT3G09630.1	60S ribosomal protein L4/L1 (RPL4A)	6e-164
PP013592	57	7.3	0.12807	0		no hit
PP035979	7.8	1	0.128205	0	AT1G33120.1	60S ribosomal protein L9 (RPL90B)	1e-086
PP043822	3.9	0.5	0.128205	0		no hit
PP064831	14.8	1.9	0.128378	0	AT3G47090.1	leucine-rich repeat transmembrane protein kinase, putative	1e-084
PP006895	24.1	3.1	0.128631	0		no hit
PP014984	10.1	1.3	0.128713	0	AT1G14688.1	unknown protein	8e-017
PP003376	79.9	10.3	0.128911	0	AT1G72230.1	plastocyanin-like domain-containing protein	3e-055
PP020377	28.6	3.7	0.129371	0	AT3G20050.1	ATTCP-1; ATP binding / protein binding / unfolded protein binding	4e-143
PP086896	17	2.2	0.129412	0	AT3G57520.1	AtSIP2 (Arabidopsis thaliana seed imbibition 2); hydrolase, hydrolyzing O-glycosyl compounds	6e-054
PP047914	10.8	1.4	0.12963	0	AT2G18160.1	ATBZIP2 (ARABIDOPSIS THALIANA BASIC LEUCINE-ZIPPER 2); DNA binding / protein heterodimerization/ transcription factor	1e-057
PP001577	5.4	0.7	0.12963	0	AT3G05470.1	formin homology 2 domain-containing protein / FH2 domain-containing protein	3e-017
PP093335	7.7	1	0.12987	0	AT3G27430.1	PBB1; endopeptidase/ peptidase/ threonine-type endopeptidase	2e-027
PP010519	27.7	3.6	0.129964	0	AT4G28040.1	nodulin MtN21 family protein	1e-074
PP010131	10	1.3	0.13	0		no hit
PP013910	4.6	0.6	0.130435	0	AT1G74950.1	TIFY10B	4e-017
PP011046	6.1	0.8	0.131148	0	AAP85303	adenine phosphoribosyltransferase [Brassica napus]	2e-013
PP013281	6.1	0.8	0.131148	0	AT3G26618.1	ERF1-3 (eukaryotic release factor 1-3); translation release factor	4e-037
PP025747	6.1	0.8	0.131148	0	AT3G27230.1	LOCATED IN: Golgi apparatus; BEST Arabidopsis thaliana protein match is: methyltransferase (TAIR:AT5G40830.2)	9e-028
PP006704	28.2	3.7	0.131206	0	AT5G18840.1	sugar transporter, putative	8e-063
PP026250	16	2.1	0.13125	0	AT2G18170.1	ATMPK7 (ARABIDOPSIS THALIANA MAP KINASE 7); MAP kinase/ kinase	1e-130
PP011219	9.9	1.3	0.131313	0	NP_171936	malate dehydrogenase, cytosolic, putative [Arabidopsis thaliana]	9e-009
PP030848	7.6	1	0.131579	0	AT5G08415.1	lipoic acid synthase family protein	4e-092
PP031379	3.8	0.5	0.131579	0	AT5G07470.1	PMSR3 (PEPTIDEMETHIONINE SULFOXIDE REDUCTASE 3); oxidoreductase, acting on sulfur group of donors, disulfide as acceptor / peptide-methionine-(S)-S-oxide reductase	2e-046
PP094564	3.8	0.5	0.131579	0	AT1G80710.1	transducin family protein / WD-40 repeat family protein	6e-038
PP017469	7.6	1	0.131579	0	AT1G18740.1	unknown protein	2e-079
PP066348	9.1	1.2	0.131868	0	AT5G64200.1	ATSC35; RNA binding / nucleic acid binding / nucleotide binding	7e-031
PP008640	10.6	1.4	0.132075	0	AT3G62630.1	EXPRESSED DURING: 14 growth stages; CONTAINS InterPro DOMAIN/s: Protein of unknown function DUF1645 (InterPro:IPR012442); BEST Arabidopsis thaliana protein match is: calmodulin-binding protein (TAIR:AT2G15760.1)	3e-035
PP061275	5.3	0.7	0.132075	0	XP_002316428	predicted protein [Populus trichocarpa]	1e-007
PP018067	10.6	1.4	0.132075	0	AT1G52410.1	TSA1 (TSK-ASSOCIATING PROTEIN 1); calcium ion binding / protein binding	2e-018
PP006614	93.1	12.3	0.132116	0	AAF37287	putative G-protein-coupled transmembrane receptor [Brassica oleracea var. botrytis]	2e-158
PP028340	20.4	2.7	0.132353	0	AT1G67720.1	leucine-rich repeat family protein / protein kinase family protein	2e-168
PP015982	40.7	5.4	0.132678	0	AT5G20020.1	RAN2; GTP binding / GTPase/ protein binding	5e-114
PP031206	26.3	3.5	0.13308	0	AT1G18370.1	HIK (HINKEL); ATP binding / microtubule motor	7e-141
PP023012	33.8	4.5	0.133136	0	AT1G14800.1	CONTAINS InterPro DOMAIN/s: Nucleic acid-binding, OB-fold (InterPro:IPR012340), Nucleic acid-binding, OB-fold-like (InterPro:IPR016027); BEST Arabidopsis thaliana protein match is: F-box family protein (TAIR:AT2G35280.1)	1e-046
PP077404	6	0.8	0.133333	0	AT4G21070.1	ATBRCA1; ubiquitin-protein ligase	3e-090
PP048859	10.5	1.4	0.133333	0	AT2G03760.1	ST; brassinosteroid sulfotransferase/ sulfotransferase	7e-058
PP031400	9	1.2	0.133333	0		no hit
PP101144	38.9	5.2	0.133676	0	ZP_06592234	LOW QUALITY PROTEIN: conserved hypothetical protein [Streptomyces albus J1074]	1e-015
PP071155	11.2	1.5	0.133929	0	AT5G61000.1	replication protein, putative	5e-029
PP029397	8.2	1.1	0.134146	0	AT3G02320.1	RNA binding / tRNA (guanine-N2-)-methyltransferase	4e-057
PP026324	37.2	5	0.134409	0		no hit
PP003517	111.6	15	0.134409	0	AT5G23860.1	TUB8; structural constituent of cytoskeleton	4e-202
PP020820	61	8.2	0.134426	0		no hit
PP028376	11.9	1.6	0.134454	0	AT5G05830.1	zinc finger (C3HC4-type RING finger) family protein	3e-073
PP017164	5.2	0.7	0.134615	0	AT4G28190.1	ULT1 (ULTRAPETALA1); DNA binding	1e-021
PP087925	10.4	1.4	0.134615	0	AT3G08600.1	unknown protein	4e-025
PP007247	39.3	5.3	0.13486	0	AT5G03340.1	cell division cycle protein 48, putative / CDC48, putative	4e-069
PP095664	3.7	0.5	0.135135	0	AT5G63850.1	AAP4; acidic amino acid transmembrane transporter/ amino acid transmembrane transporter/ neutral amino acid transmembrane transporter/ primary active transmembrane transporter	5e-078
PP086787	3.7	0.5	0.135135	0	AT5G62390.1	ATBAG7 (ARABIDOPSIS THALIANA BCL-2-ASSOCIATED ATHANOGENE 7); calmodulin binding	2e-017
PP062261	3.7	0.5	0.135135	0	NP_565142	F-box family protein (FBX3) [Arabidopsis thaliana]	3e-006
PP030284	3.7	0.5	0.135135	0	AT1G15130.1	hydroxyproline-rich glycoprotein family protein	1e-056
PP038556	3.7	0.5	0.135135	0	AT1G70090.1	LGT8 (GLUCOSYL TRANSFERASE FAMILY 8); polygalacturonate 4-alpha-galacturonosyltransferase/ transferase, transferring glycosyl groups / transferase, transferring hexosyl groups	5e-066
PP062682	3.7	0.5	0.135135	0	AT4G18465.1	RNA helicase, putative	1e-052
PP046043	3.7	0.5	0.135135	0	AT1G50480.1	THFS (10-FORMYLTETRAHYDROFOLATE SYNTHETASE); ATP binding / copper ion binding / formate-tetrahydrofolate ligase	6e-062
PP030549	3.7	0.5	0.135135	0	NP_172528	transducin family protein / WD-40 repeat family protein [Arabidopsis thaliana]	1e-008
PP012316	11.1	1.5	0.135135	0	AT4G13340.1	leucine-rich repeat family protein / extensin family protein	8e-063
PP016431	17	2.3	0.135294	0		no hit
PP030653	9.6	1.3	0.135417	0	AT5G11880.1	diaminopimelate decarboxylase, putative / DAP carboxylase, putative	2e-069
PP009789	63.5	8.6	0.135433	0	AT3G57520.1	AtSIP2 (Arabidopsis thaliana seed imbibition 2); hydrolase, hydrolyzing O-glycosyl compounds	2e-164
PP089382	5.9	0.8	0.135593	0	AT3G09300.1	ORP3B (OSBP(OXYSTEROL BINDING PROTEIN)-RELATED PROTEIN 3B); oxysterol binding	1e-032
PP091355	5.9	0.8	0.135593	0	AT4G29700.1	type I phosphodiesterase/nucleotide pyrophosphatase family protein	7e-072
PP024818	5.9	0.8	0.135593	0	AT3G12630.1	zinc finger (AN1-like) family protein	1e-026
PP007437	55.3	7.5	0.135624	0	AT5G64570.1	XYL4; hydrolase, hydrolyzing O-glycosyl compounds / xylan 1,4-beta-xylosidase	3e-111
PP016091	90.6	12.3	0.135762	0	AT4G37870.1	PCK1 (PHOSPHOENOLPYRUVATE CARBOXYKINASE 1); ATP binding / phosphoenolpyruvate carboxykinase (ATP)/ phosphoenolpyruvate carboxykinase/ purine nucleotide binding	1e-164
PP036616	8.1	1.1	0.135802	0	AT4G25810.1	XTR6 (XYLOGLUCAN ENDOTRANSGLYCOSYLASE 6); hydrolase, acting on glycosyl bonds / hydrolase, hydrolyzing O-glycosyl compounds / xyloglucan:xyloglucosyl transferase	4e-084
PP009122	22	3	0.136364	0	AT5G60790.1	ATGCN1; transporter	1e-101
PP077681	4.4	0.6	0.136364	0	AT3G30300.1	LOCATED IN: endomembrane system;CONTAINS InterPro DOMAIN/s: Protein of unknown function DUF246, plant (InterPro:IPR004348); BEST Arabidopsis thaliana protein match is: EDA30 (embryo sac development arrest 30) (TAIR:AT3G03810.1)	3e-028
PP018275	4.4	0.6	0.136364	0	AT3G07800.1	thymidine kinase, putative	2e-018
PP062813	4.4	0.6	0.136364	0	AT3G04560.1	unknown protein	3e-036
PP062285	4.4	0.6	0.136364	0		no hit
PP018781	24.9	3.4	0.136546	0	AT3G30775.1	ERD5 (EARLY RESPONSIVE TO DEHYDRATION 5); proline dehydrogenase	2e-036
PP046439	32.9	4.5	0.136778	0	AT5G48880.2	PKT2 (PEROXISOMAL 3-KETO-ACYL-COA THIOLASE 2); acetyl-CoA C-acyltransferase/ catalytic	7e-137
PP023311	19	2.6	0.136842	0	AT3G50890.1	AtHB28 (ARABIDOPSIS THALIANA HOMEOBOX PROTEIN 28); DNA binding / transcription factor	5e-049
PP058422	40.9	5.6	0.136919	0	AT4G23500.1	glycoside hydrolase family 28 protein / polygalacturonase (pectinase) family protein	2e-180
PP019837	78.7	10.8	0.13723	0		no hit
PP012103	5.1	0.7	0.137255	0	NP_187616	OMR1 (L-O-METHYLTHREONINE RESISTANT 1); L-threonine ammonia-lyase [Arabidopsis thaliana]	1e-011
PP007367	5.1	0.7	0.137255	0	NP_176461	stress-inducible protein, putative [Arabidopsis thaliana]	7e-013
PP010896	8	1.1	0.1375	0	NP_566992	unknown protein [Arabidopsis thaliana]	2e-011
PP039918	10.9	1.5	0.137615	0	AT4G10810.1	unknown protein	7e-018
PP024714	5.8	0.8	0.137931	0	AT2G27840.1	HDT4; histone deacetylase	7e-029
PP011836	5.8	0.8	0.137931	0	AT4G36530.1	hydrolase, alpha/beta fold family protein	9e-031
PP000518	5.8	0.8	0.137931	0	AT2G41550.1	transcription termination factor	2e-023
PP081889	5.8	0.8	0.137931	0	AT1G63700.1	YDA (YODA); ATP binding / kinase/ protein kinase/ protein serine/threonine kinase	8e-041
PP079524	5.8	0.8	0.137931	0		no hit
PP004105	189.9	26.3	0.138494	0	AT5G04800.1	40S ribosomal protein S17 (RPS17D)	2e-060
PP039572	32.4	4.5	0.138889	0	AT4G01850.1	SAM-2 (S-ADENOSYLMETHIONINE SYNTHETASE 2); copper ion binding / methionine adenosyltransferase	2e-048
PP013135	34.5	4.8	0.13913	0	AT2G46950.1	CYP709B2; electron carrier/ heme binding / iron ion binding / monooxygenase/ oxygen binding	1e-166
PP073333	7.9	1.1	0.139241	0	AT3G55605.1	mitochondrial glycoprotein family protein / MAM33 family protein	3e-019
PP109310	4.3	0.6	0.139535	0	XP_002516062	Coiled-coil domain-containing protein, putative [Ricinus communis]	9e-007
PP078522	4.3	0.6	0.139535	0	AT4G29080.1	PAP2 (PHYTOCHROME-ASSOCIATED PROTEIN 2); transcription factor	1e-031
PP023909	8.6	1.2	0.139535	0	AT5G56780.1	unknown protein	4e-030
PP017434	5	0.7	0.14	0	AT5G64670.1	ribosomal protein L15 family protein	3e-051
PP078024	5	0.7	0.14	0		no hit
PP024073	26.4	3.7	0.140152	0	AT4G20150.1	unknown protein	6e-037
PP013116	250.2	35.1	0.140288	0	ZP_06577426	LOW QUALITY PROTEIN: conserved hypothetical protein [Streptomyces ghanaensis ATCC 14672]	8e-023
PP066023	5.7	0.8	0.140351	0		no hit
PP029506	6.4	0.9	0.140625	0	AT1G75960.1	AMP-binding protein, putative	1e-083
PP055891	7.1	1	0.140845	0		no hit
PP001856	22	3.1	0.140909	0		no hit
PP009657	8.5	1.2	0.141176	0	AT4G16430.1	basic helix-loop-helix (bHLH) family protein	1e-041
PP021057	17	2.4	0.141176	0	AT5G18400.1	unknown protein	2e-060
PP016465	23.2	3.3	0.142241	0		no hit
PP008903	4.9	0.7	0.142857	0	AAK63966	At2g45810/F4I18.21 [Arabidopsis thaliana]	2e-009
PP095490	4.2	0.6	0.142857	0	AT5G26820.1	ATIREG3 (IRON-REGULATED PROTEIN 3)	2e-051
PP032259	4.9	0.7	0.142857	0	AT3G52210.1	mRNA capping enzyme family protein	2e-048
PP093821	4.2	0.6	0.142857	0	AT2G46920.1	POL (poltergeist); protein serine/threonine phosphatase	2e-044
PP043073	4.2	0.6	0.142857	0	AT1G66740.1	SGA2	3e-067
PP003428	4.2	0.6	0.142857	0	NP_001149844	surfeit locus protein 2 containing protein [Zea mays]	9e-006
PP017582	9.8	1.4	0.142857	0		no hit
PP083655	9.1	1.3	0.142857	0	AT5G40140.1	armadillo/beta-catenin repeat family protein / U-box domain-containing protein	2e-034
PP020105	6.3	0.9	0.142857	0	AT3G11130.1	clathrin heavy chain, putative	4e-050
PP024152	11.2	1.6	0.142857	0	AT5G26670.1	pectinacetylesterase, putative	1e-156
PP019555	7.7	1.1	0.142857	0	AT4G19490.1	protein binding	4e-095
PP011255	5.6	0.8	0.142857	0	O81363	RecName: Full=40S ribosomal protein S4	4e-009
PP049790	6.3	0.9	0.142857	0	AT3G12520.1	SULTR4;2; sulfate transmembrane transporter	6e-120
PP027483	5.6	0.8	0.142857	0	NP_197217	unknown protein [Arabidopsis thaliana]	6e-006
PP071933	5.6	0.8	0.142857	0		no hit
PP012224	11.1	1.6	0.144144	0	AT3G48890.1	ATMP2; heme binding	8e-035
PP095532	11.1	1.6	0.144144	0		no hit
PP098806	9.7	1.4	0.14433	0	CAA61200	glycin-rich protein [Vigna unguiculata]	2e-009
PP084290	9	1.3	0.144444	0	AT5G55880.1	unknown protein	1e-045
PP061774	7.6	1.1	0.144737	0		no hit
PP012648	6.9	1	0.144928	0		no hit
PP049132	13.1	1.9	0.145038	0	AT5G16390.1	CAC1 (CHLOROPLASTIC ACETYLCOENZYME A CARBOXYLASE 1); acetyl-CoA carboxylase/ biotin binding	3e-039
PP009086	6.2	0.9	0.145161	0	AT1G15950.1	CCR1 (CINNAMOYL COA REDUCTASE 1); cinnamoyl-CoA reductase	8e-050
PP077300	11	1.6	0.145455	0	AAP85303	adenine phosphoribosyltransferase [Brassica napus]	7e-009
PP023713	22	3.2	0.145455	0	AT3G52960.1	peroxiredoxin type 2, putative	2e-095
PP028789	4.8	0.7	0.145833	0	AT3G60490.1	AP2 domain-containing transcription factor TINY, putative	1e-018
PP027259	4.8	0.7	0.145833	0	AT3G23510.1	cyclopropane fatty acid synthase, putative / CPA-FA synthase, putative	3e-110
PP117234	4.8	0.7	0.145833	0	AT3G14390.1	diaminopimelate decarboxylase, putative / DAP carboxylase, putative	5e-047
PP006436	18.5	2.7	0.145946	0	AT4G28040.1	nodulin MtN21 family protein	8e-055
PP057873	4.1	0.6	0.146341	0	AT5G18880.1	CONTAINS InterPro DOMAIN/s: RNA-directed DNA polymerase (reverse transcriptase), related (InterPro:IPR015706)	9e-028
PP007246	4.1	0.6	0.146341	0		no hit
PP010590	10.2	1.5	0.147059	0	AT4G32285.1	epsin N-terminal homology (ENTH) domain-containing protein / clathrin assembly protein-related	2e-074
PP007685	228.8	33.7	0.14729	0	ZP_06708708	LOW QUALITY PROTEIN: hypothetical protein SSTG_02149 [Streptomyces sp. e14]	6e-019
PP011678	13.5	2	0.148148	0	NP_190576	CYCD3;3 (CYCLIN D3;3); cyclin-dependent protein kinase [Arabidopsis thaliana]	7e-023
PP010563	5.4	0.8	0.148148	0		no hit
PP011387	10.1	1.5	0.148515	0	AT3G04090.1	SIP1A (SMALL AND BASIC INTRINSIC PROTEIN 1A); water channel	4e-049
PP008649	19.5	2.9	0.148718	0	AT4G30810.1	scpl29 (serine carboxypeptidase-like 29); serine-type carboxypeptidase	2e-053
PP062412	4.7	0.7	0.148936	0	AT1G05960.1	binding	6e-017
PP001324	14.1	2.1	0.148936	0	AT3G01150.1	PTB1 (POLYPYRIMIDINE TRACT-BINDING PROTEIN 1); RNA binding / nucleic acid binding / nucleotide binding	6e-136
PP019420	19.4	2.9	0.149485	0	AT4G27620.1	unknown protein	4e-076
PP051324	21.4	3.2	0.149533	0	AT4G39400.1	BRI1 (BRASSINOSTEROID INSENSITIVE 1); kinase/ protein binding / protein heterodimerization/ protein homodimerization/ protein kinase/ protein serine/threonine kinase	8e-115
PP013378	149	22.3	0.149664	0	AT3G02560.1	40S ribosomal protein S7 (RPS7B)	2e-095
PP004985	138.1	20.7	0.149891	0	AT5G64570.1	XYL4; hydrolase, hydrolyzing O-glycosyl compounds / xylan 1,4-beta-xylosidase	0.0
PP068154	4	0.6	0.15	0	AT5G26742.1	emb1138 (embryo defective 1138); ATP binding / ATP-dependent helicase/ RNA binding / helicase/ nucleic acid binding / zinc ion binding	8e-045
PP021403	4	0.6	0.15	0	AT2G40030.1	NRPD1B; DNA binding / DNA-directed RNA polymerase	3e-018
PP082826	4	0.6	0.15	0		no hit
PP088051	4	0.6	0.15	0		no hit
PP020641	33.3	5	0.15015	0	AT3G04120.1	GAPC1 (GLYCERALDEHYDE-3-PHOSPHATE DEHYDROGENASE C SUBUNIT 1); glyceraldehyde-3-phosphate dehydrogenase (phosphorylating)/ glyceraldehyde-3-phosphate dehydrogenase	2e-029
PP016698	92.4	13.9	0.150433	0	AT5G36800.1	unknown protein	3e-083
PP009748	18.6	2.8	0.150538	0	AT5G10920.1	argininosuccinate lyase, putative / arginosuccinase, putative	8e-045
PP018176	7.3	1.1	0.150685	0	AT1G51710.1	UBP6 (UBIQUITIN-SPECIFIC PROTEASE 6); calmodulin binding / ubiquitin-specific protease	5e-036
PP010068	5.3	0.8	0.150943	0	AT1G75860.1	unknown protein	4e-026
PP016538	23.8	3.6	0.151261	0		no hit
PP005550	13.2	2	0.151515	0	AT1G75630.1	AVA-P4; ATPase	1e-032
PP083536	7.9	1.2	0.151899	0		no hit
PP003083	4.6	0.7	0.152174	0		no hit
PP017257	4.6	0.7	0.152174	0		no hit
PP043791	9.2	1.4	0.152174	0		no hit
PP087603	4.6	0.7	0.152174	0		no hit
PP046780	7.2	1.1	0.152778	0	AT1G78260.1	RNA recognition motif (RRM)-containing protein	1e-062
PP028508	7.2	1.1	0.152778	0	AT2G03760.1	ST; brassinosteroid sulfotransferase/ sulfotransferase	2e-109
PP070218	5.2	0.8	0.153846	0	AT5G10230.1	ANNAT7 (ANNEXIN ARABIDOPSIS 7); calcium ion binding / calcium-dependent phospholipid binding	1e-057
PP030703	9.1	1.4	0.153846	0	AT1G05960.1	binding	2e-079
PP081540	10.4	1.6	0.153846	0	AT4G33270.1	CDC20.1; signal transducer	1e-046
PP012244	5.2	0.8	0.153846	0	AAA51660	cyclin [Brassica napus]	3e-022
PP008951	3.9	0.6	0.153846	0	NP_192050	harpin-induced family protein / HIN1 family protein / harpin-responsive family protein [Arabidopsis thaliana]	6e-007
PP033089	7.8	1.2	0.153846	0	NP_187173	heavy-metal-associated domain-containing protein [Arabidopsis thaliana]	5e-006
PP093454	5.2	0.8	0.153846	0	AT3G04730.1	IAA16; transcription factor	4e-021
PP067220	3.9	0.6	0.153846	0	AT2G19800.1	MIOX2 (MYO-INOSITOL OXYGENASE 2); inositol oxygenase	2e-028
PP065608	3.9	0.6	0.153846	0	AT3G04490.1	unknown protein	1e-029
PP052810	5.2	0.8	0.153846	0		no hit
PP082757	5.2	0.8	0.153846	0		no hit
PP021479	127.9	19.7	0.154027	0	AT2G47610.1	60S ribosomal protein L7A (RPL7aA)	1e-076
PP029473	16.2	2.5	0.154321	0	AT1G65030.1	transducin family protein / WD-40 repeat family protein	6e-098
PP031403	12.3	1.9	0.154472	0	AT3G51620.1	EXPRESSED IN: 24 plant structures; EXPRESSED DURING: 15 growth stages; BEST Arabidopsis thaliana protein match is: nucleotidyltransferase family protein (TAIR:AT3G56320.1)	5e-022
PP006670	39.4	6.1	0.154822	0	AT5G17150.1	EXPRESSED IN: leaf whorl, embryo, sepal, flower; EXPRESSED DURING: 4 anthesis, petal differentiation and expansion stage, D bilateral stage, E expanded cotyledon stage; CONTAINS InterPro DOMAIN/s: Cystatin-related, plant (InterPro:IPR006525)	2e-041
PP011068	7.1	1.1	0.15493	0		no hit
PP001970	10.3	1.6	0.15534	0	AT1G61667.1	unknown protein	8e-075
PP013838	46.3	7.2	0.155508	0		no hit
PP084383	4.5	0.7	0.155556	0		no hit
PP019943	480.1	74.7	0.155593	0	AT3G16240.1	DELTA-TIP; ammonia transporter/ methylammonium transmembrane transporter/ water channel	3e-123
PP000572	14.1	2.2	0.156028	0	AT3G23730.1	xyloglucan:xyloglucosyl transferase, putative / xyloglucan endotransglycosylase, putative / endo-xyloglucan transferase, putative	2e-052
PP000821	20.5	3.2	0.156098	0	AT2G40330.1	Bet v I allergen family protein	2e-094
PP006466	33.3	5.2	0.156156	0		no hit
PP036826	39.7	6.2	0.156171	0	AT5G23860.1	TUB8; structural constituent of cytoskeleton	7e-088
PP003509	56.3	8.8	0.156306	0	AT5G23740.1	RPS11-BETA (RIBOSOMAL PROTEIN S11-BETA); structural constituent of ribosome	4e-077
PP008289	8.3	1.3	0.156627	0		no hit
PP096217	5.1	0.8	0.156863	0	AT3G17550.1	NLI interacting factor (NIF) family protein	1e-031
PP027876	10.2	1.6	0.156863	0	AT2G41620.1	nucleoporin interacting component family protein	1e-089
PP005057	58	9.1	0.156897	0	AT1G75220.1	integral membrane protein, putative	3e-093
PP021566	27.4	4.3	0.156934	0	AT3G09840.1	CDC48 (CELL DIVISION CYCLE 48); ATPase/ identical protein binding	2e-105
PP067658	7	1.1	0.157143	0		no hit
PP001565	305.4	48	0.157171	0	AT4G17520.1	nuclear RNA-binding protein, putative	3e-072
PP041085	145	22.8	0.157241	0	AT5G24860.1	FPF1 (FLOWERING PROMOTING FACTOR 1)	2e-056
PP013936	8.9	1.4	0.157303	0		no hit
PP020969	28.6	4.5	0.157343	0	AT4G32330.1	CONTAINS InterPro DOMAIN/s: Targeting for Xklp2 (InterPro:IPR009675); BEST Arabidopsis thaliana protein match is: unknown protein (TAIR:AT2G25480.1)	7e-057
PP001573	10.8	1.7	0.157407	0	AT3G01390.1	VMA10 (VACUOLAR MEMBRANE ATPASE 10); hydrogen ion transporting ATP synthase, rotational mechanism	6e-019
PP001140	14.6	2.3	0.157534	0		no hit
PP049529	5.7	0.9	0.157895	0	NP_171882	ATPHB2 (PROHIBITIN 2) [Arabidopsis thaliana]	2e-006
PP048349	3.8	0.6	0.157895	0	NP_194518	nuclear movement family protein [Arabidopsis thaliana]	3e-012
PP068721	3.8	0.6	0.157895	0	AT3G57940.1	unknown protein	6e-045
PP007263	38	6	0.157895	0		no hit
PP045699	10.1	1.6	0.158416	0	AT1G71960.1	ABC transporter family protein	2e-081
PP023102	26.5	4.2	0.158491	0	AT3G54000.2	unknown protein	1e-034
PP021151	35.3	5.6	0.15864	0	AT4G35730.1	unknown protein	7e-040
PP021371	4.4	0.7	0.159091	0		no hit
PP064094	4.4	0.7	0.159091	0		no hit
PP006552	23.2	3.7	0.159483	0	AT3G16150.1	L-asparaginase, putative / L-asparagine amidohydrolase, putative	2e-144
PP095881	5	0.8	0.16	0	AT5G05920.1	DHS (DEOXYHYPUSINE SYNTHASE)	5e-052
PP018800	12.5	2	0.16	0		no hit
PP007580	20.6	3.3	0.160194	0	AT5G09760.1	pectinesterase family protein	2e-045
PP024564	8.1	1.3	0.160494	0	AT1G21400.1	2-oxoisovalerate dehydrogenase, putative / 3-methyl-2-oxobutanoate dehydrogenase, putative / branched-chain alpha-keto acid dehydrogenase E1 alpha subunit, putative	6e-060
PP008722	54.2	8.7	0.160517	0	AT4G24670.1	TAR2 (TRYPTOPHAN AMINOTRANSFERASE RELATED 2); L-tryptophan:2-oxoglutarate aminotransferase/ L-tryptophan:pyruvate aminotransferase/ carbon-sulfur lyase	1e-196
PP011413	21.8	3.5	0.16055	0	AT5G02530.1	RNA and export factor-binding protein, putative	1e-016
PP034085	16.8	2.7	0.160714	0	AT5G62680.1	proton-dependent oligopeptide transport (POT) family protein	4e-086
PP037107	31.1	5	0.160772	0	AT3G57520.1	AtSIP2 (Arabidopsis thaliana seed imbibition 2); hydrolase, hydrolyzing O-glycosyl compounds	2e-149
PP020522	236.1	38	0.160949	0	AT5G63680.1	pyruvate kinase, putative	1e-026
PP036587	6.2	1	0.16129	0	AT5G40300.1	integral membrane protein, putative	6e-044
PP065351	14.2	2.3	0.161972	0	AT3G56220.1	transcription regulator	1e-061
PP050418	3.7	0.6	0.162162	0	AT5G53340.1	galactosyltransferase family protein	8e-037
PP025880	7.4	1.2	0.162162	0	AT3G07310.1	unknown protein	5e-051
PP056242	3.7	0.6	0.162162	0	AT4G30160.1	VLN4 (ARABIDOPSIS THALIANA VILLIN 4); actin binding	1e-054
PP026496	3.7	0.6	0.162162	0		no hit
PP092419	3.7	0.6	0.162162	0		no hit
PP018474	22.2	3.6	0.162162	0		no hit
PP020680	290.2	47.2	0.162646	0		no hit
PP065825	4.3	0.7	0.162791	0	XP_002514248	catalytic, putative [Ricinus communis]	1e-018
PP069090	4.3	0.7	0.162791	0	AT2G19800.1	MIOX2 (MYO-INOSITOL OXYGENASE 2); inositol oxygenase	8e-045
PP012101	4.3	0.7	0.162791	0		no hit
PP004399	143.5	23.4	0.163066	0		no hit
PP015315	28.8	4.7	0.163194	0		no hit
PP077715	4.9	0.8	0.163265	0	AT3G02140.1	TMAC2 (TWO OR MORE ABRES-CONTAINING GENE 2)	2e-040
PP068926	10.4	1.7	0.163462	0		no hit
PP021342	28.1	4.6	0.163701	0	AT1G80070.1	SUS2 (ABNORMAL SUSPENSOR 2)	1e-021
PP030626	11.6	1.9	0.163793	0	AT1G13440.1	GAPC2 (GLYCERALDEHYDE-3-PHOSPHATE DEHYDROGENASE C2); NAD or NADH binding / binding / catalytic/ glyceraldehyde-3-phosphate dehydrogenase (phosphorylating)/ glyceraldehyde-3-phosphate dehydrogenase	7e-018
PP084580	6.1	1	0.163934	0	AT1G06230.1	GTE4 (GLOBAL TRANSCRIPTION FACTOR GROUP E 4); DNA binding	1e-019
PP005601	25.6	4.2	0.164062	0	AT5G64570.1	XYL4; hydrolase, hydrolyzing O-glycosyl compounds / xylan 1,4-beta-xylosidase	1e-068
PP074254	6.7	1.1	0.164179	0	AT3G05675.2	protein binding	2e-027
PP029969	6.7	1.1	0.164179	0	AT5G05510.1	protein kinase-related	1e-041
PP024894	6.7	1.1	0.164179	0	CAB16795	RNA-binding like protein [Arabidopsis thaliana]	1e-005
PP018087	6.7	1.1	0.164179	0		no hit
PP052549	6.7	1.1	0.164179	0		no hit
PP038160	22.5	3.7	0.164444	0	AT5G63680.1	pyruvate kinase, putative	3e-027
PP004363	235.3	38.7	0.164471	0	AT3G30775.1	ERD5 (EARLY RESPONSIVE TO DEHYDRATION 5); proline dehydrogenase	2e-242
PP030701	7.9	1.3	0.164557	0	AT1G04680.1	pectate lyase family protein	9e-101
PP025582	56.5	9.3	0.164602	0	AT4G25260.1	invertase/pectin methylesterase inhibitor family protein	2e-076
PP037213	9.7	1.6	0.164948	0	AT4G27710.1	CYP709B3; electron carrier/ heme binding / iron ion binding / monooxygenase/ oxygen binding	9e-081
PP058358	12.1	2	0.165289	0		no hit
PP026179	18.7	3.1	0.165775	0	AT1G68580.2	agenet domain-containing protein / bromo-adjacent homology (BAH) domain-containing protein	3e-017
PP020727	37.3	6.2	0.16622	0	AT4G28040.1	nodulin MtN21 family protein	2e-033
PP015433	510.8	85	0.166406	0	AT1G12090.1	ELP (EXTENSIN-LIKE PROTEIN); lipid binding	5e-030
PP034238	7.2	1.2	0.166667	0	AT3G10520.1	AHB2 (ARABIDOPSIS HAEMOGLOBIN 2); oxygen transporter	1e-081
PP008940	11.4	1.9	0.166667	0	AT3G28730.1	ATHMG (ARABIDOPSIS THALIANA HIGH MOBILITY GROUP); transcription factor	6e-026
PP060066	4.2	0.7	0.166667	0	AT4G30990.1	binding	2e-022
PP095780	4.2	0.7	0.166667	0	AT3G26210.1	CYP71B23; electron carrier/ heme binding / iron ion binding / monooxygenase/ oxygen binding	8e-076
PP030021	10.8	1.8	0.166667	0	AT3G06340.1	DNAJ heat shock N-terminal domain-containing protein	1e-056
PP050227	7.2	1.2	0.166667	0	AT3G49220.1	pectinesterase family protein	1e-069
PP054320	3.6	0.6	0.166667	0	AAF78583	SAG101 [Arabidopsis thaliana]	1e-009
PP014957	5.4	0.9	0.166667	0	AT2G47990.1	SWA1 (SLOW WALKER1); nucleotide binding	4e-027
PP013075	12	2	0.166667	0		no hit
PP019431	4.2	0.7	0.166667	0		no hit
PP034712	4.2	0.7	0.166667	0		no hit
PP081213	3.6	0.6	0.166667	0		no hit
PP089826	4.2	0.7	0.166667	0		no hit
PP037827	7.8	1.3	0.166667	0	AT2G19800.1	MIOX2 (MYO-INOSITOL OXYGENASE 2); inositol oxygenase	5e-065
PP026165	4.8	0.8	0.166667	0	AT4G33060.1	peptidyl-prolyl cis-trans isomerase cyclophilin-type family protein	2e-035
PP031714	4.8	0.8	0.166667	0	AT2G38730.1	peptidyl-prolyl cis-trans isomerase, putative / cyclophilin, putative / rotamase, putative	5e-022
PP003859	238.5	39.8	0.166876	0	Q9PLI5	Uncharacterized protein TC_0114	1e-037
PP054587	28.7	4.8	0.167247	0	AAD22286	putative non-LTR retroelement reverse transcriptase [Arabidopsis thaliana]	2e-027
PP010821	17.3	2.9	0.16763	0	AT3G62720.1	XT1 (XYLOSYLTRANSFERASE 1); UDP-xylosyltransferase/ transferase/ transferase, transferring glycosyl groups / xyloglucan 6-xylosyltransferase	6e-026
PP000723	22	3.7	0.168182	0	AT5G15150.1	ATHB-3 (ARABIDOPSIS THALIANA HOMEOBOX 3); DNA binding / sequence-specific DNA binding / transcription factor	8e-091
PP064384	10.7	1.8	0.168224	0	AT2G47440.1	DNAJ heat shock N-terminal domain-containing protein	9e-041
PP005560	85	14.3	0.168235	0	AT5G64400.1	EXPRESSED IN: 25 plant structures; EXPRESSED DURING: 15 growth stages; CONTAINS InterPro DOMAIN/s: CHCH (InterPro:IPR010625); BEST Arabidopsis thaliana protein match is: unknown protein (TAIR:AT5G09570.1)	7e-037
PP002072	54.6	9.2	0.168498	0	AT3G22320.1	NRPB5; DNA binding / DNA-directed RNA polymerase	7e-085
PP026299	8.3	1.4	0.168675	0	AT5G18620.1	CHR17 (CHROMATIN REMODELING FACTOR17); ATP binding / DNA binding / DNA-dependent ATPase/ helicase/ hydrolase, acting on acid anhydrides, in phosphorus-containing anhydrides / nucleic acid binding / nucleosome binding	3e-034
PP082918	8.3	1.4	0.168675	0		no hit
PP020609	7.7	1.3	0.168831	0	AT5G60790.1	ATGCN1; transporter	6e-082
PP028279	14.8	2.5	0.168919	0	AT1G55210.1	disease resistance response	8e-080
PP030903	6.5	1.1	0.169231	0	AT1G14870.1	INVOLVED IN: response to oxidative stress; LOCATED IN: plasma membrane; CONTAINS InterPro DOMAIN/s: EGF-type aspartate/asparagine hydroxylation conserved site (InterPro:IPR000152), Protein of unknown function Cys-rich (InterPro:IPR006461)	2e-026
PP010680	13	2.2	0.169231	0	AT3G15280.1	unknown protein	7e-056
PP019414	11.8	2	0.169492	0	AAC04922	putative synaptobrevin [Arabidopsis thaliana]	7e-006
PP034245	16.5	2.8	0.169697	0	AT3G02630.1	acyl-(acyl-carrier-protein) desaturase, putative / stearoyl-ACP desaturase, putative	3e-085
PP095443	5.3	0.9	0.169811	0	AT1G76260.1	transducin family protein / WD-40 repeat family protein	5e-037
PP016351	65.9	11.2	0.169954	0	AT1G17880.1	nascent polypeptide-associated complex (NAC) domain-containing protein / BTF3b-like transcription factor, putative	2e-033
PP014359	14.7	2.5	0.170068	0	AT4G33680.1	AGD2 (ABERRANT GROWTH AND DEATH 2); L,L-diaminopimelate aminotransferase/ transaminase	9e-098
PP003284	4.7	0.8	0.170213	0	NP_001031825	heavy-metal-associated domain-containing protein [Arabidopsis thaliana]	2e-009
PP028855	4.7	0.8	0.170213	0	AT5G26280.1	meprin and TRAF homology domain-containing protein / MATH domain-containing protein	5e-099
PP053829	4.7	0.8	0.170213	0	AT3G56100.1	MRLK (MERISTEMATIC RECEPTOR-LIKE KINASE); ATP binding / protein binding / protein kinase/ protein serine/threonine kinase	8e-093
PP002160	4.7	0.8	0.170213	0		no hit
PP030521	4.1	0.7	0.170732	0	ABT18095	FERONIA receptor-like kinase [Cardamine flexuosa]	3e-008
PP019024	8.2	1.4	0.170732	0	ZP_00784363	hypothetical protein SAI_2423 [Streptococcus agalactiae H36B]	1e-030
PP008683	4.1	0.7	0.170732	0	AT5G66230.1	unknown protein	8e-036
PP051313	8.2	1.4	0.170732	0		no hit
PP010730	14	2.4	0.171429	0	AT2G33210.1	HSP60-2 (HEAT SHOCK PROTEIN 60-2); ATP binding	7e-064
PP022479	25.6	4.4	0.171875	0	AT3G55010.1	PUR5; ATP binding / phosphoribosylformylglycinamidine cyclo-ligase	6e-110
PP093993	8.1	1.4	0.17284	0	AT4G30610.1	BRS1 (BRI1 SUPPRESSOR 1); serine-type carboxypeptidase	3e-063
PP113493	8.1	1.4	0.17284	0	ZP_06578098	LOW QUALITY PROTEIN: conserved hypothetical protein [Streptomyces ghanaensis ATCC 14672]	1e-009
PP061158	8.1	1.4	0.17284	0		no hit
PP013929	32.9	5.7	0.173252	0	AT5G61000.1	replication protein, putative	1e-061
PP018119	17.3	3	0.17341	0	AT2G47920.1	kinase interacting family protein	2e-024
PP014106	53.6	9.3	0.173507	0	AT5G13490.1	AAC2 (ADP/ATP carrier 2); ATP:ADP antiporter/ binding	3e-046
PP002925	6.9	1.2	0.173913	0		no hit
PP092421	4.6	0.8	0.173913	0	CAA11837	AT-hook protein 2 [Arabidopsis thaliana]	5e-006
PP063910	4.6	0.8	0.173913	0	AAC35532	contains similarity to proteases [Arabidopsis thaliana]	1e-016
PP024974	4.6	0.8	0.173913	0	AT2G31530.1	EMB2289 (EMBRYO DEFECTIVE 2289); P-P-bond-hydrolysis-driven protein transmembrane transporter	1e-024
PP039076	4.6	0.8	0.173913	0	AT3G28715.1	H+-transporting two-sector ATPase, putative	9e-025
PP015246	8.6	1.5	0.174419	0	AT3G01150.1	PTB1 (POLYPYRIMIDINE TRACT-BINDING PROTEIN 1); RNA binding / nucleic acid binding / nucleotide binding	4e-058
PP023901	18.9	3.3	0.174603	0	AT3G04600.1	tRNA synthetase class I (W and Y) family protein	4e-036
PP030266	29.2	5.1	0.174658	0	AT2G45260.1	unknown protein	8e-200
PP003481	64.6	11.3	0.174923	0	AT1G65710.1	unknown protein	3e-021
PP012539	4	0.7	0.175	0	NP_973502	bZIP family transcription factor [Arabidopsis thaliana]	1e-007
PP060195	8	1.4	0.175	0	AT2G31270.1	CDT1A (ARABIDOPSIS HOMOLOG OF YEAST CDT1 A); cyclin-dependent protein kinase/ protein binding	5e-049
PP022615	4	0.7	0.175	0	CAD13172	CDT1a protein [Arabidopsis thaliana]	4e-014
PP065372	4	0.7	0.175	0	AT4G34450.1	coatomer gamma-2 subunit, putative / gamma-2 coat protein, putative / gamma-2 COP, putative	6e-027
PP033503	4	0.7	0.175	0	AT5G12110.1	elongation factor 1B alpha-subunit 1 (eEF1Balpha1)	1e-083
PP079930	4	0.7	0.175	0		no hit
PP010293	33.7	5.9	0.175074	0	AT2G26330.1	ER (ERECTA); transmembrane receptor protein kinase	3e-038
PP052003	5.7	1	0.175439	0	AT2G43290.1	MSS3 (multicopy suppressors of snf4 deficiency in yeast 3); calcium ion binding	2e-070
PP020341	5.7	1	0.175439	0	NP_850684	UEV1D-4 (UBIQUITIN E2 VARIANT 1D-4); protein binding / ubiquitin-protein ligase [Arabidopsis thaliana]	9e-007
PP011015	5.7	1	0.175439	0		no hit
PP040347	9.1	1.6	0.175824	0	AT4G15770.1	RNA binding / protein binding	1e-054
PP035428	21	3.7	0.17619	0		no hit
PP021250	6.8	1.2	0.176471	0	AT1G73620.1	thaumatin-like protein, putative / pathogenesis-related protein, putative	8e-021
PP077945	5.1	0.9	0.176471	0		no hit
PP009643	13	2.3	0.176923	0		no hit
PP025889	4.5	0.8	0.177778	0	AT4G31780.2	MGD1 (MONOGALACTOSYL DIACYLGLYCEROL SYNTHASE 1); 1,2-diacylglycerol 3-beta-galactosyltransferase/ UDP-galactosyltransferase/ UDP-glycosyltransferase/ transferase, transferring glycosyl groups	1e-055
PP009950	4.5	0.8	0.177778	0		no hit
PP021594	97.1	17.3	0.178167	0	AT1G47540.2	trypsin inhibitor, putative	9e-022
PP003950	131.3	23.4	0.178218	0	AT2G30620.1	histone H1.2	1e-021
PP012547	10.1	1.8	0.178218	0	AT3G02760.1	ATP binding / aminoacyl-tRNA ligase/ histidine-tRNA ligase/ nucleotide binding	2e-016
PP020326	112.7	20.1	0.17835	0	AT3G11510.1	40S ribosomal protein S14 (RPS14B)	6e-063
PP013948	57.7	10.3	0.17851	0	AT3G11130.1	clathrin heavy chain, putative	2e-212
PP047124	5.6	1	0.178571	0	AT5G61230.1	ankyrin repeat family protein	2e-028
PP036263	77.7	13.9	0.178893	0	AT5G15230.1	GASA4 (GAST1 PROTEIN HOMOLOG 4)	2e-049
PP017433	57.5	10.3	0.17913	0	AT1G27970.1	NTF2B (NUCLEAR TRANSPORT FACTOR 2B); Ran GTPase binding / protein transporter	4e-066
PP079184	10.6	1.9	0.179245	0	AT3G06580.1	GALK; ATP binding / galactokinase	4e-041
PP018051	3.9	0.7	0.179487	0	AT4G39170.1	SEC14 cytosolic factor, putative / phosphoglyceride transfer protein, putative	3e-027
PP031552	7.8	1.4	0.179487	0	AT4G22320.1	unknown protein	1e-017
PP018695	3.9	0.7	0.179487	0		no hit
PP020489	160.8	28.9	0.179726	0	AT2G36120.1	DOT1 (DEFECTIVELY ORGANIZED TRIBUTARIES 1)	8e-019
PP020617	30	5.4	0.18	0	AT5G18840.1	sugar transporter, putative	6e-183
PP012369	109.9	19.8	0.180164	0	AT1G02640.1	BXL2 (BETA-XYLOSIDASE 2); hydrolase, hydrolyzing O-glycosyl compounds	0.0
PP006287	11.1	2	0.18018	0		no hit
PP027442	17.2	3.1	0.180233	0	AT5G08380.1	AtAGAL1 (Arabidopsis thaliana ALPHA-GALACTOSIDASE 1); alpha-galactosidase/ catalytic/ hydrolase, hydrolyzing O-glycosyl compounds	3e-107
PP042769	17.7	3.2	0.180791	0	AT1G73620.1	thaumatin-like protein, putative / pathogenesis-related protein, putative	5e-043
PP079906	11.6	2.1	0.181034	0	AT5G13290.1	CRN (CORYNE); ATP binding / kinase/ protein kinase	4e-085
PP024633	13.8	2.5	0.181159	0	AT2G43760.1	molybdopterin biosynthesis MoaE family protein	2e-076
PP011193	14.9	2.7	0.181208	0	AT3G02760.1	ATP binding / aminoacyl-tRNA ligase/ histidine-tRNA ligase/ nucleotide binding	1e-052
PP048835	7.7	1.4	0.181818	0		no hit
PP020861	26.4	4.8	0.181818	0	AT3G13920.1	EIF4A1 (EUKARYOTIC TRANSLATION INITIATION FACTOR 4A1); ATP-dependent helicase/ translation initiation factor	1e-066
PP029527	11	2	0.181818	0	AT1G19180.1	JAZ1 (JASMONATE-ZIM-DOMAIN PROTEIN 1); protein binding	1e-087
PP055131	4.4	0.8	0.181818	0	AT1G77440.1	PBC2; peptidase/ threonine-type endopeptidase	1e-043
PP081096	4.4	0.8	0.181818	0	AT4G15770.1	RNA binding / protein binding	3e-035
PP094569	4.4	0.8	0.181818	0	AT1G20780.1	SAUL1 (SENESCENCE-ASSOCIATED E3 UBIQUITIN LIGASE 1); ubiquitin-protein ligase	2e-021
PP007740	47.2	8.6	0.182203	0	AT1G06680.1	PSBP-1 (PHOTOSYSTEM II SUBUNIT P-1); poly(U) binding	5e-060
PP000681	41.7	7.6	0.182254	0	AT4G14030.1	SBP1 (selenium-binding protein 1); selenium binding	3e-177
PP012801	14.8	2.7	0.182432	0		no hit
PP031162	38.9	7.1	0.182519	0	AT5G52600.1	AtMYB82 (myb domain protein 82); DNA binding / transcription factor	7e-073
PP017167	18.6	3.4	0.182796	0	AT1G73540.1	atnudt21 (Arabidopsis thaliana Nudix hydrolase homolog 21); hydrolase	1e-058
PP024388	24.6	4.5	0.182927	0		no hit
PP025249	8.2	1.5	0.182927	0	AT3G04740.1	SWP (STRUWWELPETER)	2e-090
PP014128	25.1	4.6	0.183267	0	AT5G41520.1	40S ribosomal protein S10 (RPS10B)	4e-052
PP034356	39.8	7.3	0.183417	0	AT3G62790.1	NADH-ubiquinone oxidoreductase-related	8e-042
PP027414	10.9	2	0.183486	0	AT5G01710.1	LOCATED IN: endomembrane system; CONTAINS InterPro DOMAIN/s: Methyltransferase FkbM (InterPro:IPR006342); BEST Arabidopsis thaliana protein match is: methyltransferase (TAIR:AT4G24805.1)	5e-080
PP008807	4.9	0.9	0.183673	0	AT5G55070.1	2-oxoacid dehydrogenase family protein	2e-032
PP088229	4.9	0.9	0.183673	0	AT1G14170.3	KH domain-containing protein	5e-085
PP025622	4.9	0.9	0.183673	0	AT3G57220.1	UDP-GlcNAc:dolichol phosphate N-acetylglucosamine-1-phosphate transferase, putative	9e-028
PP087656	13.6	2.5	0.183824	0	AT3G04960.1	EXPRESSED IN: 11 plant structures; EXPRESSED DURING: 6 growth stages; CONTAINS InterPro DOMAIN/s: Molecular chaperone, heat shock protein, Hsp40, DnaJ (InterPro:IPR015609)	5e-017
PP060555	7.6	1.4	0.184211	0	AT2G14520.1	CBS domain-containing protein	5e-081
PP017068	3.8	0.7	0.184211	0	NP_566623	oxidoreductase, 2OG-Fe(II) oxygenase family protein [Arabidopsis thaliana]	2e-010
PP113908	3.8	0.7	0.184211	0	AT1G25540.1	PFT1 (PHYTOCHROME AND FLOWERING TIME 1); transcription coactivator	1e-022
PP062454	3.8	0.7	0.184211	0	AT5G16680.1	PHD finger family protein	3e-029
PP007935	7.6	1.4	0.184211	0		no hit
PP025414	16.8	3.1	0.184524	0	AT4G24800.1	MA3 domain-containing protein	2e-101
PP018160	6.5	1.2	0.184615	0	AT5G05210.1	nucleolar matrix protein-related	3e-027
PP012880	5.4	1	0.185185	0	AT1G07210.1	30S ribosomal protein S18 family	2e-034
PP081182	5.4	1	0.185185	0	AT4G12790.1	ATP-binding family protein	2e-083
PP039016	5.4	1	0.185185	0	AT1G24170.1	LGT9; polygalacturonate 4-alpha-galacturonosyltransferase/ transferase, transferring glycosyl groups / transferase, transferring hexosyl groups	8e-061
PP003921	13.5	2.5	0.185185	0	AT4G00830.1	RNA recognition motif (RRM)-containing protein	2e-049
PP003435	8.1	1.5	0.185185	0	AT3G56150.1	EIF3C (EUKARYOTIC TRANSLATION INITIATION FACTOR 3C); translation initiation factor	9e-049
PP002602	8.1	1.5	0.185185	0	AT1G15420.1	unknown protein	5e-036
PP025326	8.1	1.5	0.185185	0	NP_180653	unknown protein [Arabidopsis thaliana]	2e-012
PP049098	9.7	1.8	0.185567	0	AT3G53230.1	cell division cycle protein 48, putative / CDC48, putative	8e-066
PP073924	4.3	0.8	0.186047	0	AT5G22250.1	CCR4-NOT transcription complex protein, putative	1e-040
PP018592	8.6	1.6	0.186047	0	AT5G64930.1	CPR5 (CONSTITUTIVE EXPRESSION OF PR GENES 5)	1e-034
PP057415	4.3	0.8	0.186047	0		no hit
PP020578	10.2	1.9	0.186275	0	AT3G27530.1	GC6 (golgin candidate 6); binding / protein transporter	1e-085
PP000600	20.4	3.8	0.186275	0	AT1G72970.1	HTH (HOTHEAD); FAD binding / aldehyde-lyase/ mandelonitrile lyase	3e-116
PP090853	11.8	2.2	0.186441	0	AT1G66150.1	TMK1 (TRANSMEMBRANE KINASE 1); transmembrane receptor protein serine/threonine kinase	5e-124
PP016863	5.9	1.1	0.186441	0	AT1G14740.1	unknown protein	1e-055
PP017818	5.9	1.1	0.186441	0	NP_566068	unknown protein [Arabidopsis thaliana]	6e-011
PP002323	7.5	1.4	0.186667	0	NP_566288	DNA-binding enhancer protein-related [Arabidopsis thaliana]	4e-012
PP021309	21.4	4	0.186916	0	NP_566458	AGP12 (ARABINOGALACTAN PROTEIN 12) [Arabidopsis thaliana]	1e-010
PP087309	6.4	1.2	0.1875	0	AT1G27460.1	NPGR1 (NO POLLEN GERMINATION RELATED 1); calmodulin binding	3e-035
PP074570	4.8	0.9	0.1875	0	AT1G66740.1	SGA2	2e-035
PP016666	25.6	4.8	0.1875	0	NP_199026	unknown protein [Arabidopsis thaliana]	2e-006
PP028201	36.2	6.8	0.187845	0	NP_176439	protease inhibitor/seed storage/lipid transfer protein (LTP) family protein [Arabidopsis thaliana]	7e-016
PP094591	5.3	1	0.188679	0	AT2G19880.1	ceramide glucosyltransferase, putative	2e-067
PP028584	10.6	2	0.188679	0	AT5G21105.1	L-ascorbate oxidase/ copper ion binding / oxidoreductase	1e-096
PP050561	3.7	0.7	0.189189	0	AT3G56200.1	amino acid transporter family protein	1e-033
PP074209	3.7	0.7	0.189189	0	AT5G20980.1	ATMS3 (methionine synthase 3); 5-methyltetrahydropteroyltriglutamate-homocysteine S-methyltransferase/ methionine synthase	3e-077
PP010523	3.7	0.7	0.189189	0	AT3G05120.1	GID1A (GA INSENSITIVE DWARF1A); hydrolase	2e-026
PP019299	3.7	0.7	0.189189	0	AT4G32551.1	LUG (LEUNIG); protein binding / protein heterodimerization/ transcription repressor	1e-030
PP002883	3.7	0.7	0.189189	0		no hit
PP006267	24.3	4.6	0.1893	0	AT4G12390.1	PME1 (PECTIN METHYLESTERASE INHIBITOR 1); enzyme inhibitor/ pectinesterase/ pectinesterase inhibitor	2e-076
PP011978	5.8	1.1	0.189655	0	AT4G25970.1	PSD3 (phosphatidylserine decarboxylase 3); phosphatidylserine decarboxylase	5e-073
PP001252	41.1	7.8	0.189781	0	NP_564686	AGP21 [Arabidopsis thaliana]	3e-011
PP017303	13.7	2.6	0.189781	0	AT5G47570.1	unknown protein	1e-016
PP077208	7.9	1.5	0.189873	0		no hit
PP020627	132.7	25.2	0.189902	0	AT1G78040.1	pollen Ole e 1 allergen and extensin family protein	2e-064
PP031190	10	1.9	0.19	0	AT3G03960.1	chaperonin, putative	3e-035
PP009341	26.3	5	0.190114	0	AT5G20890.1	chaperonin, putative	2e-059
PP062644	4.2	0.8	0.190476	0	AT5G36950.1	DegP10 (DegP protease 10); catalytic/ protein binding / serine-type endopeptidase/ serine-type peptidase	1e-039
PP054347	4.2	0.8	0.190476	0	AT1G26945.1	KDR (KIDARI); transcription regulator	6e-018
PP010900	4.2	0.8	0.190476	0	AT4G20940.1	leucine-rich repeat family protein	4e-020
PP058218	4.2	0.8	0.190476	0	AT5G12940.1	leucine-rich repeat family protein	7e-054
PP040416	4.2	0.8	0.190476	0	AT1G02370.1	pentatricopeptide (PPR) repeat-containing protein	1e-047
PP081731	4.2	0.8	0.190476	0	NP_191250	PSRP5 (PLASTID-SPECIFIC 50S RIBOSOMAL PROTEIN 5) [Arabidopsis thaliana]	2e-006
PP060317	4.2	0.8	0.190476	0	AT4G22150.1	PUX3; protein binding	2e-028
PP002579	4.2	0.8	0.190476	0	AT2G46200.1	unknown protein	8e-040
PP018040	6.3	1.2	0.190476	0	AT1G47640.1	unknown protein	3e-050
PP011472	4.2	0.8	0.190476	0		no hit
PP015159	13.1	2.5	0.19084	0	AT1G04590.1	BEST Arabidopsis thaliana protein match is: emb1417 (embryo defective 1417) (TAIR:AT4G21190.1)	2e-113
PP007168	17.8	3.4	0.191011	0		no hit
PP016317	27.7	5.3	0.191336	0	AT4G25260.1	invertase/pectin methylesterase inhibitor family protein	1e-074
PP031913	4.7	0.9	0.191489	0	AT1G70300.1	KUP6; potassium ion transmembrane transporter	6e-055
PP099066	4.7	0.9	0.191489	0		no hit
PP012644	7.3	1.4	0.191781	0		no hit
PP023070	15.1	2.9	0.192053	0	AT2G03710.1	SEP4 (SEPALLATA 4); DNA binding / transcription factor	3e-089
PP022605	25.5	4.9	0.192157	0	AT5G48385.1	CONTAINS InterPro DOMAIN/s: Frigida-like (InterPro:IPR012474); BEST Arabidopsis thaliana protein match is: hydroxyproline-rich glycoprotein family protein (TAIR:AT3G22440.1)	1e-167
PP013636	125.4	24.1	0.192185	0		no hit
PP050160	5.2	1	0.192308	0	AT2G47420.1	dimethyladenosine transferase, putative	3e-017
PP037375	13	2.5	0.192308	0	AT5G54450.1	unknown protein	2e-034
PP030580	15.6	3	0.192308	0		no hit
PP032075	5.7	1.1	0.192982	0	AT4G19490.1	protein binding	2e-044
PP068493	21.2	4.1	0.193396	0	AT5G23280.1	TCP family transcription factor, putative	1e-061
PP016018	33.6	6.5	0.193452	0	AT1G09590.1	60S ribosomal protein L21 (RPL21A)	1e-074
PP029132	6.2	1.2	0.193548	0	AT2G32390.1	ATGLR3.5 (GLUTAMATE RECEPTOR 3.5); intracellular ligand-gated ion channel	1e-039
PP035700	18.6	3.6	0.193548	0	AT1G67230.1	LINC1 (LITTLE NUCLEI1)	3e-068
PP086835	6.2	1.2	0.193548	0	AT5G05570.1	transducin family protein / WD-40 repeat family protein	4e-096
PP018168	28.9	5.6	0.193772	0	NP_564157	emb2204 (embryo defective 2204) [Arabidopsis thaliana]	3e-013
PP005382	78.4	15.2	0.193878	0	AT3G03030.1	F-box family protein	8e-137
PP042931	6.7	1.3	0.19403	0	AT2G19385.1	zinc ion binding	5e-055
PP088800	7.2	1.4	0.194444	0	AT4G34910.1	DEAD/DEAH box helicase, putative (RH16)	3e-051
PP009168	3.6	0.7	0.194444	0		no hit
PP062573	3.6	0.7	0.194444	0		no hit
PP020789	43.6	8.5	0.194954	0	AT5G17920.1	ATMS1; 5-methyltetrahydropteroyltriglutamate-homocysteine S-methyltransferase/ copper ion binding / methionine synthase	3e-060
PP025660	4.1	0.8	0.195122	0	AT1G24764.1	ATMAP70-2 (microtubule-associated proteins 70-2); microtubule binding	4e-043
PP015629	4.1	0.8	0.195122	0	AT4G31210.1	DNA topoisomerase family protein	2e-081
PP031465	4.1	0.8	0.195122	0	AT2G36360.1	kelch repeat-containing protein	1e-039
PP096762	4.1	0.8	0.195122	0	AT1G01540.1	protein kinase family protein	2e-059
PP029000	4.6	0.9	0.195652	0	AT3G23880.1	F-box family protein	4e-057
PP056096	23	4.5	0.195652	0	AT5G15580.1	LNG1 (LONGIFOLIA1)	6e-140
PP022879	4.6	0.9	0.195652	0	AT3G57660.1	NRPA1; DNA binding / DNA-directed RNA polymerase/ zinc ion binding	3e-018
PP083934	23	4.5	0.195652	0		no hit
PP013529	48	9.4	0.195833	0	AT1G78300.1	GRF2 (GENERAL REGULATORY FACTOR 2); protein binding / protein phosphorylated amino acid binding	4e-082
PP092402	5.1	1	0.196078	0	AT1G66870.1	glycosyl hydrolase family protein 17	2e-020
PP081732	10.2	2	0.196078	0	AT3G54770.1	RNA recognition motif (RRM)-containing protein	3e-040
PP032974	15.8	3.1	0.196203	0	AT4G25810.1	XTR6 (XYLOGLUCAN ENDOTRANSGLYCOSYLASE 6); hydrolase, acting on glycosyl bonds / hydrolase, hydrolyzing O-glycosyl compounds / xyloglucan:xyloglucosyl transferase	6e-147
PP016796	16.3	3.2	0.196319	0	AT5G15230.1	GASA4 (GAST1 PROTEIN HOMOLOG 4)	3e-035
PP031011	5.6	1.1	0.196429	0	AT1G10840.2	TIF3H1; translation initiation factor	2e-044
PP027422	6.1	1.2	0.196721	0		no hit
PP079632	33	6.5	0.19697	0	AT2G43140.1	DNA binding / transcription factor	4e-065
PP087678	6.6	1.3	0.19697	0	AT3G05680.1	EMB2016 (embryo defective 2016)	3e-053
PP071783	7.1	1.4	0.197183	0	AT3G55240.1	Overexpression leads to PEL (Pseudo-Etiolation in Light) phenotype.	8e-021
PP000313	7.1	1.4	0.197183	0		no hit
PP028363	7.6	1.5	0.197368	0	AT3G09190.1	sugar binding	1e-055
PP096144	8.1	1.6	0.197531	0	AT1G63840.1	zinc finger (C3HC4-type RING finger) family protein	1e-057
PP048749	8.6	1.7	0.197674	0	Q8RWY3	RecName: Full=Putative chromatin-remodeling complex ATPase chain; AltName: Full=ISW2-like; AltName: Full=Sucrose nonfermenting protein 2 homolog	2e-009
PP023416	9.1	1.8	0.197802	0	AT1G78815.1	LSH7 (LIGHT SENSITIVE HYPOCOTYLS 7)	1e-081
PP015116	9.6	1.9	0.197917	0	AT1G02270.1	endonuclease/exonuclease/phosphatase family protein / calcium-binding EF hand family protein	6e-029
PP016899	9.6	1.9	0.197917	0	AT1G64220.1	TOM7-2 (TRANSLOCASE OF OUTER MEMBRANE 7 KDA SUBUNIT 2); P-P-bond-hydrolysis-driven protein transmembrane transporter	3e-019
PP094675	11.1	2.2	0.198198	0	AT2G27080.1	harpin-induced protein-related / HIN1-related / harpin-responsive protein-related	2e-112
PP023507	12.6	2.5	0.198413	0	AT3G05280.1	integral membrane Yip1 family protein	2e-032
PP017449	38.2	7.6	0.198953	0		no hit
PP031731	22.1	4.4	0.199095	0	NP_182310	zinc finger (B-box type) family protein [Arabidopsis thaliana]	4e-009
PP009948	5.5	1.1	0.2	0	AT3G28500.1	60S acidic ribosomal protein P2 (RPP2C)	4e-022
PP027787	7	1.4	0.2	0	AT3G16620.1	ATTOC120; GTP binding	5e-020
PP019485	12.5	2.5	0.2	0	AT5G64620.1	C/VIF2 (CELL WALL / VACUOLAR INHIBITOR OF FRUCTOSIDASE 2); enzyme inhibitor/ pectinesterase/ pectinesterase inhibitor	2e-056
PP026576	4	0.8	0.2	0	AT5G11250.1	disease resistance protein (TIR-NBS-LRR class), putative	2e-041
PP023132	4.5	0.9	0.2	0	AT3G16300.1	integral membrane family protein	2e-025
PP002704	7	1.4	0.2	0	NP_175810	oligouridylate-binding protein, putative [Arabidopsis thaliana]	6e-014
PP002590	5	1	0.2	0	AT4G28470.1	RPN1B (26S PROTEASOME REGULATORY SUBUNIT S2 1B); binding / enzyme regulator	1e-029
PP041362	4.5	0.9	0.2	0	AT3G21760.1	UDP-glucoronosyl/UDP-glucosyl transferase family protein	2e-064
PP018102	9.5	1.9	0.2	0	AT3G14920.1	unknown protein	9e-090
PP045404	3.5	0.7	0.2	1e-06	AT5G20170.1	unknown protein	5e-025
PP007938	4	0.8	0.2	0	NP_187490	unknown protein [Arabidopsis thaliana]	1e-007
PP015736	3.5	0.7	0.2	1e-06		no hit
PP017952	5.5	1.1	0.2	0		no hit
PP092888	3.5	0.7	0.2	1e-06		no hit
PP003283	29.4	5.9	0.20068	0	AT5G24860.1	FPF1 (FLOWERING PROMOTING FACTOR 1)	3e-047
PP021245	40.2	8.1	0.201493	0	AT2G47990.1	SWA1 (SLOW WALKER1); nucleotide binding	3e-147
PP016516	23.8	4.8	0.201681	0	AT5G08680.1	ATP synthase beta chain, mitochondrial, putative	4e-062
PP027326	11.9	2.4	0.201681	0	AT1G16916.1	unknown protein	5e-023
PP080170	10.4	2.1	0.201923	0		no hit
PP005270	30.2	6.1	0.201987	0	AT5G22650.1	HD2B (HISTONE DEACETYLASE 2B); histone deacetylase	7e-021
PP001361	9.4	1.9	0.202128	0	AT2G46330.1	AGP16 (ARABINOGALACTAN PROTEIN 16)	4e-019
PP014167	149.4	30.2	0.202142	0	AT1G07660.1	histone H4	4e-028
PP043553	7.4	1.5	0.202703	0	AT5G17540.1	transferase family protein	6e-109
PP010410	14.8	3	0.202703	0		no hit
PP018345	6.9	1.4	0.202899	0	NP_188137	chloroplast 30S ribosomal protein S20, putative [Arabidopsis thaliana]	1e-006
PP054375	23.6	4.8	0.20339	0	AT1G71692.1	AGL12 (AGAMOUS-LIKE 12); transcription factor	2e-101
PP031194	17.2	3.5	0.203488	0	AT4G31170.1	protein kinase family protein	5e-055
PP008667	5.4	1.1	0.203704	0	AT5G48170.1	SLY2 (SLEEPY2)	5e-083
PP016326	112.4	22.9	0.203737	0	NP_194631	glycine-rich protein [Arabidopsis thaliana]	1e-010
PP022579	30.9	6.3	0.203883	0	AT3G26360.1	unknown protein	8e-042
PP058403	4.9	1	0.204082	0	AT4G22150.1	PUX3; protein binding	3e-045
PP011578	4.4	0.9	0.204545	0	AT5G64510.1	unknown protein	2e-073
PP029907	4.4	0.9	0.204545	0	AT4G37240.1	unknown protein	9e-043
PP030294	4.4	0.9	0.204545	0		no hit
PP001580	17.1	3.5	0.204678	0	AT5G04990.1	sad1/unc-84 protein-related	3e-051
PP055337	8.3	1.7	0.204819	0		no hit
PP005519	24.9	5.1	0.204819	0	AT4G03110.1	RNA-binding protein, putative	2e-072
PP006203	273.9	56.1	0.204819	0	AT5G64570.1	XYL4; hydrolase, hydrolyzing O-glycosyl compounds / xylan 1,4-beta-xylosidase	0.0
PP035934	3.9	0.8	0.205128	0	AT3G12830.1	auxin-responsive family protein	2e-048
PP038722	31.2	6.4	0.205128	0	AT5G56030.1	HSP81-2 (HEAT SHOCK PROTEIN 81-2); ATP binding	2e-070
PP011048	7.8	1.6	0.205128	0	AT3G10920.1	MSD1 (MANGANESE SUPEROXIDE DISMUTASE 1); metal ion binding / superoxide dismutase	3e-022
PP051155	3.9	0.8	0.205128	0	NP_196187	nuclear pore complex protein-related [Arabidopsis thaliana]	1e-011
PP065076	3.9	0.8	0.205128	0		no hit
PP040296	10.7	2.2	0.205607	0	AT3G01120.1	MTO1 (METHIONINE OVERACCUMULATION 1); cystathionine gamma-synthase	2e-036
PP003803	27.2	5.6	0.205882	0	AT3G02650.1	pentatricopeptide (PPR) repeat-containing protein	1e-094
PP001876	108.2	22.3	0.2061	0	AT5G28640.1	AN3 (ANGUSTIFOLIA 3); protein binding / transcription coactivator	6e-042
PP035928	6.3	1.3	0.206349	0	AT4G36400.1	FAD linked oxidase family protein	3e-077
PP025091	6.3	1.3	0.206349	0	AT3G08690.1	UBC11 (UBIQUITIN-CONJUGATING ENZYME 11); ubiquitin-protein ligase	1e-041
PP027615	5.8	1.2	0.206897	0		no hit
PP005275	113	23.4	0.20708	0	AT1G65720.1	unknown protein	4e-059
PP005494	47.3	9.8	0.207188	0	AT1G19450.1	integral membrane protein, putative / sugar transporter family protein	1e-139
PP012735	48.2	10	0.207469	0	NP_683538	glycosyl hydrolase family 17 protein [Arabidopsis thaliana]	5e-011
PP029865	28.4	5.9	0.207746	0	AT5G62680.1	proton-dependent oligopeptide transport (POT) family protein	2e-220
PP031547	7.2	1.5	0.208333	0	XP_002520320	auxilin, putative [Ricinus communis]	7e-010
PP032274	14.4	3	0.208333	0	AT3G22660.1	rRNA processing protein-related	2e-070
PP081150	4.8	1	0.208333	0	AT5G46450.1	disease resistance protein (TIR-NBS-LRR class), putative	1e-039
PP054498	4.8	1	0.208333	0	AT4G03390.1	SRF3 (STRUBBELIG-RECEPTOR FAMILY 3); ATP binding / kinase/ protein serine/threonine kinase	1e-028
PP034693	4.8	1	0.208333	0		no hit
PP039915	58	12.1	0.208621	0	AT4G20150.1	unknown protein	2e-039
PP010290	11.5	2.4	0.208696	0	AT5G23900.1	60S ribosomal protein L13 (RPL13D)	1e-046
PP029514	6.7	1.4	0.208955	0	AT4G34920.1	1-phosphatidylinositol phosphodiesterase-related	1e-090
PP011149	6.7	1.4	0.208955	0	AT2G37550.1	AGD7; ARF GTPase activator/ DNA binding / zinc ion binding	7e-046
PP039809	13.4	2.8	0.208955	0	AT5G26360.1	chaperonin, putative	1e-065
PP055204	6.7	1.4	0.208955	0	AT2G47330.1	DEAD/DEAH box helicase, putative	4e-020
PP018348	6.7	1.4	0.208955	0	AT1G55205.1	unknown protein	1e-021
PP065593	11	2.3	0.209091	0	AT3G06760.1	INVOLVED IN: response to water deprivation; CONTAINS InterPro DOMAIN/s: Drought induced 19 (InterPro:IPR008598); BEST Arabidopsis thaliana protein match is: HRB1 (HYPERSENSITIVE TO RED AND BLUE); protein binding (TAIR:AT5G49230.1)	2e-030
PP058121	6.2	1.3	0.209677	0	NP_189515	ATHMG (ARABIDOPSIS THALIANA HIGH MOBILITY GROUP); transcription factor [Arabidopsis thaliana]	9e-012
PP058096	6.2	1.3	0.209677	0		no hit
PP047225	8.1	1.7	0.209877	0	AT5G65850.1	F-box family protein	3e-031
PP093177	5.7	1.2	0.210526	0	AT2G46950.1	CYP709B2; electron carrier/ heme binding / iron ion binding / monooxygenase/ oxygen binding	4e-059
PP005630	5.7	1.2	0.210526	0	AT4G02580.1	NADH-ubiquinone oxidoreductase 24 kDa subunit, putative	2e-046
PP104852	3.8	0.8	0.210526	1e-06	AT2G29200.1	APUM1 (Arabidopsis Pumilio 1); RNA binding / binding	8e-016
PP072666	3.8	0.8	0.210526	1e-06	AT2G03120.1	ATSPP (ARABIDOPSIS SIGNAL PEPTIDE PEPTIDASE); aspartic-type endopeptidase	4e-022
PP069484	3.8	0.8	0.210526	0	AT1G48670.1	auxin-responsive GH3 family protein	4e-029
PP066302	3.8	0.8	0.210526	1e-06	NP_194351	mitochondrial ATP synthase g subunit family protein [Arabidopsis thaliana]	2e-012
PP022933	21.8	4.6	0.211009	0	ABE86663	Zinc finger, RING-type [Medicago truncatula]	3e-016
PP032135	17.5	3.7	0.211429	0	AT3G16280.1	DNA binding / transcription factor	9e-055
PP021344	43.5	9.2	0.211494	0	AT4G36230.1	unknown protein	3e-026
PP012398	5.2	1.1	0.211538	0	AT3G18430.1	calcium-binding EF hand family protein	5e-019
PP016798	5.2	1.1	0.211538	0	NP_001117571	CPuORF53 (Conserved peptide upstream open reading frame 53) [Arabidopsis thaliana]	1e-018
PP008519	5.2	1.1	0.211538	0	NP_171929	lesion inducing protein-related [Arabidopsis thaliana]	5e-013
PP025736	20.8	4.4	0.211538	0	AT2G31750.1	UGT74D1 (UDP-glucosyl transferase 74D1); UDP-glycosyltransferase/ abscisic acid glucosyltransferase/ transferase, transferring glycosyl groups / transferase, transferring hexosyl groups	3e-124
PP032699	11.8	2.5	0.211864	0	AT2G21330.1	fructose-bisphosphate aldolase, putative	6e-125
PP019288	11.8	2.5	0.211864	0	AT5G19990.1	RPT6A (REGULATORY PARTICLE TRIPLE-A ATPASE 6A); ATPase	4e-016
PP035522	23.1	4.9	0.212121	0	XP_002521987	protein binding protein, putative [Ricinus communis]	1e-006
PP032327	14.6	3.1	0.212329	0	AT2G41620.1	nucleoporin interacting component family protein	1e-067
PP023087	8	1.7	0.2125	0	AT5G15150.1	ATHB-3 (ARABIDOPSIS THALIANA HOMEOBOX 3); DNA binding / sequence-specific DNA binding / transcription factor	8e-053
PP021623	24	5.1	0.2125	0	AT1G14980.1	CPN10 (CHAPERONIN 10); chaperone binding	2e-048
PP010042	12.7	2.7	0.212598	0	AT3G52640.2	nicastrin-related	8e-026
PP012652	17.4	3.7	0.212644	0	AT5G48230.2	ACAT2 (ACETOACETYL-COA THIOLASE 2); acetyl-CoA C-acetyltransferase/ catalytic	1e-083
PP023183	4.7	1	0.212766	0	AT4G30440.1	GAE1 (UDP-D-GLUCURONATE 4-EPIMERASE 1); UDP-glucuronate 4-epimerase/ catalytic	5e-056
PP037424	4.7	1	0.212766	0	AT5G24240.1	phosphatidylinositol 3- and 4-kinase family protein / ubiquitin family protein	4e-069
PP059530	4.7	1	0.212766	0	AT5G19260.1	unknown protein	2e-031
PP007712	43.7	9.3	0.212815	0	AT4G37210.2	tetratricopeptide repeat (TPR)-containing protein	2e-094
PP050265	12.2	2.6	0.213115	0	ABD65046	hypothetical protein 26.t00107 [Brassica oleracea]	3e-009
PP039400	6.1	1.3	0.213115	0	AT5G57560.1	TCH4 (Touch 4); hydrolase, acting on glycosyl bonds / xyloglucan:xyloglucosyl transferase	7e-071
PP054512	6.1	1.3	0.213115	0	AT5G08060.1	unknown protein	5e-028
PP023160	16.4	3.5	0.213415	0	AT3G22930.1	calmodulin, putative	3e-074
PP031469	8.9	1.9	0.213483	0		no hit
PP052109	7	1.5	0.214286	0	AT5G16030.1	unknown protein	5e-027
PP008812	4.2	0.9	0.214286	0		no hit
PP021277	102.1	21.9	0.214496	0	AT4G20260.1	DREPP plasma membrane polypeptide family protein	3e-048
PP014286	21.9	4.7	0.214612	0	AT5G56680.1	SYNC1; ATP binding / aminoacyl-tRNA ligase/ asparagine-tRNA ligase/ aspartate-tRNA ligase/ nucleic acid binding / nucleotide binding	1e-099
PP045182	6.5	1.4	0.215385	0	AT3G03220.1	ATEXPA13 (ARABIDOPSIS THALIANA EXPANSIN A13)	2e-104
PP083253	6.5	1.4	0.215385	0	AT3G02880.1	leucine-rich repeat transmembrane protein kinase, putative	2e-048
PP060028	11.6	2.5	0.215517	0	AT4G24620.1	PGI1 (PHOSPHOGLUCOSE ISOMERASE 1); glucose-6-phosphate isomerase	8e-068
PP051675	5.1	1.1	0.215686	0	AT1G06560.1	NOL1/NOP2/sun family protein	1e-107
PP025855	3.7	0.8	0.216216	1e-06	AT4G27710.1	CYP709B3; electron carrier/ heme binding / iron ion binding / monooxygenase/ oxygen binding	7e-017
PP066595	3.7	0.8	0.216216	1e-06	AT4G30520.1	leucine-rich repeat family protein / protein kinase family protein	6e-035
PP032323	18.5	4	0.216216	0	AT3G55340.1	PHIP1 (PHRAGMOPLASTIN INTERACTING PROTEIN 1); RNA binding / mRNA binding	2e-066
PP047186	3.7	0.8	0.216216	0	AT1G10840.1	TIF3H1; translation initiation factor	2e-054
PP029150	3.7	0.8	0.216216	0	AT3G13410.1	unknown protein	1e-040
PP065783	3.7	0.8	0.216216	0	AT5G54330.1	unknown protein	2e-030
PP012623	3.7	0.8	0.216216	1e-06		no hit
PP064620	3.7	0.8	0.216216	1e-06		no hit
PP032128	176	38.1	0.216477	0	AT4G11080.1	high mobility group (HMG1/2) family protein	2e-078
PP016534	82.6	17.9	0.216707	0		no hit
PP031293	8.3	1.8	0.216867	0		no hit
PP044294	10.6	2.3	0.216981	0		no hit
PP047069	6.9	1.5	0.217391	0	AT5G14105.1	unknown protein	8e-016
PP019361	4.6	1	0.217391	0	AT1G74960.2	FAB1 (FATTY ACID BIOSYNTHESIS 1); 3-oxoacyl-[acyl-carrier-protein] synthase/ fatty-acid synthase	2e-026
PP020872	178.4	38.8	0.217489	0	AT3G02080.1	40S ribosomal protein S19 (RPS19A)	2e-078
PP007665	34.9	7.6	0.217765	0		no hit
PP023742	20.2	4.4	0.217822	0	AT2G47330.1	DEAD/DEAH box helicase, putative	8e-037
PP017270	18.8	4.1	0.218085	0	AT4G26190.1	CONTAINS InterPro DOMAIN/s: NLI interacting factor (InterPro:IPR004274); BEST Arabidopsis thaliana protein match is: unknown protein (TAIR:AT2G36550.1)	2e-072
PP044818	5.5	1.2	0.218182	0	AT4G15570.1	MAA3 (MAGATAMA 3)	5e-029
PP088908	8.7	1.9	0.218391	0		no hit
PP022251	57.2	12.5	0.218531	0	AT3G02140.1	TMAC2 (TWO OR MORE ABRES-CONTAINING GENE 2)	1e-046
PP014870	260.5	57	0.21881	0	AT3G14310.1	ATPME3; pectinesterase	3e-288
PP016937	49.8	10.9	0.218876	0		no hit
PP021899	21	4.6	0.219048	0	AT5G08260.1	scpl35 (serine carboxypeptidase-like 35); serine-type carboxypeptidase	3e-098
PP009198	4.1	0.9	0.219512	1e-06		no hit
PP046282	4.1	0.9	0.219512	1e-06		no hit
PP000076	55.1	12.1	0.219601	0	NP_201236	AGP1 (ARABINOGALACTAN PROTEIN 1) [Arabidopsis thaliana]	2e-012
PP017288	43.7	9.6	0.21968	0	AT2G31220.1	basic helix-loop-helix (bHLH) family protein	9e-075
PP096122	13.2	2.9	0.219697	0	AT3G21230.1	4CL5 (4-coumarate:CoA ligase 5); 4-coumarate-CoA ligase	2e-048
PP017401	9.1	2	0.21978	0	AT5G10510.1	AIL6 (AINTEGUMENTA-LIKE 6); DNA binding / transcription factor	3e-024
PP000583	19.1	4.2	0.219895	0	AT3G15650.1	phospholipase/carboxylesterase family protein	1e-118
PP010363	10	2.2	0.22	0	AT2G17120.1	LYM2 (LYSM DOMAIN GPI-ANCHORED PROTEIN 2 PRECURSOR)	2e-038
PP013204	5	1.1	0.22	0		no hit
PP005937	40.9	9	0.220049	0	AT2G16930.2	ribosomal protein L27 family protein	1e-071
PP005961	84.8	18.7	0.220519	0	AT3G28730.1	ATHMG (ARABIDOPSIS THALIANA HIGH MOBILITY GROUP); transcription factor	7e-100
PP075460	6.8	1.5	0.220588	0	AT2G46980.1	unknown protein	1e-023
PP005685	24	5.3	0.220833	0	AT3G17210.1	HS1 (HEAT STABLE PROTEIN 1)	2e-050
PP006674	31.2	6.9	0.221154	0	AT5G58290.1	RPT3 (REGULATORY PARTICLE TRIPLE-A ATPASE 3); ATPase	2e-099
PP070493	11.3	2.5	0.221239	0	AT3G30300.1	LOCATED IN: endomembrane system; CONTAINS InterPro DOMAIN/s: Protein of unknown function DUF246, plant (InterPro:IPR004348); BEST Arabidopsis thaliana protein match is: EDA30 (embryo sac development arrest 30) (TAIR:AT3G03810.1)	4e-054
PP027881	12.2	2.7	0.221311	0		no hit
PP075389	5.4	1.2	0.222222	0	AT3G16480.1	MPPalpha (mitochondrial processing peptidase alpha subunit); catalytic/ metal ion binding / metalloendopeptidase/ zinc ion binding	3e-083
PP028293	4.5	1	0.222222	0	AT1G12000.1	pyrophosphate--fructose-6-phosphate 1-phosphotransferase beta subunit, putative / pyrophosphate-dependent 6-phosphofructose-1-kinase, putative	2e-041
PP019907	9	2	0.222222	0	AT5G23570.1	SGS3 (SUPPRESSOR OF GENE SILENCING 3)	6e-048
PP067947	6.3	1.4	0.222222	0	AT3G15550.1	unknown protein	4e-019
PP015137	38.7	8.6	0.222222	0	AT3G54810.2	zinc finger (GATA type) family protein	2e-119
PP045604	5.4	1.2	0.222222	0		no hit
PP097310	3.6	0.8	0.222222	4e-06	NP_564238	ANAC008 (Arabidopsis NAC domain containing protein 8); transcription factor [Arabidopsis thaliana]	1e-012
PP027675	3.6	0.8	0.222222	4e-06	AT1G63500.1	ATP binding / binding / protein kinase/ protein serine/threonine kinase/ protein tyrosine kinase	3e-044
PP043990	9.9	2.2	0.222222	0	AT4G28940.1	catalytic	3e-152
PP075785	3.6	0.8	0.222222	1e-06	AT1G64840.1	F-box family protein	1e-027
PP088202	3.6	0.8	0.222222	1e-06		no hit
PP004947	74.2	16.5	0.222372	0	AT1G79010.1	NADH-ubiquinone oxidoreductase 23 kDa subunit, mitochondrial (TYKY)	3e-116
PP009557	9.4	2.1	0.223404	0		no hit
PP030596	32.2	7.2	0.223602	0	AT4G17520.1	nuclear RNA-binding protein, putative	3e-062
PP000085	16.1	3.6	0.223602	0		no hit
PP012502	11.6	2.6	0.224138	0	AT1G48860.1	3-phosphoshikimate 1-carboxyvinyltransferase, putative / 5-enolpyruvylshikimate-3-phosphate, putative / EPSP synthase, putative	7e-069
PP009447	11.6	2.6	0.224138	0	AT1G80070.1	SUS2 (ABNORMAL SUSPENSOR 2)	1e-045
PP019399	16.5	3.7	0.224242	0	AAD28660	hypothetical protein [Arabidopsis thaliana]	4e-053
PP026169	4	0.9	0.225	1e-06	AT3G09090.1	DEX1 (DEFECTIVE IN EXINE FORMATION 1); calcium ion binding	2e-016
PP031541	12	2.7	0.225	0	AT2G37560.1	ORC2 (ORIGIN RECOGNITION COMPLEX SECOND LARGEST SUBUNIT 2); DNA replication origin binding / protein binding	3e-111
PP042442	8	1.8	0.225	0	AT1G67630.1	POLA2 (DNA POLYMERASE ALPHA 2); DNA binding / DNA-directed DNA polymerase	1e-045
PP095885	19.1	4.3	0.225131	0		no hit
PP033528	11.1	2.5	0.225225	0	AT3G05970.1	LACS6 (long-chain acyl-CoA synthetase 6); long-chain-fatty-acid-CoA ligase	3e-152
PP002771	73.7	16.6	0.225237	0	AT1G55200.1	protein kinase family protein	2e-183
PP004582	50.6	11.4	0.225296	0	AT1G67750.1	pectate lyase family protein	6e-156
PP023099	61.2	13.8	0.22549	0	AT2G36400.1	AtGRF3 (GROWTH-REGULATING FACTOR 3); transcription activator	2e-070
PP004581	71.8	16.2	0.225627	0	AT3G63200.1	PLP9 (PATATIN-LIKE PROTEIN 9); nutrient reservoir	5e-162
PP059199	6.2	1.4	0.225806	0	AT4G20960.1	cytidine/deoxycytidylate deaminase family protein	7e-118
PP044800	6.2	1.4	0.225806	0	AT3G06590.1	transcription factor	2e-037
PP027469	6.2	1.4	0.225806	0		no hit
PP080849	6.2	1.4	0.225806	0		no hit
PP003158	32.3	7.3	0.226006	0	AT1G67750.1	pectate lyase family protein	7e-060
PP051872	23.4	5.3	0.226496	0	AT5G09300.1	2-oxoisovalerate dehydrogenase, putative / 3-methyl-2-oxobutanoate dehydrogenase, putative / branched-chain alpha-keto acid dehydrogenase E1 alpha subunit, putative	5e-213
PP016233	18.1	4.1	0.226519	0	AT4G32720.1	AtLa1 (Arabidopsis thaliana La protein 1); RNA binding	3e-082
PP024296	32.2	7.3	0.226708	0	AT3G11130.1	clathrin heavy chain, putative	4e-126
PP003369	26.9	6.1	0.226766	0		no hit
PP026399	18.5	4.2	0.227027	0	AT4G21520.1	transducin family protein / WD-40 repeat family protein	3e-121
PP023843	4.4	1	0.227273	0	AT5G48385.1	CONTAINS InterPro DOMAIN/s: Frigida-like (InterPro:IPR012474); BEST Arabidopsis thaliana protein match is: hydroxyproline-rich glycoprotein family protein (TAIR:AT3G22440.1)	7e-045
PP004883	70.4	16	0.227273	0		no hit
PP091419	4.4	1	0.227273	0		no hit
PP023894	6.6	1.5	0.227273	0	AT2G46490.1	unknown protein	3e-034
PP010152	29.9	6.8	0.227425	0	AT1G71960.1	ABC transporter family protein	7e-212
PP032066	29.9	6.8	0.227425	0	AT3G11130.1	clathrin heavy chain, putative	1e-072
PP014193	121.7	27.7	0.227609	0	AT1G73620.1	thaumatin-like protein, putative / pathogenesis-related protein, putative	4e-127
PP038928	20.2	4.6	0.227723	0	AT1G72970.1	HTH (HOTHEAD); FAD binding / aldehyde-lyase/ mandelonitrile lyase	5e-051
PP019522	7.9	1.8	0.227848	0	AT5G26751.1	ATSK11; protein kinase/ protein serine/threonine kinase	3e-071
PP084132	5.7	1.3	0.22807	0		no hit
PP014925	178.8	40.8	0.228188	0	AT5G42020.1	BIP2; ATP binding	3e-258
PP014475	122.5	28	0.228571	0	AT3G02530.1	chaperonin, putative	1e-296
PP024758	3.5	0.8	0.228571	6e-06	AT5G05730.1	ASA1 (ANTHRANILATE SYNTHASE ALPHA SUBUNIT 1); anthranilate synthase	2e-043
PP063130	3.5	0.8	0.228571	2e-06	NP_566734	brix domain-containing protein [Arabidopsis thaliana]	9e-008
PP056110	3.5	0.8	0.228571	2e-06	AT3G06580.1	GALK; ATP binding / galactokinase	6e-050
PP046879	3.5	0.8	0.228571	6e-06	AT1G67230.1	LINC1 (LITTLE NUCLEI1)	3e-016
PP092843	3.5	0.8	0.228571	2e-06	AT5G25150.1	TAF5 (TBP-ASSOCIATED FACTOR 5); nucleotide binding / transcription regulator	8e-032
PP013718	26.2	6	0.229008	0	AT1G77510.1	ATPDIL1-2 (PDI-LIKE 1-2); protein disulfide isomerase	1e-060
PP027319	4.8	1.1	0.229167	0	AT4G29510.1	PRMT11 (ARGININE METHYLTRANSFERASE 11); protein-arginine N-methyltransferase	5e-049
PP050756	4.8	1.1	0.229167	0	AT3G05800.1	transcription factor	1e-019
PP027930	6.1	1.4	0.229508	0	AT3G55010.1	PUR5; ATP binding / phosphoribosylformylglycinamidine cyclo-ligase	2e-043
PP021824	73.3	16.9	0.230559	0	CAN71466	hypothetical protein [Vitis vinifera]	3e-010
PP073526	5.2	1.2	0.230769	0	AT3G03860.1	ATAPRL5 (APR-like 5)	9e-054
PP018964	5.2	1.2	0.230769	0	AT5G14420.1	RGLG2 (RING domain Ligase2); ubiquitin-protein ligase	1e-039
PP057914	5.2	1.2	0.230769	0		no hit
PP020930	7.8	1.8	0.230769	0		no hit
PP013312	128.8	29.8	0.231366	0	NP_001078524	nucleotide binding [Arabidopsis thaliana]	4e-022
PP043518	10.8	2.5	0.231481	0	AT5G50740.1	metal ion binding	7e-026
PP005603	9.5	2.2	0.231579	0	AT5G62550.1	unknown protein	6e-047
PP032125	24.6	5.7	0.231707	0	AT3G25890.1	AP2 domain-containing transcription factor, putative	4e-023
PP054026	13.8	3.2	0.231884	0	AT5G21100.1	L-ascorbate oxidase, putative	6e-144
PP015947	5.6	1.3	0.232143	0	AAC49770	AP2 domain containing protein RAP2.4 [Arabidopsis thaliana]	3e-009
PP018371	8.6	2	0.232558	0	AT1G18740.1	unknown protein	1e-087
PP052454	4.3	1	0.232558	0		no hit
PP021283	17.6	4.1	0.232955	0	AT3G11650.1	NHL2	4e-043
PP037463	60.9	14.2	0.233169	0	AT5G05180.1	unknown protein	2e-048
PP027935	12	2.8	0.233333	0		no hit
PP030575	6	1.4	0.233333	0		no hit
PP016867	34.7	8.1	0.233429	0		no hit
PP013591	100.5	23.5	0.233831	0	AT5G28640.1	AN3 (ANGUSTIFOLIA 3); protein binding / transcription coactivator	2e-025
PP026960	34.2	8	0.233918	0	AT2G19610.2	zinc finger (C3HC4-type RING finger) family protein	9e-125
PP035438	4.7	1.1	0.234043	0	AT4G31990.1	ASP5 (ASPARTATE AMINOTRANSFERASE 5); L-aspartate:2-oxoglutarate aminotransferase	9e-082
PP082712	4.7	1.1	0.234043	0		no hit
PP013227	42.2	9.9	0.234597	0		no hit
PP011864	8.5	2	0.235294	0		no hit
PP091320	8.5	2	0.235294	0		no hit
PP069359	3.4	0.8	0.235294	4e-06	AT3G05330.1	ATN (TANGLED)	1e-022
PP040018	3.4	0.8	0.235294	4e-06	AT3G08650.1	metal transporter family protein	3e-050
PP024708	3.4	0.8	0.235294	1e-05		no hit
PP027887	13.6	3.2	0.235294	0		no hit
PP030590	3.4	0.8	0.235294	4e-06		no hit
PP067218	3.4	0.8	0.235294	4e-06		no hit
PP011957	123.9	29.2	0.235674	0	AT5G23540.1	26S proteasome regulatory subunit, putative	2e-133
PP025797	14	3.3	0.235714	0	AT2G47440.1	DNAJ heat shock N-terminal domain-containing protein	6e-083
PP026582	8.9	2.1	0.235955	0	NP_196880	unknown protein [Arabidopsis thaliana]	2e-007
PP016833	14.4	3.4	0.236111	0	AT2G31220.1	basic helix-loop-helix (bHLH) family protein	6e-043
PP075568	7.2	1.7	0.236111	0	AT3G61580.1	delta-8 sphingolipid desaturase (SLD1)	4e-094
PP009021	49.1	11.6	0.236253	0		no hit
PP003755	39.3	9.3	0.236641	0	AT2G10940.1	protease inhibitor/seed storage/lipid transfer protein (LTP) family protein	8e-020
PP075204	5.9	1.4	0.237288	0	AT3G21230.1	4CL5 (4-coumarate:CoA ligase 5); 4-coumarate-CoA ligase	5e-046
PP030628	5.9	1.4	0.237288	0	AT4G16390.1	CONTAINS InterPro DOMAIN/s: Pentatricopeptide repeat (InterPro:IPR002885), Smr protein/MutS2 C-terminal (InterPro:IPR002625); BEST Arabidopsis thaliana protein match is: pentatricopeptide (PPR) repeat-containing protein (TAIR:AT5G46580.1)	4e-088
PP008191	35.4	8.4	0.237288	0	AT5G45700.1	NLI interacting factor (NIF) family protein	4e-094
PP071982	21.9	5.2	0.237443	0		no hit
PP016298	8	1.9	0.2375	0	AT1G12910.1	ATAN11 (ANTHOCYANIN11); nucleotide binding	4e-052
PP003976	351.2	83.5	0.237756	0		no hit
PP072818	14.3	3.4	0.237762	0	AT2G47930.1	AGP26 (ARABINOGALACTAN PROTEIN 26)	1e-017
PP087941	4.2	1	0.238095	1e-06	AT1G12500.1	phosphate translocator-related	2e-053
PP084187	4.2	1	0.238095	1e-06		no hit
PP016724	6.3	1.5	0.238095	0	AT3G56150.1	EIF3C (EUKARYOTIC TRANSLATION INITIATION FACTOR 3C); translation initiation factor	1e-021
PP001523	6.3	1.5	0.238095	0	AT3G03710.1	RIF10 (resistant to inhibition with FSM 10); 3'-5'-exoribonuclease/ RNA binding / nucleic acid binding / polyribonucleotide nucleotidyltransferase	3e-017
PP017984	15.1	3.6	0.238411	0	Q940T9	RecName: Full=Zinc finger protein CONSTANS-LIKE 4	5e-006
PP027617	15.1	3.6	0.238411	0	AT1G27030.1	unknown protein	2e-112
PP015035	4.6	1.1	0.23913	0	NP_201064	binding [Arabidopsis thaliana]	7e-012
PP026378	9.6	2.3	0.239583	0	AT1G63700.1	YDA (YODA); ATP binding / kinase/ protein kinase/ protein serine/threonine kinase	2e-108
PP080299	12.1	2.9	0.239669	0	AT5G16750.1	TOZ (TORMOZEMBRYO DEFECTIVE); nucleotide binding	1e-128
PP036195	24.6	5.9	0.239837	0	AT1G18630.1	GR-RBP6 (glycine-rich RNA-binding protein 6); RNA binding / nucleic acid binding / nucleotide binding	2e-026
PP064575	12.5	3	0.24	0	AT4G28310.1	unknown protein	3e-050
PP001294	20	4.8	0.24	0	AT5G61190.1	zinc finger protein-related	7e-039
PP020081	72	17.3	0.240278	0	AT5G14050.1	transducin family protein / WD-40 repeat family protein	2e-127
PP016175	177.5	42.7	0.240563	0	AT5G18380.1	40S ribosomal protein S16 (RPS16C)	6e-075
PP071013	13.3	3.2	0.240602	0	BAB02733	transposase-like protein [Arabidopsis thaliana]	3e-039
PP019916	13.3	3.2	0.240602	0	AT1G11240.1	unknown protein	3e-027
PP032401	8.3	2	0.240964	0	AT4G19500.1	ATP binding / nucleoside-triphosphatase/ nucleotide binding / protein binding / transmembrane receptor	2e-052
PP025212	17	4.1	0.241176	0	AT5G20630.1	GER3 (GERMIN 3); oxalate oxidase	1e-101
PP012989	5.8	1.4	0.241379	0	AAC14510	En/Spm-like transposon protein [Arabidopsis thaliana]	5e-041
PP021449	14.9	3.6	0.241611	0	AAC33226	putative non-LTR retroelement reverse transcriptase [Arabidopsis thaliana]	2e-010
PP031161	44.7	10.8	0.241611	0		no hit
PP025954	12	2.9	0.241667	0	AT3G03060.1	ATP binding / ATPase/ nucleoside-triphosphatase/ nucleotide binding	2e-109
PP020393	9.1	2.2	0.241758	0	AT2G45810.1	DEAD/DEAH box helicase, putative	7e-018
PP014172	18.2	4.4	0.241758	0	AT3G02200.2	proteasome family protein	7e-033
PP049290	15.3	3.7	0.24183	0	AT1G44110.1	CYCA1;1 (Cyclin A1;1); cyclin-dependent protein kinase regulator	2e-051
PP087212	6.2	1.5	0.241935	0	AT3G52115.1	ATGR1 (ARABIDOPSIS THALIANA GAMMA RESPONSE GENE 1)	2e-042
PP058904	6.2	1.5	0.241935	0	AT1G70270.1	ATP binding / DNA binding	4e-022
PP072398	6.2	1.5	0.241935	0	AT5G21140.1	emb1379 (embryo defective 1379)	3e-038
PP088450	6.2	1.5	0.241935	0	AT4G02075.1	PIT1 (pitchoun 1); protein binding / zinc ion binding	7e-078
PP096968	3.3	0.8	0.242424	1.6e-05	AT2G43130.1	ARA4; GTP binding / GTPase/ protein binding	1e-055
PP006356	6.6	1.6	0.242424	0	AAF61738	beta-ketoacyl-ACP synthetase 1 [Brassica napus]	2e-008
PP012151	23.5	5.7	0.242553	0	AT1G22520.1	unknown protein	6e-029
PP028731	7	1.7	0.242857	0	AT1G16360.1	LEM3 (ligand-effect modulator 3) family protein / CDC50 family protein	1e-129
PP097412	3.7	0.9	0.243243	4e-06	AT2G16060.1	AHB1 (ARABIDOPSIS HEMOGLOBIN 1); oxygen binding / oxygen transporter	8e-017
PP031730	3.7	0.9	0.243243	6e-06	AT1G59620.1	CW9; ATP binding	1e-027
PP091167	3.7	0.9	0.243243	4e-06	AT5G08550.1	ILP1 (increased level of polyploidy1-1D); translation repressor	9e-017
PP085710	3.7	0.9	0.243243	6e-06		no hit
PP013504	115.9	28.2	0.243313	0	AT5G08260.1	scpl35 (serine carboxypeptidase-like 35); serine-type carboxypeptidase	1e-199
PP000218	44.7	10.9	0.243848	0	AT3G58660.1	60S ribosomal protein-related	1e-017
PP057587	4.1	1	0.243902	1e-06	AT3G16620.1	ATTOC120; GTP binding	1e-034
PP062589	4.1	1	0.243902	1e-06	AT5G57340.2	unknown protein	9e-025
PP072490	13.1	3.2	0.244275	0	AT3G03680.1	C2 domain-containing protein	5e-117
PP092318	4.5	1.1	0.244444	0	AT1G19485.1	AT hook motif-containing protein	2e-044
PP072686	4.5	1.1	0.244444	0	AT5G26680.1	endonuclease, putative	2e-028
PP010677	36	8.8	0.244444	0	AT5G13710.1	SMT1 (STEROL METHYLTRANSFERASE 1); sterol 24-C-methyltransferase	2e-062
PP016160	46.2	11.3	0.244589	0		no hit
PP005216	28.6	7	0.244755	0	AT5G11200.1	DEAD/DEAH box helicase, putative	4e-148
PP005005	15.1	3.7	0.245033	0	AT3G06740.1	zinc finger (GATA type) family protein	4e-052
PP016228	50.6	12.4	0.245059	0	AT3G20670.1	HTA13; DNA binding	2e-027
PP009432	10.2	2.5	0.245098	0		no hit
PP032301	26.1	6.4	0.245211	0	AT3G15880.1	protein binding	3e-145
PP001645	10.6	2.6	0.245283	0	AT1G24300.1	LOCATED IN: chloroplast; EXPRESSED IN: cultured cell; CONTAINS InterPro DOMAIN/s: GYF (InterPro:IPR003169); BEST Arabidopsis thaliana protein match is: GYF domain-containing protein (TAIR:AT1G27430.1)	6e-071
PP086319	5.7	1.4	0.245614	0	AT5G13180.1	ANAC083 (ARABIDOPSIS NAC DOMAIN CONTAINING PROTEIN 83); transcription factor	5e-058
PP034265	5.7	1.4	0.245614	0	AT5G20630.1	GER3 (GERMIN 3); oxalate oxidase	5e-087
PP106057	5.7	1.4	0.245614	0	AT1G12370.2	PHR1 (PHOTOLYASE 1); DNA photolyase	4e-067
[truncated: 722 more rows]
