# Supplementary material for: Transcriptome analysis of ectopic chloroplast development in green curd cauliflower (Brassica oleracea L. var. botrytis)
Source: BMC Plant Biol. 2011 Nov 23;11:169. doi: 10.1186/1471-2229-11-169 (PMC3289093; doi:10.1186/1471-2229-11-169)
Supplement: Additional file 3 — Significantly changed pathways in green curd cauliflower mutant. [file 1471-2229-11-169-S3.XLSX]

## Sheet: Sheet1
Additional File 3. Significantly changed pathways in green curd caulilfower mutant
Pathway name	p value
superpathway of glycolysis and Entner-Doudoroff	6.68e-26
homogalacturonan degradation	2.75e-23
oxygenic photosynthesis	2.75e-23
glycolysis I	1.47e-22
tRNA charging pathway	1.47e-22
glycolysis IV (plant cytosol)	1.47e-22
glutathione-mediated detoxification	1.18e-21
Calvin-Benson-Bassham cycle	1.18e-21
jasmonic acid biosynthesis	1.12e-20
chlorophyllide a biosynthesis I	1.07e-19
divinyl ether biosynthesis II (13-LOX)	9.9e-17
aerobic respiration -- electron donor II	9.9e-17
13-LOX and 13-HPL pathway	9.9e-17
gluconeogenesis	1.02e-14
superpathway of phenylalanine, tyrosine, and tryptophan biosynthesis	9.49e-14
cellulose biosynthesis	9.49e-14
Rubisco shunt	9.41e-13
colanic acid building blocks biosynthesis	8.41e-12
phenylpropanoid biosynthesis	8.41e-12
superpathway of geranylgeranyldiphosphate biosynthesis I (via mevalonate)	8.41e-12
DIMBOA-glucoside degradation	6.54e-11
suberin biosynthesis	6.54e-11
trehalose biosynthesis II	6.54e-11
galactose degradation II	6.54e-11
trehalose biosynthesis III	6.54e-11
isoleucine biosynthesis I	6.54e-11
trehalose biosynthesis I	6.54e-11
arginine biosynthesis IV	5.45e-10
removal of superoxide radicals	5.45e-10
pentose phosphate pathway	5.45e-10
phenylpropanoid biosynthesis, initial reactions	5.45e-10
fatty acid β-oxidation II (core pathway)	5.45e-10
superpathway of geranylgeranyldiphosphate biosynthesis II (via MEP)	5.45e-10
glucosinolate breakdown	5.45e-10
salicylate biosynthesis	4.73e-09
pentose phosphate pathway (oxidative branch)	4.73e-09
superpathway of citrulline metabolism	4.73e-09
superpathway of serine and glycine biosynthesis I	4.73e-09
methylglyoxal degradation I	4.73e-09
tryptophan degradation VII (via indole-3-pyruvate)	4.73e-09
lysine biosynthesis VI	4.73e-09
NAD/NADH phosphorylation and dephosphorylation	4.41e-08
UDP-galactose biosynthesis (salvage pathway from galactose using UDP-glucose)	4.41e-08
adenosine nucleotides de novo biosynthesis	4.41e-08
superpathway of leucine, valine, and isoleucine biosynthesis	4.41e-08
simple coumarins biosynthesis	4.41e-08
valine biosynthesis	3.36e-07
trans,trans-farnesyl diphosphate biosynthesis	3.36e-07
starch degradation	3.36e-07
chorismate biosynthesis	3.36e-07
isoleucine biosynthesis IV	3.36e-07
isoleucine biosynthesis I (from threonine)	3.36e-07
hyperforin biosynthesis	3.36e-07
photorespiration	3.36e-07
lactose degradation III	3.36e-07
linear furanocoumarin biosynthesis	3.36e-07
plant sterol biosynthesis	3.36e-07
folate transformations	3.36e-07
flavonoid biosynthesis	3.36e-07
sucrose degradation III	3.36e-07
geranyldiphosphate biosynthesis	3.36e-07
S-adenosyl-L-methionine cycle	3.36e-07
linalool biosynthesis	3.36e-07
tetrahydrofolate biosynthesis II	2.83e-06
starch biosynthesis	2.83e-06
salvage pathways of purine nucleosides II (plant)	2.83e-06
ergosterol biosynthesis	2.83e-06
asparagine biosynthesis I	2.83e-06
TCA cycle variation III (eukaryotic)	2.83e-06
folate polyglutamylation I	2.83e-06
proline biosynthesis III	2.83e-06
superpathway of asparagine biosynthesis	2.83e-06
formylTHF biosynthesis II	2.83e-06
glucosinolate biosynthesis from homomethionine	2.83e-06
glyoxylate cycle	2.83e-06
asparagine biosynthesis II	2.83e-06
triacylglycerol degradation	2.83e-06
methionine biosynthesis II	2.83e-06
spermidine biosynthesis	2.47e-05
aldoxime degradation	2.47e-05
valine degradation II	2.47e-05
glycerol degradation I	2.47e-05
guanosine nucleotides de novo biosynthesis	2.47e-05
spermine biosynthesis	2.47e-05
nitrate reduction VI (assimilatory)	2.47e-05
superpathway of gluconate degradation	2.47e-05
serine biosynthesis	2.47e-05
citrulline biosynthesis	2.47e-05
sucrose biosynthesis	2.47e-05
chlorophyll cycle	2.47e-05
acrylonitrile degradation	2.47e-05
tryptophan biosynthesis	2.47e-05
phospholipid biosynthesis II	2.47e-05
trans-lycopene biosynthesis	0.0002
glycine biosynthesis I	0.0002
tyrosine degradation I	0.0002
glycogen biosynthesis I (from ADP-D-Glucose)	0.0002
NADH to cytochrome bo oxidase electron transfer	0.0002
abscisic acid biosynthesis	0.0002
methionine degradation I (to homocysteine)	0.0002
abscisic acid glucose ester biosynthesis	0.0002
threonine biosynthesis	0.0002
leucine degradation I	0.0002
citrulline-nitric oxide cycle	0.0002
chlorophyll a biosynthesis II	0.0002
proline degradation II	0.0002
glutamine biosynthesis	0.0002
ascorbate biosynthesis I (L-galactose pathway)	0.0002
arginine biosynthesis I	0.0002
proline degradation I	0.0002
leucine biosynthesis	0.0002
urea cycle	0.0002
stearate biosynthesis I (animals)	0.0002
salvage pathways of adenine, hypoxanthine, and their nucleosides	0.0002
mevalonate pathway	0.0002
tetrahydrofolate biosynthesis I	0.0002
homogalacturonan biosynthesis	0.0002
salvage pathways of pyrimidine deoxyribonucleotides	0.0002
arginine biosynthesis II (acetyl cycle)	0.0002
NADH to cytochrome bd oxidase electron transfer	0.0002
sucrose degradation I	0.0002
vitamin E biosynthesis	0.00162
alanine biosynthesis I	0.00162
S-adenosylmethionine biosynthesis	0.00162
superpathway of pyridoxal 5'-phosphate biosynthesis and salvage	0.00162
1,4-dihydroxy-2-naphthoate biosynthesis II (plants)	0.00162
pyridoxal 5'-phosphate biosynthesis	0.00162
nitrate reduction I (denitrification)	0.00162
triacylglycerol biosynthesis	0.00162
GDP-mannose metabolism	0.00162
glutathione biosynthesis	0.00162
pyrimidine ribonucleotides interconversion	0.00162
C4 photosynthetic carbon assimilation cycle	0.00162
GDP-mannose biosynthesis I	0.00162
phenylalanine degradation II (anaerobic)	0.00162
oleate β-oxidation	0.00162
chlorophyll a biosynthesis I	0.00162
GDP-mannose biosynthesis II	0.00162
flavin biosynthesis	0.00162
branched-chain α-keto acid dehydrogenase complex	0.00162
ethylene biosynthesis from methionine	0.00162
salvage pathways of pyrimidine ribonucleotides	0.00162
seed germination protein turnover	0.00162
asparaginyl-tRNAasn biosynthesis via transamidation	0.00162
UDP-D-xylose biosynthesis	0.00162
valine degradation I	0.00162
aspartate superpathway	0.00162
5-aminoimidazole ribonucleotide biosynthesis II	0.00162
anandamide degradation	0.00162
2,3-dihydroxybenzoate biosynthesis	0.00162
γ-glutamyl cycle	0.00162
wound-induced proteolysis I	0.00162
homoserine biosynthesis	0.00162
inosine-5'-phosphate biosynthesis II	0.01296
hypusine biosynthesis	0.01296
photosynthesis light reactions	0.01296
phosphatidylglycerol biosynthesis I (plastid)	0.01296
wax esters biosynthesis I	0.01296
linoleate biosynthesis I (plants)	0.01296
acetoin biosynthesis III	0.01296
melibiose degradation	0.01296
acyl-CoA hydrolysis	0.01296
polyhydroxybutyrate biosynthesis	0.01296
heme biosynthesis from uroporphyrinogen II	0.01296
xylan biosynthesis	0.01296
tyrosine biosynthesis I	0.01296
acetyl-CoA biosynthesis (from pyruvate)	0.01296
homospermidine biosynthesis	0.01296
UDP-L-rhamnose biosynthesis	0.01296
phosphatidylglycerol biosynthesis II	0.01296
oleate biosynthesis II (animals)	0.01296
CDP-diacylglycerol biosynthesis II	0.01296
degradation of pyrimidine ribonucleosides	0.01296
pyruvate fermentation to ethanol II	0.01296
superpathway of allantoin degradation in plants	0.01296
putrescine biosynthesis II	0.01296
pyruvate fermentation to acetate VIII	0.01296
oxidative ethanol degradation III	0.01296
methylerythritol phosphate pathway	0.01296
GA12 biosynthesis	0.01296
allantoin degradation to ureidoglycolate II (ammonia producing)	0.01296
cyanate degradation	0.01296
CDP-diacylglycerol biosynthesis I	0.01296
tetrapyrrole biosynthesis I	0.01296
phenylalanine biosynthesis I	0.01296
pyrimidine deoxyribonucleosides degradation	0.01296
methanol oxidation to formaldehyde	0.01296
superpathway of GA12 biosynthesis	0.01296
methionine salvage pathway	0.01296
allantoin degradation to glyoxylate III	0.01296
homocysteine and cysteine interconversion	0.01296
thiosulfate disproportionation III (rhodanese)	0.01296
chlorogenic acid biosynthesis I	0.01296
chlorophyll a degradation	0.01296
phosphatidylethanolamine biosynthesis I	0.01296
ascorbate glutathione cycle	0.01296
arginine degradation IV (arginine decarboxylase/agmatine deiminase pathway)	0.01296
UDP-D-galacturonate biosynthesis I (from UDP-D-glucuronate)	0.01296
