# Supplementary material for: Transcriptome analysis of ectopic chloroplast development in green curd cauliflower (Brassica oleracea L. var. botrytis)
Source: BMC Plant Biol. 2011 Nov 23;11:169. doi: 10.1186/1471-2229-11-169 (PMC3289093; doi:10.1186/1471-2229-11-169)
Supplement: Additional file 4 — Up-regulated HY5-targeted genes in green curds. [file 1471-2229-11-169-S4.XLSX]

## Sheet: Sheet1
Additional file 4. Upregulated HY5-targeted genes in green curds
unigene ID	RPKM		green/white
	white	green	ratio	p value	AGI	description	e value
PP020028	0.1	72.4	724	0	AT5G20720	CPN10 (CHAPERONIN 10); chaperone binding	3e-049
PP003858	0.6	334.8	558	0	AT1G22740	RAB family member (rab-7) [Caenorhabditis elegans]	8e-014
PP004609	0.1	50.4	504	0	AT3G46830	ATRABA2C (ARABIDOPSIS RAB GTPASE HOMOLOG A2C); GTP binding	9e-039
PP021583	0.2	88.9	444.5	0	AT5G05540	SDN2 (SMALL RNA DEGRADING NUCLEASE 2); exonuclease/ nucleic acid binding	3e-053
PP003805	0.3	118.9	396.333	0	AT5G03480	nucleic acid binding / nucleotide binding	3e-026
PP009484	0.1	30.9	309	0	AT5G58670	phosphoinositide-specific phospholipase C, putative	2e-170
PP016086	0.1	30.8	308	0	AT3G63500	unknown protein	4e-025
PP079019	0.1	29.5	295	0	AT4G04690	Putative F-box protein At3g22650	6e-042
PP004960	0.2	55.5	277.5	0	AT1G76300	small nuclear ribonucleoprotein, putative / snRNP, putative / Sm protein, putative	1e-047
PP034497	0.1	26.3	263	0	AT3G02090	CYP88A3 (CYTOCHROME P450 88 A3); ent-kaurenoate oxidase/ oxygen binding [Arabidopsis thaliana]	2e-014
PP002227	0.1	25.7	257	0	AT5G02810	PRR7 (PSEUDO-RESPONSE REGULATOR 7); transcription regulator/ two-component response regulator	6e-031
PP021664	0.2	46.3	231.5	0	AT2G37760	mannose 6-phosphate reductase (NADPH-dependent), putative	5e-165
PP000881	0.4	92.2	230.5	0	AT1G31150	CONTAINS InterPro DOMAIN/s: Region of unknown function DUF1985 (InterPro:IPR015410); BEST Arabidopsis thaliana protein match is: transcription factor (TAIR:AT1G31150.1)	7e-027
PP022025	0.2	42.4	212	0	AT5G10400	histone H3	7e-061
PP017489	0.1	21.2	212	0	AT5G48760	60S ribosomal protein L13A (RPL13aD)	4e-035
PP013649	0.1	18.4	184	0	AT2G47170	ATARFA1E (ADP-ribosylation factor A1E); GTP binding / phospholipase activator/ protein binding	2e-019
PP026532	0.1	17.5	175	0	AT5G08000	E13L3 (GLUCAN ENDO-1,3-BETA-GLUCOSIDASE-LIKE PROTEIN 3); callose binding / polysaccharide binding	1e-028
PP010010	0.2	34.3	171.5	0	AT4G05050	UBQ10 (POLYUBIQUITIN 10); protein binding	3e-087
PP007414	0.1	17	170	0	AT1G13910	protein binding	3e-030
PP002960	0.2	33.9	169.5	0	AT1G27000	bZIP family transcription factor	4e-123
PP014013	0.3	50.6	168.667	0	AT1G07930	elongation factor 1-alpha / EF-1-alpha	1e-051
PP028853	0.2	33.6	168	0	AT1G80660	AHA2; ATPase/ hydrogen-exporting ATPase, phosphorylative mechanism	2e-191
PP002318	0.1	16.1	161	0	AT4G00490	BAM2 (BETA-AMYLASE 2); beta-amylase	2e-045
PP001748	0.1	15.9	159	0	AT2G40880	cysteine protease inhibitor, putative / cystatin, putative	2e-107
PP020733	0.2	30.2	151	0	AT5G65690	PCK1 (PHOSPHOENOLPYRUVATE CARBOXYKINASE 1); ATP binding / phosphoenolpyruvate carboxykinase (ATP)/ phosphoenolpyruvate carboxykinase/ purine nucleotide binding	3e-161
PP015605	0.1	14.3	143	0	AT5G10450	GRF8 (GENERAL REGULATORY FACTOR 8); protein binding / protein phosphorylated amino acid binding	1e-052
PP014346	0.1	14.2	142	0	AT5G51940	NRPB6A; DNA binding / DNA-directed RNA polymerase	1e-054
PP032870	0.1	14	140	0	AT4G34700	complex 1 family protein / LVR family protein	5e-064
PP047167	0.1	13.3	133	0	AT3G57210	unknown protein	9e-052
PP009880	0.2	26.4	132	0	AT5G24930	zinc finger (B-box type) family protein	6e-028
PP002178	0.2	26.1	130.5	0	AT3G08610	unknown protein	8e-027
PP025903	0.2	26	130	0	AT4G00430	PIP1;4 (PLASMA MEMBRANE INTRINSIC PROTEIN 1;4); water channel	3e-049
PP020162	0.3	38.9	129.667	0	AT4G30250	ATP binding / ATPase/ nucleoside-triphosphatase/ nucleotide binding	3e-016
PP008642	0.2	25.8	129	0	AT1G51400	PSBTN (photosystem II subunit T)	5e-027
PP027200	0.1	12.7	127	0	AT3G06570	kelch repeat-containing F-box family protein	1e-026
PP016916	0.3	38.1	127	0	AT5G27670	HTA6; DNA binding	2e-036
PP001534	0.2	24.9	124.5	0	AT1G17170	ATGSTU24 (GLUTATHIONE S-TRANSFERASE TAU 24); glutathione binding / glutathione transferase	9e-106
PP096887	0.2	24.9	124.5	0	AT5G05470	eukaryotic translation initiation factor 2 subunit 1, putative / eIF-2A, putative / eIF-2-alpha, putative	2e-021
PP006625	0.2	24.7	123.5	0	AT5G08530	CI51 (51 kDa subunit of complex I); 4 iron, 4 sulfur cluster binding / FMN binding / NAD or NADH binding / NADH dehydrogenase (ubiquinone)/ oxidoreductase, acting on NADH or NADPH	2e-131
PP036364	0.1	12.1	121	0	AT5G01750	unknown protein	9e-052
PP001599	0.2	24.1	120.5	0	AT5G04240	transcription factor jumonji (jmj) family protein	1e-030
PP078351	0.2	23.6	118	0	AT1G21280	retrovirus-related like polyprotein [Arabidopsis thaliana]	1e-063
PP011843	0.2	22.1	110.5	0	AT5G02960	40S ribosomal protein S23 (RPS23B)	2e-055
PP000591	0.5	54.9	109.8	0	AT1G03130	PSAD-2 (photosystem I subunit D-2)	1e-053
PP012584	0.1	10.4	104	0	AT1G21750	ATPDIL1-1 (PDI-LIKE 1-1); protein disulfide isomerase	1e-053
PP018393	0.2	20.6	103	0	AT4G23900	NDPK3 (NUCLEOSIDE DIPHOSPHATE KINASE 3); ATP binding / nucleoside diphosphate kinase	1e-033
PP008964	0.1	10.2	102	0	AT5G39850	40S ribosomal protein S9 (RPS9B) [Arabidopsis thaliana]	1e-012
PP001464	0.1	9.5	95	0	AT3G16280	DNA binding / transcription factor	2e-025
PP024710	0.1	9.3	93	0	AT1G55850	ATCSLE1; cellulose synthase/ transferase, transferring glycosyl groups	3e-070
PP019833	0.7	64.5	92.1429	0	AT2G41430	ERD15 (EARLY RESPONSIVE TO DEHYDRATION 15); protein binding	5e-040
PP021186	0.1	8.9	89	0	AT1G22520	unknown protein	6e-030
PP016003	2.2	192.2	87.3636	0	AT2G43550	trypsin inhibitor, putative	4e-023
PP010144	0.1	8.5	85	0	AT4G28650	leucine-rich repeat transmembrane protein kinase, putative	1e-045
PP019958	0.1	8.3	83	0	AT5G52300	LTI65 (LOW-TEMPERATURE-INDUCED 65)	1e-023
PP018088	0.1	8.1	81	0	AT1G76400	ribophorin I family protein	1e-027
PP009433	0.1	8	80	0	AT5G54110	vesicle-associated membrane family protein / VAMP family protein	5e-039
PP015759	0.4	31.9	79.75	0	AT2G39700	ATEXPA6 (ARABIDOPSIS THALIANA EXPANSIN A6)	1e-073
PP020307	0.1	7.9	79	0	AT1G56070	LOS1; copper ion binding / translation elongation factor/ translation factor, nucleic acid binding	1e-075
PP033247	0.1	7.8	78	0	AT2G45180	pEARLI 1; lipid binding	5e-049
PP004869	0.2	15.6	78	0	AT5G63980	SAL2; 3'(2'),5'-bisphosphate nucleotidase/ inositol or phosphatidylinositol phosphatase	2e-146
PP021557	1	77.7	77.7	0	AT3G09200	60S acidic ribosomal protein P0 (RPP0B)	1e-060
PP011543	0.1	7.7	77	0	AT4G10610	RNA-binding protein, putative	2e-018
PP011680	0.2	15.2	76	0	AT1G15930	40S ribosomal protein S12 (RPS12A)	4e-034
PP016807	0.8	60.4	75.5	0	AT2G19750	40S ribosomal protein S30 (RPS30A)	5e-024
PP004549	0.7	52.8	75.4286	0	AT4G37410	CYP81F4; electron carrier/ heme binding / iron ion binding / monooxygenase/ oxygen binding	2e-221
PP019637	0.2	15	75	0	AT4G01760	DC1 domain-containing protein	3e-101
PP021849	0.1	7.4	74	0	AT5G67250	SKIP2 (SKP1/ASK1 INTERACTING PROTEIN 2); ubiquitin-protein ligase	3e-028
PP020706	0.2	14.5	72.5	0	AT1G49760	PAB4 (POLY(A) BINDING PROTEIN 4); RNA binding / translation initiation factor	3e-024
PP046541	0.1	7.2	72	0	AT3G06190	BPM2 (BTB-POZ AND MATH DOMAIN 2); protein binding	1e-033
PP017424	0.1	7.1	71	0	AT4G32410	CEV1 (CONSTITUTIVE EXPRESSION OF VSP 1); cellulose synthase/ transferase, transferring glycosyl groups	3e-045
PP000405	0.3	21.2	70.6667	0	AT5G13120	peptidyl-prolyl cis-trans isomerase cyclophilin-type family protein	1e-053
PP010566	0.1	7	70	0	AT3G10770	nucleic acid binding [Arabidopsis thaliana]	2e-010
PP010539	0.1	7	70	0	AT4G39600	kelch repeat-containing F-box family protein	8e-019
PP011271	0.3	20.7	69	0	AT5G02160	unknown protein [Arabidopsis thaliana]	1e-012
PP054585	0.2	13.7	68.5	0	AT1G13470	unknown protein	1e-084
PP035562	0.2	13.6	68	0	AT5G10040	80A08_3 [Brassica rapa subsp. pekinensis]	7e-031
PP041850	0.1	6.7	67	0	AT3G05200	zinc finger (C3HC4-type RING finger) family protein	3e-055
PP046041	0.1	6.7	67	0	AT5G57160	ATLIG4; DNA ligase (ATP)/ protein binding	2e-017
PP004646	0.2	13.2	66	0	AT4G35100	PIP3 (PLASMA MEMBRANE INTRINSIC PROTEIN 3); water channel	4e-155
PP016165	0.1	6.5	65	0	AT2G45960	PIP1B (NAMED PLASMA MEMBRANE INTRINSIC PROTEIN 1B); water channel	1e-055
PP019652	0.1	6.5	65	0	AT3G11130	clathrin heavy chain, putative	7e-049
PP003743	0.1	6.5	65	0	AT4G17940	binding [Arabidopsis thaliana]	3e-011
PP013818	0.6	38.1	63.5	0	AT5G06860	PGIP2 (POLYGALACTURONASE INHIBITING PROTEIN 2); protein binding	2e-116
PP010055	0.1	6.2	62	0	AT3G10610	40S ribosomal protein S17 (RPS17B)	7e-019
PP033100	0.1	6.2	62	0	AT4G30500	unknown protein	7e-062
PP061983	0.1	6	60	0	AT3G50770	calmodulin-related protein, putative	3e-037
PP007757	0	59.5	59.5	0	AT1G76810	GTP binding / GTPase/ translation initiation factor	2e-032
PP032053	0.2	11.8	59	0	AT3G62420	ATBZIP53 (BASIC REGION/LEUCINE ZIPPER MOTIF 53); DNA binding / protein heterodimerization/ sequence-specific DNA binding / transcription factor	2e-024
PP068362	0.5	29.1	58.2	0	AT1G22200	unknown protein	1e-177
PP025486	0.1	5.8	58	0	AT1G14880	INVOLVED IN: response to oxidative stress; LOCATED IN: plasma membrane; CONTAINS InterPro DOMAIN/s: EGF-type aspartate/asparagine hydroxylation conserved site (InterPro:IPR000152), Protein of unknown function Cys-rich (InterPro:IPR006461)	3e-034
PP018963	0.1	5.7	57	0	AT3G24170	ATGR1 (glutathione-disulfide reductase); FAD binding / NADP or NADPH binding / glutathione-disulfide reductase/ oxidoreductase	1e-019
PP011401	0.2	11	55	0	AT1G70410	BCA3 (BETA CARBONIC ANHYDRASE 4); carbonate dehydratase/ zinc ion binding	2e-063
PP072826	0.2	11	55	0	AT2G35500	shikimate kinase-related	2e-060
PP004419	0	54.4	54.4	0	AT1G09070	SRC2 (SOYBEAN GENE REGULATED BY COLD-2); protein binding	1e-045
PP020738	0.1	5.4	54	0	AT1G52600	signal peptidase, putative	4e-027
PP026500	0.1	5.4	54	0	AT3G04670	WRKY74; calmodulin binding / transcription factor	2e-043
PP094186	0.1	5.4	54	0	AT5G19290	esterase/lipase/thioesterase family protein	5e-019
PP029940	0.1	5.3	53	0	AT2G21950	SKIP6 (SKP1 interacting partner 6); ubiquitin-protein ligase	9e-024
PP047108	0.1	5.3	53	0	AT3G02470	no hit
PP001608	0.7	37	52.8571	0	AT2G39720	zinc finger (C3HC4-type RING finger) family protein	2e-080
PP020758	0.2	10.5	52.5	0	AT1G69620	RPL34 (RIBOSOMAL PROTEIN L34); structural constituent of ribosome	2e-054
PP016114	1.4	72.3	51.6429	0	AT2G33830	dormancy/auxin associated family protein	3e-053
PP010184	0.1	5.1	51	0	AT3G02360	6-phosphogluconate dehydrogenase family protein	4e-050
PP049055	0.1	5.1	51	0	AT3G26990	LOCATED IN: endomembrane system; EXPRESSED IN: 24 plant structures; CONTAINS InterPro DOMAIN/s: Protein of unknown function DUF618 (InterPro:IPR006903), Regulation of nuclear pre-mRNA protein (InterPro:IPR006569), ENTH/VHS (InterPro:IPR008942)	1e-041
PP096741	0.1	5.1	51	0	AT4G27780	ACBP2 (ACYL-COA BINDING PROTEIN ACBP 2); acyl-CoA binding / lead ion binding	3e-043
PP012444	0.1	5.1	51	0	AT5G64220	calmodulin-binding protein	2e-043
PP024838	0.1	5	50	0	AT5G24300	AtSS2 (starch synthase 2); transferase, transferring glycosyl groups	3e-145
PP074701	0.1	4.9	49	0	AT3G08720	S6K2 (ARABIDOPSIS THALIANA SERINE/THREONINE PROTEIN KINASE 2); kinase/ protein kinase	8e-040
PP046638	0.2	9.8	49	0	AT5G56990	CONTAINS InterPro DOMAIN/s: Cystatin-related, plant (InterPro:IPR006525); BEST Arabidopsis thaliana protein match is: unknown protein (TAIR:AT5G56910.1)	6e-049
PP060783	0.1	4.8	48	0	AT1G09210	calreticulin 2 (CRT2)	1e-029
PP009619	0.1	4.8	48	0	AT4G29060	emb2726 (embryo defective 2726); RNA binding / translation elongation factor	3e-018
PP033453	0.1	4.7	47	0	AT2G26800	hydroxymethylglutaryl-CoA lyase, putative / 3-hydroxy-3-methylglutarate-CoA lyase, putative / HMG-CoA lyase, putative	1e-058
PP071252	0.1	4.7	47	0	AT5G06700	unknown protein	1e-044
PP056887	0.1	4.6	46	0	AT4G15520	tRNA/rRNA methyltransferase (SpoU) family protein	8e-027
PP009165	0.1	4.4	44	0	AT2G45240	MAP1C (METHIONINE AMINOPEPTIDASE 1B); aminopeptidase/ metalloexopeptidase	8e-066
PP028976	0.1	4.4	44	0	AT4G14370	disease resistance protein (TIR-NBS-LRR class), putative	1e-048
PP005398	1.6	69.8	43.625	0	AT2G29670	binding	3e-097
PP021550	0.2	8.5	42.5	0	AT4G02450	glycine-rich protein	3e-045
PP009107	0.6	25.5	42.5	0	AT5G67360	ARA12; serine-type endopeptidase	9e-145
PP014314	0.3	12.6	42	0	AT1G23750	DNA-binding protein-related	5e-045
PP071576	0.1	4.2	42	0	AT1G70250	protein kinase family protein / glycerophosphoryl diester phosphodiesterase family protein	5e-053
PP036072	0.1	4.2	42	0	AT3G44300	NIT2 (nitrilase 2); indole-3-acetonitrile nitrilase/ indole-3-acetonitrile nitrile hydratase/ nitrilase	5e-055
PP035754	0.1	4.2	42	0	AT4G00970	protein kinase family protein	1e-101
PP060561	0.1	4.2	42	0	AT4G34870	ROC2 (ROTAMASE CYCLOPHILIN 2); cyclosporin A binding / peptidyl-prolyl cis-trans isomerase [Arabidopsis thaliana]	3e-008
PP044471	0.1	4.2	42	0	AT5G06390	FLA17 (FASCICLIN-LIKE ARABINOGALACTAN PROTEIN 17 PRECURSOR)	7e-031
PP076125	0.1	4.2	42	0	AT5G26960	kelch repeat-containing F-box family protein	4e-017
PP077816	0.1	4.2	42	0	AT5G64120	peroxidase, putative	1e-061
PP001423	0.3	12.1	40.3333	0	AT2G24940	AtMAPR2 (Arabidopsis thaliana membrane-associated progesterone binding protein 2); heme binding	9e-050
PP026741	0.6	23.8	39.6667	0	AT3G47340	ASN1 (GLUTAMINE-DEPENDENT ASPARAGINE SYNTHASE 1); asparagine synthase (glutamine-hydrolyzing)	4e-210
PP007198	0.7	27.5	39.2857	0	AT1G56540	disease resistance protein (TIR-NBS-LRR class), putative	2e-043
PP001060	0.4	15.7	39.25	0	AT3G62410	CP12-2; protein binding	4e-060
PP002191	0	39.2	39.2	0	AT1G80050	APT1 (ADENINE PHOSPHORIBOSYL TRANSFERASE 1); adenine phosphoribosyltransferase	1e-055
PP091410	0.2	7.8	39	0	AT5G42790	PAF2; endopeptidase/ peptidase/ threonine-type endopeptidase	2e-018
PP067276	0.2	7.7	38.5	0	AT4G36945	phospholipase C/ phosphoric diester hydrolase	1e-069
PP034147	0.4	15	37.5	0	AT2G43570	chitinase, putative	2e-132
PP004834	0.5	18.6	37.2	0	AT1G28330	DYL1 (DORMANCY-ASSOCIATED PROTEIN-LIKE 1)	2e-050
PP025173	0.6	22.3	37.1667	0	AT1G12290	disease resistance protein (CC-NBS-LRR class), putative	5e-126
PP005604	0.2	7.3	36.5	0	AT2G03070	unknown protein [Arabidopsis thaliana]	7e-013
PP044181	0.2	7.3	36.5	0	AT3G29670	transferase family protein	4e-035
PP010326	1.6	58.3	36.4375	0	AT3G51910	AT-HSFA7A; DNA binding / transcription factor	2e-113
PP028327	0.3	10.9	36.3333	0	AT2G36430	unknown protein	3e-055
PP021226	0	36.1	36.1	0	AT5G59690	histone H4	1e-043
PP032126	0.4	14.3	35.75	0	AT3G09630	60S ribosomal protein L4/L1 (RPL4D)	1e-017
PP075422	0.3	10.7	35.6667	0	AT3G13470	CPN60B (CHAPERONIN 60 BETA); ATP binding / protein binding	4e-020
PP019750	2.1	74.6	35.5238	0	AT1G67740	PSBY	6e-034
PP010485	0.2	7.1	35.5	0	AT3G02110	scpl25 (serine carboxypeptidase-like 25); serine-type carboxypeptidase	8e-055
PP033824	0.3	10.4	34.6667	0	AT3G61240	DEAD/DEAH box helicase, putative (RH12)	2e-054
PP037222	0.2	6.9	34.5	0	AT1G77370	glutaredoxin, putative	7e-022
PP016104	0.2	6.8	34	0	AT4G38740	ROC1 (ROTAMASE CYP 1); peptidyl-prolyl cis-trans isomerase	4e-085
PP025234	0.3	9.7	32.3333	0	AT4G28080	binding	4e-090
PP024363	0.6	19.3	32.1667	0	AT1G67920	unknown protein	4e-024
PP024097	0.2	6.4	32	0	AT3G58510	DEAD box RNA helicase, putative (RH11)	2e-017
PP016189	1	31.9	31.9	0	AT5G58070	TIL (TEMPERATURE-INDUCED LIPOCALIN); binding / transporter	3e-071
PP028981	0.2	6.3	31.5	0	AT2G46400	WRKY46; transcription factor	7e-046
PP027593	2.1	65.9	31.381	0	AT2G28470	BGAL15 (beta-galactosidase 15); beta-galactosidase	7e-183
PP010178	0	31.3	31.3	0	AT1G33770	COP9 (CONSTITUTIVE PHOTOMORPHOGENIC 9); metalloendopeptidase/ protein binding	4e-094
PP071178	0.2	6.2	31	0	AT3G14440	NCED3 (NINE-CIS-EPOXYCAROTENOID DIOXYGENASE 3); 9-cis-epoxycarotenoid dioxygenase	5e-095
PP037705	0.2	6.2	31	0	AT4G20070	ATAAH (Arabidopsis thaliana Allantoate Amidohydrolase); allantoate deiminase/ metallopeptidase	3e-068
PP013962	1.7	52.5	30.8824	0	AT2G37620	ACT7 (ACTIN 7); structural constituent of cytoskeleton	5e-125
PP000394	1.7	52.2	30.7059	0	AT5G07990	GA3 (GA REQUIRING 3); ent-kaurene oxidase/ oxygen binding	7e-182
PP021502	0.2	6.1	30.5	0	AT2G31610	40S ribosomal protein S3 (RPS3C)	3e-042
PP004844	0.2	6	30	0	AT2G44480	PYK10; beta-glucosidase/ copper ion binding / fucosidase/ hydrolase, hydrolyzing O-glycosyl compounds	3e-102
PP019999	0.2	5.9	29.5	0	AT1G14450	unknown protein	1e-035
PP095468	0.2	5.9	29.5	0	AT2G37840	no hit
PP010140	0.2	5.9	29.5	0	AT3G15050	iqd9 (IQ-domain 9); calmodulin binding	4e-025
PP012999	0.2	5.9	29.5	0	AT5G13980	glycosyl hydrolase family 38 protein	8e-030
PP016323	3.3	97	29.3939	0	AT1G75030	pathogenesis-related thaumatin family protein	3e-053
PP054539	0	29.1	29.1	0	AT3G57150	NAP57 (Arabidopsis thaliana homologue of NAP57); pseudouridine synthase	1e-103
PP023041	0.2	5.8	29	0	AT1G04910	unknown protein	3e-034
PP021540	0	29	29	0	AT2G44210	unknown protein	7e-056
PP002310	0.2	5.8	29	0	AT3G63420	AGG1 (Arabidopsis Ggamma-subunit 1); GTP binding [Arabidopsis thaliana]	3e-012
PP055466	0	29	29	0	AT4G28730	glutaredoxin, putative	7e-060
PP010765	0.2	5.8	29	0	AT5G66880	SNRK2.2 (SNF1-RELATED PROTEIN KINASE 2.2); kinase/ protein kinase	1e-021
PP005213	2.8	80.9	28.8929	0	AT2G03340	WRKY33; transcription factor	4e-097
PP049806	0.2	5.7	28.5	0	AT5G02020	unknown protein	1e-027
PP012384	0.2	5.6	28	0	AT1G75200	flavodoxin family protein / radical SAM domain-containing protein	2e-041
PP023275	0.2	5.6	28	0	AT4G37000	ACD2 (ACCELERATED CELL DEATH 2); red chlorophyll catabolite reductase	7e-025
PP025637	0.6	16.7	27.8333	0	AT5G39530	unknown protein	4e-113
PP007423	0.6	16.6	27.6667	0	AT5G53300	UBC11 (UBIQUITIN-CONJUGATING ENZYME 11); ubiquitin-protein ligase	6e-085
PP027618	0.7	19.3	27.5714	0	AT3G19515	apoptosis inhibitory 5 (API5) family protein	6e-036
PP032942	0.3	8.2	27.3333	0	AT4G15530	PPDK (pyruvate orthophosphate dikinase); kinase/ pyruvate, phosphate dikinase	3e-200
PP014396	0	27.1	27.1	0	AT1G11840	ATGLX1 (GLYOXALASE I HOMOLOG); lactoylglutathione lyase/ metal ion binding	5e-065
PP067260	0.2	5.4	27	0	AT3G23600	dienelactone hydrolase family protein	2e-022
PP014157	0.4	10.8	27	0	AT5G13870	XTH9 (XYLOGLUCAN ENDOTRANSGLUCOSYLASE/HYDROLASE 9); hydrolase, acting on glycosyl bonds / xyloglucan:xyloglucosyl transferase	1e-059
PP063938	0.5	13.3	26.6	0	AT1G62600	flavin-containing monooxygenase family protein / FMO family protein	4e-106
PP029466	0.2	5.3	26.5	0	AT2G39980	transferase family protein	4e-126
PP024566	0.2	5.3	26.5	0	AT4G38540	monooxygenase, putative (MO2)	4e-097
PP004286	24.7	652.2	26.4049	0	AT1G72290	trypsin and protease inhibitor family protein / Kunitz family protein	2e-047
PP013569	1.3	34.3	26.3846	0	AT4G26850	VTC2 (vitamin c defective 2); GDP-D-glucose phosphorylase/ GDP-galactose:glucose-1-phosphate guanyltransferase/ GDP-galactose:mannose-1-phosphate guanyltransferase/ GDP-galactose:myoinositol-1-phosphate guanyltransferase/ galactose-1-phosphate guanylyltra	3e-030
PP011914	0.6	15.8	26.3333	0	AT4G01930	DC1 domain-containing protein	2e-115
PP002540	0	25.7	25.7	0	AT5G09550	ATGDI2 (RAB GDP DISSOCIATION INHIBITOR 2); RAB GDP-dissociation inhibitor	4e-100
PP027688	0.3	7.6	25.3333	0	AT2G41110	RecName: Full=Calmodulin-related protein	4e-011
PP027135	0	25.1	25.1	0	AT3G53880	aldo/keto reductase family protein	3e-069
PP035165	0.2	5	25	0	AT4G16520	ATG8F (autophagy 8f); microtubule binding	1e-041
PP032569	0	24.6	24.6	0	AT2G14610	PR1 (PATHOGENESIS-RELATED GENE 1)	7e-068
PP024484	0.7	17	24.2857	0	AT5G18320	armadillo/beta-catenin repeat family protein / U-box domain-containing protein [Arabidopsis thaliana]	2e-009
PP013984	0.2	4.8	24	0	AT3G15640	cytochrome c oxidase family protein	3e-057
PP035951	0.2	4.8	24	0	AT5G02100	UNE18 (UNFERTILIZED EMBRYO SAC 18); oxysterol binding / sterol binding	6e-153
PP025881	0.3	7.1	23.6667	0	AT4G25170	CONTAINS InterPro DOMAIN/s: Uncharacterised conserved protein UCP012943 (InterPro:IPR016606)	9e-080
PP004726	1.5	35.4	23.6	0	AT1G69920	ATGSTU12 (GLUTATHIONE S-TRANSFERASE TAU 12); glutathione transferase	4e-115
PP038070	0.3	7	23.3333	0	AT4G25700	BETA-OHASE 1 (BETA-HYDROXYLASE 1); carotene beta-ring hydroxylase	8e-093
PP007289	0	23.1	23.1	0	AT4G02510	TOC159 (TRANSLOCON AT THE OUTER ENVELOPE MEMBRANE OF CHLOROPLASTS 159); transmembrane receptor	3e-046
PP015322	0.5	11.4	22.8	0	AT5G16300	CONTAINS InterPro DOMAIN/s: Vps51/Vps67 (InterPro:IPR014812); Has 204 Blast hits to 183 proteins in 76 species: Archae - 0; Bacteria - 0; Metazoa - 127; Fungi - 34; Plants - 24; Viruses - 0; Other Eukaryotes - 19 (source: NCBI BLink).	5e-088
PP008400	0	22.6	22.6	0	AT3G05590	RPL18 (RIBOSOMAL PROTEIN L18); structural constituent of ribosome	2e-052
PP034084	0.2	4.5	22.5	0	AT1G79440	ALDH11A3; 3-chloroallyl aldehyde dehydrogenase/ glyceraldehyde-3-phosphate dehydrogenase (NADP+)	5e-096
PP041647	0.2	4.5	22.5	0	AT5G57630	CIPK21 (CBL-interacting protein kinase 21); ATP binding / kinase/ protein kinase/ protein serine/threonine kinase	9e-056
PP037098	0.8	17.8	22.25	0	AT1G01470	LEA14 (LATE EMBRYOGENESIS ABUNDANT 14)	1e-074
PP047423	0.4	8.9	22.25	0	AT2G43590	chitinase, putative	4e-108
PP014418	0	22.2	22.2	0	AT4G00810	60S acidic ribosomal protein P1 (RPP1B)	5e-022
PP018148	0.2	4.4	22	0	AT5G18840	sugar transporter family protein	1e-074
PP003316	2.1	46	21.9048	0	AT3G49910	60S ribosomal protein L26 (RPL26A)	2e-058
PP001145	1.7	37	21.7647	0	AT5G25280	serine-rich protein-related	9e-051
PP011501	0.3	6.5	21.6667	0	AT1G51680	4CL1 (4-COUMARATE:COA LIGASE 1); 4-coumarate-CoA ligase	4e-193
PP023890	0.2	4.3	21.5	0	AT1G10950	endomembrane protein 70, putative	2e-048
PP014725	7	150.1	21.4429	0	AT1G54040	ESP (EPITHIOSPECIFIER PROTEIN); enzyme regulator	6e-155
PP023270	2.7	57.4	21.2593	0	AT1G17210	zinc ion binding	1e-080
PP028589	0.4	8.5	21.25	0	AT1G69840	band 7 family protein	2e-111
PP008967	0	21.2	21.2	0	AT3G17250	no hit
PP000233	0	21.2	21.2	0	AT3G61430	PIP1B (NAMED PLASMA MEMBRANE INTRINSIC PROTEIN 1B); water channel	3e-161
PP093521	0.3	6.3	21	0	AT1G35720	ANNAT1 (ANNEXIN ARABIDOPSIS 1); ATP binding / calcium ion binding / calcium-dependent phospholipid binding / copper ion binding / peroxidase/ protein homodimerization	1e-065
PP031950	0.2	4.2	21	0	AT3G26420	no hit
PP045251	0.2	4.2	21	0	AT5G49910	transposon-like ORF [Brassica rapa]	5e-014
PP012332	0	20.9	20.9	0	AT2G47400	CP12-1	8e-047
PP082213	0.7	14.5	20.7143	0	AT3G04720	PR4 (PATHOGENESIS-RELATED 4); chitin binding	1e-052
PP011669	0	20.7	20.7	0	AT1G30640	protein kinase, putative	1e-061
PP004661	2	40.5	20.25	0	AT4G33740	unknown protein	7e-016
PP028324	0.8	16.1	20.125	0	AT1G49670	NQR; binding / catalytic/ oxidoreductase/ zinc ion binding	1e-155
PP031145	1.1	22.1	20.0909	0	AT5G52070	agenet domain-containing protein	4e-068
PP049195	0.3	6	20	0	AT5G01520	protein binding / zinc ion binding	2e-067
PP061415	0.4	8	20	0	AT5G50530	CBS domain-containing protein / octicosapeptide/Phox/Bemp1 (PB1) domain-containing protein	2e-046
PP006341	1.3	25.7	19.7692	0	AT3G01520	universal stress protein (USP) family protein	5e-086
PP000449	1.4	27	19.2857	0	AT5G65207	unknown protein	7e-019
PP090351	0.4	7.7	19.25	0	AT3G44350	anac090 (Arabidopsis NAC domain containing protein 90); transcription factor	1e-091
PP034952	0	18.9	18.9	0	AT5G46020	unknown protein	1e-016
PP033984	0.3	5.6	18.6667	0	AT4G34131	UGT73B5 (UDP-glucosyl transferase 73B5); UDP-glucosyltransferase/ UDP-glycosyltransferase/ quercetin 3-O-glucosyltransferase/ transferase, transferring glycosyl groups	9e-130
PP002113	0	18.4	18.4	0	AT1G58380	40S ribosomal protein S2 (RPS2C)	1e-025
PP005469	0	18.4	18.4	0	AT3G55440	TPI (TRIOSEPHOSPHATE ISOMERASE); triose-phosphate isomerase [Arabidopsis thaliana]	6e-008
PP020451	0	18.1	18.1	0	AT3G08640	alphavirus core protein family	1e-037
PP020534	0.9	16.1	17.8889	0	AT3G17840	RLK902; ATP binding / kinase/ protein serine/threonine kinase	5e-061
PP001994	0.4	7.1	17.75	0	AT4G37980	ELI3-2 (ELICITOR-ACTIVATED GENE 3-2); aryl-alcohol dehydrogenase/ mannitol dehydrogenase	2e-023
PP020172	0.3	5.3	17.6667	0	AT2G34250	P-P-bond-hydrolysis-driven protein transmembrane transporter	7e-039
PP010933	0.4	7	17.5	0	AT5G24520	TTG1 (TRANSPARENT TESTA GLABRA 1); DNA binding / nucleotide binding / protein binding	2e-060
PP032986	0.7	12.2	17.4286	0	AT5G38420	ribulose bisphosphate carboxylase small chain 3B / RuBisCO small subunit 3B (RBCS-3B) (ATS3B)	2e-092
PP064283	0.7	12.1	17.2857	0	AT1G58100	TCP family transcription factor, putative	2e-030
PP008256	1	17.2	17.2	0	AT2G17260	ATGLR3.6 (GLUTAMATE RECEPTOR 3.6); intracellular ligand-gated ion channel	6e-114
PP040086	0	17	17	0	AT2G46170	reticulon family protein	1e-024
PP077626	0.5	8.4	16.8	0	AT2G24440	selenium binding	4e-034
PP018674	0.9	15.1	16.7778	0	AT2G31230	ATERF15 (Ethylene-responsive element binding factor 15); DNA binding / transcription activator/ transcription factor	2e-084
PP007788	0.7	11.6	16.5714	0	AT2G44790	uclacyanin, putative	1e-029
PP030336	2.1	34.7	16.5238	0	AT4G27560	glycosyltransferase family protein	1e-199
PP013103	0	16.4	16.4	0	AT5G61790	calnexin 1 (CNX1) [Arabidopsis thaliana]	8e-011
PP031274	0.7	11.4	16.2857	0	AT1G65430	IBR domain-containing protein / ARIADNE-like protein ARI7 (ARI7)	2e-078
PP029697	0.4	6.5	16.25	0	AT1G33430	galactosyltransferase family protein	4e-048
PP022984	0.7	11.2	16	0	AT1G15750	TPR3 (TOPLESS-RELATED 3)	7e-030
PP006588	2.3	36.8	16	0	AT3G16520	UDP-glucoronosyl/UDP-glucosyl transferase family protein	3e-078
PP014225	17.6	281.6	16	0	AT4G33300	ADR1-L1 (ADR1-like 1); ATP binding / protein binding	0.0
PP023142	0	15.7	15.7	0	AT3G63140	CSP41A (CHLOROPLAST STEM-LOOP BINDING PROTEIN OF 41 KDA); mRNA binding / poly(U) binding	3e-031
PP069634	0	15.7	15.7	0	AT5G13840	CDC20.1; signal transducer	1e-155
PP013988	0	15.6	15.6	0	AT1G79310	AtMC4 (metacaspase 4); cysteine-type peptidase	3e-035
PP020845	2.1	32.7	15.5714	0	AT4G02230	emb2386 (embryo defective 2386); structural constituent of ribosome	7e-093
PP059883	0.4	6.2	15.5	0	AT1G69310	WRKY13; transcription factor	2e-022
PP016518	5.2	80.2	15.4231	0	AT1G61520	LHCA3; chlorophyll binding	1e-096
PP000024	3.4	52.1	15.3235	0	AT2G32150	haloacid dehalogenase-like hydrolase family protein	1e-136
PP011227	0	15.3	15.3	0	AT1G80920	J8; heat shock protein binding / unfolded protein binding	9e-033
PP089648	0.5	7.6	15.2	0	AT1G16850	unknown protein	5e-032
PP010241	0	15.2	15.2	0	AT3G54090	pfkB-type carbohydrate kinase family protein	1e-056
PP026889	0.5	7.6	15.2	0	AT4G38930	ubiquitin fusion degradation UFD1 family protein	8e-058
PP025365	1.7	25.7	15.1176	0	AT3G44110	ATJ3; protein binding	2e-024
PP031546	0.4	6	15	0	AT3G26340	20S proteasome beta subunit E, putative	1e-038
PP017889	0.3	4.5	15	0	AT4G29040	26S protease regulatory complex subunit 4, putative	3e-021
PP017441	0	15	15	0	AT4G29905	unknown protein	1e-021
PP031053	0.3	4.5	15	0	AT4G33240	1-phosphatidylinositol-4-phosphate 5-kinase/ ATP binding / phosphatidylinositol phosphate kinase/ protein binding / zinc ion binding [Arabidopsis thaliana]	4e-011
PP005192	3.4	51	15	0	AT5G21940	unknown protein	1e-071
PP009493	4.8	71.6	14.9167	0	AT4G16690	MES16 (METHYL ESTERASE 16); catalytic/ hydrolase, acting on ester bonds / methyl indole-3-acetate esterase/ methyl jasmonate esterase	1e-124
PP002791	0.7	10.4	14.8571	0	AT2G40100	LHCB6 (LIGHT HARVESTING COMPLEX PSII SUBUNIT 6); chlorophyll binding	6e-026
PP023175	0.7	10.4	14.8571	0	AT4G32640	protein binding / zinc ion binding [Arabidopsis thaliana]	2e-013
PP002142	0	14.8	14.8	0	AT2G39570	ACT domain-containing protein	8e-046
PP006622	6.7	99	14.7761	0	AT1G08260	TIL1 (TILTED 1); DNA binding / DNA-directed DNA polymerase/ nucleic acid binding / nucleotide binding / zinc ion binding	2e-121
PP002154	0.4	5.9	14.75	0	AT4G22890	PGR5-LIKE A	4e-027
PP090894	0.3	4.4	14.6667	0	AT5G06230	unknown protein	9e-036
PP030413	0	14.6	14.6	0	AT1G53920	GLIP2; arylesterase/ carboxylesterase/ lipase	1e-145
PP008221	0.5	7.3	14.6	0	AT2G34620	mitochondrial transcription termination factor-related / mTERF-related	1e-052
PP004848	3.4	49.6	14.5882	0	AT1G06680	PSBP-1 (PHOTOSYSTEM II SUBUNIT P-1); poly(U) binding	3e-118
PP090267	2	29.1	14.55	0	AT4G11330	ATMPK4 (ARABIDOPSIS THALIANA MAP KINASE 4); MAP kinase/ kinase	1e-173
PP005181	1.3	18.9	14.5385	0	AT2G39800	P5CS1 (DELTA1-PYRROLINE-5-CARBOXYLATE SYNTHASE 1); delta1-pyrroline-5-carboxylate synthetase	7e-024
PP022583	0.8	11.6	14.5	0	AT2G23590	ACL (ACETONE-CYANOHYDRIN LYASE); hydrolase/ hydrolase, acting on ester bonds / methyl indole-3-acetate esterase/ methyl jasmonate esterase/ methyl salicylate esterase	6e-073
PP036252	0.7	10.1	14.4286	0	AT1G09740	universal stress protein (USP) family protein	5e-081
PP017287	0	14.4	14.4	0	AT1G16210	ESTs gb|T04357 and gb|AA595092 come from this gene [Arabidopsis thaliana]	5e-013
PP027166	0.8	11.5	14.375	0	AT5G08790	ANAC102 (ARABIDOPSIS NAC DOMAIN CONTAINING PROTEIN 102); transcription factor	1e-020
PP009205	2.5	35.9	14.36	0	AT4G05320	ubiquitin / ribosomal protein S27a - potato (fragment)	2e-011
PP032055	1.4	20.1	14.3571	0	AT5G50960	NBP35 (NUCLEOTIDE BINDING PROTEIN 35); iron-sulfur cluster binding / nucleotide binding / protein homodimerization	3e-181
PP031015	0.9	12.9	14.3333	0	AT1G53790	F-box family protein	7e-026
PP059416	0.3	4.3	14.3333	0	AT3G50260	CEJ1 (COOPERATIVELY REGULATED BY ETHYLENE AND JASMONATE 1); DNA binding / transcription factor [Arabidopsis thaliana]	9e-009
PP003248	0.3	4.3	14.3333	0	AT5G44050	MATE efflux family protein	1e-033
PP001220	0	14.3	14.3	0	AT1G04810	26S proteasome regulatory subunit, putative	3e-032
PP010651	5.2	74.3	14.2885	0	AT2G20610	TAT3 (TYROSINE AMINOTRANSFERASE 3); L-tyrosine:2-oxoglutarate aminotransferase/ transaminase	1e-203
PP003840	0.8	11.4	14.25	0	AT3G07360	PUB9 (PLANT U-BOX 9); ubiquitin-protein ligase	4e-050
PP014192	7.3	103.1	14.1233	0	AT3G21055	PSBTN (photosystem II subunit T)	6e-036
PP019531	1.1	15.5	14.0909	0	AT1G25440	zinc finger (B-box type) family protein	3e-137
PP006973	0	14	14	0	AT2G33800	ribosomal protein S5 family protein	2e-034
PP001044	3.7	51.7	13.973	0	AT5G58710	peptidyl-prolyl cis-trans isomerase, putative / cyclophilin, putative / rotamase, putative	2e-105
PP085204	1.5	20.9	13.9333	0	AT3G44750	histone deacetylase 2b [Zea mays]	4e-014
PP116501	1.2	16.7	13.9167	0	AT1G74470	geranylgeranyl reductase	5e-064
PP013493	0	13.9	13.9	0	AT4G27800	protein phosphatase 2C PPH1 / PP2C PPH1 (PPH1)	4e-065
PP011399	1.1	15.2	13.8182	0	AT2G46500	phosphatidylinositol 3- and 4-kinase family protein / ubiquitin family protein	1e-130
PP019222	0	13.8	13.8	0	AT1G65580	FRA3 (FRAGILE FIBER3); inositol or phosphatidylinositol phosphatase	1e-047
PP030067	0.5	6.9	13.8	0	AT2G47210	myb family transcription factor	7e-030
PP002996	0.4	5.5	13.75	0	AT1G67300	KH domain-containing protein [Arabidopsis thaliana]	7e-010
PP002136	0	13.7	13.7	0	AT2G28390	SAND family protein	7e-076
PP029387	0.3	4.1	13.6667	0	AT3G22170	FRS4 (FAR1-related sequence 4); zinc ion binding	2e-058
PP036378	0.6	8.2	13.6667	0	AT4G01850	SAM-2 (S-ADENOSYLMETHIONINE SYNTHETASE 2); copper ion binding / methionine adenosyltransferase	3e-062
PP063408	0.3	4.1	13.6667	0	AT4G10730	ATP binding / kinase/ protein kinase/ protein serine/threonine kinase/ protein tyrosine kinase	4e-021
PP013406	7.3	99.5	13.6301	0	AT2G23120	LOCATED IN: plasma membrane; CONTAINS InterPro DOMAIN/s: Late embryogenesis abundant protein 18 (InterPro:IPR018930)	5e-018
PP075019	0	13.6	13.6	0	AT3G25500	formin homology 2 domain-containing protein / FH2 domain-containing protein	1e-066
PP014953	0	13.6	13.6	0	AT5G47880	ERF1-3 (eukaryotic release factor 1-3); translation release factor	4e-041
PP026817	0.6	8.1	13.5	0	AT1G17615	disease resistance protein (TIR-NBS class), putative	5e-137
PP009680	0	13.5	13.5	0	AT3G20260	structural constituent of ribosome	7e-036
PP025611	0.4	5.4	13.5	0	AT4G32670	zinc ion binding	5e-039
PP000103	3.5	47.1	13.4571	0	AT2G30490	C4H (CINNAMATE-4-HYDROXYLASE); trans-cinnamate 4-monooxygenase	2e-230
PP033404	0.3	4	13.3333	0	AT2G37970	SOUL-1; binding	2e-055
PP008302	0.3	4	13.3333	0	AT4G25640	MATE efflux family protein	7e-030
PP003201	0	13.3	13.3	0	AT3G08890	unknown protein	6e-042
PP000399	3.2	42.3	13.2188	0	AT1G05805	basic helix-loop-helix (bHLH) family protein	6e-046
PP021262	0	13.2	13.2	0	AT5G12190	RNA recognition motif (RRM)-containing protein	5e-047
PP024856	1.7	22.4	13.1765	0	AT3G46780	PTAC16 (PLASTID TRANSCRIPTIONALLY ACTIVE 16); binding / catalytic	4e-066
PP004584	2.6	34.2	13.1538	0	AT3G15095	unknown protein	2e-042
PP003023	0.7	9.2	13.1429	0	AT3G61860	ATRSP35; RNA binding / nucleic acid binding / nucleotide binding [Arabidopsis thaliana]	2e-012
PP010414	0	13.1	13.1	0	AT2G23460	XLG1 (EXTRA-LARGE G-PROTEIN 1); guanyl nucleotide binding / signal transducer	3e-082
PP010580	0	13.1	13.1	0	AT3G57610	ADSS (ADENYLOSUCCINATE SYNTHASE); adenylosuccinate synthase	4e-072
PP017968	0	13.1	13.1	0	AT5G03340	cell division cycle protein 48, putative / CDC48, putative	7e-080
PP019820	0	13.1	13.1	0	AT5G64400	EXPRESSED IN: 25 plant structures; EXPRESSED DURING: 15 growth stages; CONTAINS InterPro DOMAIN/s: CHCH (InterPro:IPR010625)	2e-052
PP003401	7.4	96.4	13.027	0	AT5G20900	JAZ12 (JASMONATE-ZIM-DOMAIN PROTEIN 12)	1e-052
PP027261	0.3	3.9	13	0	AT2G34720	NF-YA2 (NUCLEAR FACTOR Y, SUBUNIT A2); transcription factor	1e-053
PP085420	0.3	3.9	13	0	AT5G01210	transferase family protein	5e-036
PP068691	0.8	10.4	13	0	AT5G23070	thymidine kinase, putative	2e-027
PP028054	1.4	18.2	13	0	AT5G67500	VDAC2 (VOLTAGE DEPENDENT ANION CHANNEL 2); voltage-gated anion channel	4e-120
PP012853	2.2	28.3	12.8636	0	AT3G57020	strictosidine synthase family protein	4e-054
PP021690	5.5	70.7	12.8545	0	AT3G50930	BCS1 (CYTOCHROME BC1 SYNTHESIS); ATP binding / ATPase/ nucleoside-triphosphatase/ nucleotide binding	1e-237
PP022420	1	12.8	12.8	0	AT4G23250	EMB1290 (EMBRYO DEFECTIVE 1290); kinase/ protein kinase	1e-161
PP016072	12.5	159.6	12.768	0	AT5G60800	heavy-metal-associated domain-containing protein	4e-028
PP050009	0.7	8.9	12.7143	0	AT4G35830	aconitate hydratase, cytoplasmic / citrate hydro-lyase / aconitase (ACO)	2e-030
PP048610	0.7	8.9	12.7143	0	AT5G66470	GTP binding / RNA binding	1e-066
PP031944	1.5	18.9	12.6	0	AT5G54810	TSB2 (TRYPTOPHAN SYNTHASE BETA-SUBUNIT 2); tryptophan synthase	1e-098
PP018947	1.2	15	12.5	0	AT2G42890	AML5 (ARABIDOPSIS MEI2-LIKE PROTEIN 5); RNA binding / nucleic acid binding / nucleotide binding	2e-055
PP028834	0.4	5	12.5	0	AT3G54040	photoassimilate-responsive protein, putative	2e-063
PP006970	0	12.4	12.4	0	AT3G49990	no hit
PP094968	0	12.4	12.4	0	AT5G01010	EXPRESSED DURING: 14 growth stages; CONTAINS InterPro DOMAIN/s: GOLD (InterPro:IPR009038)	3e-016
PP002263	0	12.4	12.4	0	AT5G05210	nucleolar matrix protein-related	1e-023
PP027287	2.2	27.2	12.3636	0	AT3G49060	protein kinase family protein / U-box domain-containing protein	6e-018
PP013720	0	12.3	12.3	0	AT1G73100	SUVH3 (SU(VAR)3-9 HOMOLOG 3); histone methyltransferase	1e-074
PP006523	0.7	8.6	12.2857	0	AT5G13490	AAC3 (ADP/ATP CARRIER 3); ATP:ADP antiporter/ binding	3e-070
PP028831	1.2	14.7	12.25	0	AT1G03220	extracellular dermal glycoprotein-related / EDGP-related	6e-048
PP036883	1.6	19.6	12.25	0	AT1G56145	protein kinase family protein	4e-048
PP030155	1.3	15.9	12.2308	0	AT2G29210	proline-rich-protein [Arabidopsis lyrata subsp. lyrata]	4e-011
PP071247	0.5	6.1	12.2	0	AT2G18230	AtPPa2 (Arabidopsis thaliana pyrophosphorylase 2); inorganic diphosphatase/ pyrophosphatase	1e-021
PP010945	0	12.2	12.2	0	AT3G62130	epimerase-related	4e-045
PP004447	6.1	74.4	12.1967	0	AT4G25260	invertase/pectin methylesterase inhibitor family protein / DC 1.2 homolog (FL5-2I22)	1e-086
PP013908	0.7	8.5	12.1429	0	AT5G24850	CRY3 (cryptochrome 3); DNA binding / DNA photolyase/ FMN binding	2e-083
PP007003	0.8	9.7	12.125	0	AT2G38770	EMB2765 (EMBRYO DEFECTIVE 2765)	8e-029
PP047785	0	12.1	12.1	0	AT3G62720	XT2 (UDP-XYLOSYLTRANSFERASE 2); UDP-xylosyltransferase/ transferase/ transferase, transferring glycosyl groups / xyloglucan 6-xylosyltransferase	4e-016
PP004529	21.5	259.4	12.0651	0	AT1G19150	LHCB6 (LIGHT HARVESTING COMPLEX PSII SUBUNIT 6); chlorophyll binding	1e-128
PP020822	0	12	12	0	AT2G45710	40S ribosomal protein S27 (RPS27D)	6e-036
PP011300	0.7	8.4	12	0	AT5G53660	AtGRF7 (GROWTH-REGULATING FACTOR 7); transcription activator	8e-020
PP025239	0	11.9	11.9	0	AT5G08560	transducin family protein / WD-40 repeat family protein	3e-105
PP003367	14.8	176.1	11.8986	0	AT3G61470	LHCA2; chlorophyll binding	7e-125
PP033564	0.6	7.1	11.8333	0	AT1G51110	plastid-lipid associated protein PAP / fibrillin family protein	9e-121
PP093631	1.2	14.2	11.8333	0	AT5G12270	oxidoreductase, 2OG-Fe(II) oxygenase family protein	5e-140
PP085639	0	11.8	11.8	0	AT1G31260	ZIP8 (ZINC TRANSPORTER 8 PRECURSOR); cation transmembrane transporter	1e-048
PP036099	1	11.8	11.8	0	AT5G03380	heavy-metal-associated domain-containing protein [Arabidopsis thaliana]	2e-041
PP006548	4.5	52.8	11.7333	0	AT1G06950	TIC110 (TRANSLOCON AT THE INNER ENVELOPE MEMBRANE OF CHLOROPLASTS 110)	8e-038
PP076300	0.7	8.2	11.7143	0	AT4G35720	unknown protein	4e-063
PP001258	0	11.7	11.7	0	AT2G38810	HTA9 (HISTONE H2A PROTEIN 9); DNA binding	1e-048
PP008326	2.2	25.7	11.6818	0	AT5G46110	APE2 (ACCLIMATION OF PHOTOSYNTHESIS TO ENVIRONMENT 2); antiporter/ triose-phosphate transmembrane transporter	2e-054
PP077574	0.6	7	11.6667	0	AT2G28400	unknown protein	2e-067
PP020324	1.1	12.8	11.6364	0	AT5G27640	TIF3B1 (TRANSLATION INITIATION FACTOR 3B1); nucleic acid binding / translation initiation factor	6e-033
PP000330	1.6	18.6	11.625	0	AT5G14610	DRH1 (DEAD BOX RNA HELICASE 1); ATP-dependent RNA helicase/ ATPase	3e-026
PP015573	0	11.6	11.6	0	AT4G22140	DNA binding / protein binding / zinc ion binding	7e-069
PP071296	0	11.6	11.6	0	AT4G38910	BPC5 (BASIC PENTACYSTEINE 5); DNA binding / transcription factor	2e-032
PP012647	1.7	19.7	11.5882	0	AT2G02170	remorin family protein	2e-023
PP024595	2.7	31.2	11.5556	0	AT3G63280	ATNEK2 (NIMA-RELATED KINASE 2); ATP binding / kinase/ protein kinase/ protein serine/threonine kinase	2e-170
PP027087	1.2	13.8	11.5	0	AT5G49630	AAP6 (AMINO ACID PERMEASE 6); acidic amino acid transmembrane transporter/ amino acid transmembrane transporter/ neutral amino acid transmembrane transporter	2e-137
PP007958	0	11.4	11.4	0	AT3G14310	ATPME3; pectinesterase	5e-022
PP092342	0.4	4.5	11.25	0	AT2G36290	esterase/lipase/thioesterase family protein	3e-062
PP027519	0.9	10.1	11.2222	0	AT5G64170	dentin sialophosphoprotein-related	9e-018
PP033194	3.7	41.5	11.2162	0	AT2G23110	late embryogenesis abundant protein, putative / LEA protein, putative [Arabidopsis thaliana]	5e-007
PP082229	0	11.2	11.2	0	AT5G20890	chaperonin, putative	4e-025
PP001019	0.8	8.9	11.125	0	AT2G41330	glutaredoxin family protein	2e-023
PP020596	1	11.1	11.1	0	AT2G44060	late embryogenesis abundant family protein / LEA family protein	1e-097
PP004846	3.1	34.2	11.0323	0	AT4G28750	PSAE-1 (PSA E1 KNOCKOUT); catalytic	1e-041
PP020291	40.5	445.8	11.0074	0	AT2G34430	LHB1B1; chlorophyll binding	1e-143
PP000954	2.7	29.7	11	0	AT1G06620	2-oxoglutarate-dependent dioxygenase, putative	3e-170
PP010770	0	11	11	0	AT2G41800	unknown protein	1e-118
PP081015	0.4	4.4	11	0	AT5G10840	endomembrane protein 70, putative	3e-041
PP022901	1.1	12.1	11	0	AT5G13560	unknown protein	7e-149
PP005143	6.3	68.6	10.8889	0	AT4G12800	PSAL (photosystem I subunit L)	5e-096
PP022636	0.9	9.8	10.8889	0	AT5G47820	kinesin motor protein-related	5e-085
PP014174	3	32.5	10.8333	0	AT2G25250	unknown protein	6e-021
PP002559	0	10.8	10.8	0	AT3G62630	unknown protein [Arabidopsis thaliana]	1e-010
PP019648	0	10.8	10.8	0	AT5G03460	unknown protein	2e-034
PP001141	0.7	7.5	10.7143	0	AT2G35330	protein binding / zinc ion binding	6e-061
PP033390	239.7	2555.8	10.6625	0	AT5G15970	BN28a [Brassica napus]	4e-019
PP018375	2.2	23.4	10.6364	0	AT4G38970	fructose-bisphosphate aldolase, putative	2e-220
PP000459	0.5	5.3	10.6	0	AT1G75180	2-hydroxyacid dehydrogenase, putative [Ricinus communis]	2e-006
PP003449	6.7	71	10.597	0	AT5G16620	TIC40	2e-097
PP017770	1.3	13.7	10.5385	0	AT1G30620	MEE25 (maternal effect embryo arrest 25); UDP-glucose 4-epimerase/ binding / catalytic/ coenzyme binding	1e-057
PP028525	1.7	17.9	10.5294	0	AT5G47810	PFK4 (PHOSPHOFRUCTOKINASE 4); 6-phosphofructokinase	3e-144
PP005227	0.6	6.3	10.5	0	AT2G43810	small nuclear ribonucleoprotein F, putative / U6 snRNA-associated Sm-like protein, putative / Sm protein F, putative	8e-031
PP014143	1.2	12.6	10.5	0	AT5G11490	adaptin family protein	1e-076
PP000576	1.1	11.5	10.4545	0	AT4G24830	arginosuccinate synthase family	3e-106
PP005347	2.2	22.8	10.3636	0	AT3G59400	GUN4; enzyme binding / tetrapyrrole binding	2e-085
PP032485	2	20.7	10.35	0	AT3G54050	fructose-1,6-bisphosphatase, putative / D-fructose-1,6-bisphosphate 1-phosphohydrolase, putative / FBPase, putative	2e-202
PP006981	4.5	46.4	10.3111	0	AT5G54490	calcium-binding protein, putative	6e-059
PP009538	0	10.3	10.3	0	AT5G12150	pleckstrin homology (PH) domain-containing protein / RhoGAP domain-containing protein	2e-031
PP023946	0.7	7.2	10.2857	0	AT2G31400	pentatricopeptide (PPR) repeat-containing protein	2e-045
PP015465	0.4	4.1	10.25	0	AT5G62560	armadillo/beta-catenin repeat family protein / U-box domain-containing protein	2e-026
PP050806	2.2	22.5	10.2273	0	AT1G30170	unknown protein	2e-059
PP026816	1.8	18.4	10.2222	0	AT5G63990	SAL2; 3'(2'),5'-bisphosphate nucleotidase/ inositol or phosphatidylinositol phosphatase	8e-152
PP036255	0.6	6.1	10.1667	0	AT3G15840	PIFI (post-illumination chlorophyll fluorescence increase)	4e-144
PP043806	2.1	21.3	10.1429	0	AT4G24960	ATHVA22D	3e-051
PP008796	0	10.1	10.1	0	AT1G80040	LOCATED IN: chloroplast; EXPRESSED IN: 24 plant structures; EXPRESSED DURING: 15 growth stages; CONTAINS InterPro DOMAIN/s: Ubiquitin system component Cue (InterPro:IPR003892)	2e-024
PP021784	4.2	42.2	10.0476	0	AT3G16830	TPR2 (TOPLESS-RELATED 2)	1e-188
PP021584	3.7	37	10	0	AT4G36850	CONTAINS InterPro DOMAIN/s: Cystinosin/ERS1p repeat (InterPro:IPR006603); BEST Arabidopsis thaliana protein match is: PQ-loop repeat family protein / transmembrane family protein (TAIR:AT2G41050.1)	2e-176
PP027204	0.6	6	10	0	AT5G57580	calmodulin binding	7e-074
PP066842	0	9.9	9.9	0	AT2G35840	sucrose-phosphatase 1 (SPP1)	9e-041
PP020373	0	9.9	9.9	0	AT3G08940	LHCB4.2 (light harvesting complex PSII); chlorophyll binding	3e-025
PP008233	0	9.9	9.9	0	AT4G39330	cinnamyl-alcohol dehydrogenase [Arabidopsis thaliana]	2e-009
PP034104	0.6	5.9	9.83333	0	AT2G36320	zinc finger (AN1-like) family protein	9e-062
PP085736	0	9.8	9.8	0	AT1G26930	kelch repeat-containing F-box family protein	5e-020
PP022179	0	9.8	9.8	0	AT4G23630	BTI1 (VIRB2-INTERACTING PROTEIN 1)	3e-079
PP002874	0	9.8	9.8	0	AT4G25080	CHLM (magnesium-protoporphyrin IX methyltransferase); magnesium protoporphyrin IX methyltransferase	1e-041
PP016070	6.1	59.5	9.7541	0	AT4G28280	LOCATED IN: anchored to membrane; BEST Arabidopsis thaliana protein match is: LRE (LORELEI) (TAIR:AT4G26466.1)	7e-035
PP019665	1.2	11.7	9.75	0	AT4G31170	protein kinase family protein	3e-066
PP012790	0	9.7	9.7	0	AT1G21400	2-oxoisovalerate dehydrogenase, putative / 3-methyl-2-oxobutanoate dehydrogenase, putative / branched-chain alpha-keto acid dehydrogenase E1 alpha subunit, putative	4e-048
PP006864	0	9.7	9.7	0	AT2G19740	60S ribosomal protein L31 (RPL31B)	3e-046
PP032246	1.3	12.6	9.69231	0	AT3G01970	WRKY51; transcription factor	2e-054
PP010377	1.2	11.6	9.66667	0	AT1G01380	ETC2; DNA binding / transcription factor	3e-023
PP062592	1.2	11.6	9.66667	0	AT5G01990	auxin efflux carrier family protein	6e-083
PP036415	1	9.6	9.6	0	AT1G07180	NDA1 (ALTERNATIVE NAD(P)H DEHYDROGENASE 1); NADH dehydrogenase	5e-042
PP032932	0.5	4.8	9.6	0	AT1G54100	ALDH11A3; 3-chloroallyl aldehyde dehydrogenase/ glyceraldehyde-3-phosphate dehydrogenase (NADP+)	6e-080
PP005516	6.3	60	9.52381	0	AT2G18220	INVOLVED IN: biological_process unknown; CONTAINS InterPro DOMAIN/s: Uncharacterised protein family UPF0120 (InterPro:IPR005343); BEST Arabidopsis thaliana protein match is: RBL (REBELOTE) (TAIR:AT3G55510.1)	2e-060
PP039044	1.2	11.4	9.5	0	AT3G56210	binding	3e-035
PP020581	0.4	3.8	9.5	0	AT4G09150	T-complex protein 11	3e-033
PP001600	0	9.5	9.5	0	AT4G24690	ubiquitin-associated (UBA)/TS-N domain-containing protein / octicosapeptide/Phox/Bemp1 (PB1) domain-containing protein	1e-017
PP009017	0	9.5	9.5	0	AT5G50520	nodulin family protein	2e-058
PP063752	0.4	3.8	9.5	0	AT5G66700	HB53; DNA binding / transcription factor	1e-046
PP028894	2.2	20.8	9.45455	0	AT4G14030	SBP2 (SELENIUM-BINDING PROTEIN 2); selenium binding	1e-177
PP020739	0.7	6.6	9.42857	0	AT5G02500	HSC70-1 (HEAT SHOCK COGNATE PROTEIN 70-1); ATP binding	3e-064
PP094892	0.5	4.7	9.4	0	AT3G07470	unknown protein	2e-059
PP014513	1.4	13.1	9.35714	0	AT3G05670	PHD finger family protein	1e-063
PP031036	0.9	8.4	9.33333	0	AT5G05480	unknown protein	6e-073
PP024561	0.9	8.4	9.33333	0	AT5G53210	FMA (FAMA); DNA binding / transcription activator/ transcription factor	2e-031
PP114500	0	9.3	9.3	0	AT1G75640	leucine-rich repeat family protein	2e-047
PP075942	0	9.3	9.3	0	AT4G39210	APL3; glucose-1-phosphate adenylyltransferase	3e-075
PP031819	0.8	7.4	9.25	0	AT4G22320	unknown protein	3e-018
PP094449	0	9.2	9.2	0	AT3G15790	MBD11; DNA binding / methyl-CpG binding	6e-032
PP035476	1	9.2	9.2	0	AT3G52150	RNA recognition motif (RRM)-containing protein	7e-067
PP103141	0	9.2	9.2	0	AT4G34220	leucine-rich repeat transmembrane protein kinase, putative	2e-050
PP027304	0	9.2	9.2	0	AT4G36990	heat shock factor 4 [Brassica rapa]	1e-011
PP068646	0	9.2	9.2	0	AT5G17010	sugar transporter family protein	3e-039
PP048046	0.6	5.5	9.16667	0	AT1G01630	SEC14 cytosolic factor, putative / phosphoglyceride transfer protein, putative	3e-074
PP110144	0.7	6.4	9.14286	0	AT3G18490	aspartyl protease family protein	2e-039
PP024747	0	9.1	9.1	0	AT5G05340	peroxidase, putative	2e-133
PP016616	1.2	10.9	9.08333	0	AT2G47650	UXS5; UDP-glucuronate decarboxylase/ catalytic	7e-083
PP040425	1.7	15.4	9.05882	0	AT1G10940	SNRK2.4 (SNF1-RELATED PROTEIN KINASE 2.4); kinase	9e-039
PP011378	0	9	9	0	AT2G29190	APUM3 (Arabidopsis Pumilio 3); RNA binding / binding	7e-034
PP024815	0.7	6.3	9	0	AT5G27660	catalytic/ protein binding / serine-type endopeptidase/ serine-type peptidase	2e-121
PP003971	13.1	117.1	8.93893	0	AT3G54890	LHCA1; chlorophyll binding	1e-135
PP002423	3.7	33	8.91892	0	AT2G44840	ERF13 (ETHYLENE-RESPONSIVE ELEMENT BINDING FACTOR 13); DNA binding / transcription factor	1e-077
PP020976	0	8.9	8.9	0	AT1G06430	FTSH8; ATP-dependent peptidase/ ATPase/ metallopeptidase/ zinc ion binding	6e-055
PP030110	1	8.9	8.9	0	AT1G58360	AAP2 (AMINO ACID PERMEASE 2); amino acid transmembrane transporter	6e-043
PP017714	5.5	48.5	8.81818	0	AT5G04370	S-adenosyl-L-methionine:carboxyl methyltransferase family protein	3e-164
PP035586	0	8.8	8.8	0	AT1G11270	glyoxal oxidase-related	2e-050
PP017627	0.7	6.1	8.71429	0	AT4G36280	ATP-binding region, ATPase-like domain-containing protein	1e-026
PP033848	0.6	5.2	8.66667	0	AT3G52070	unknown protein	3e-040
PP054582	1.1	9.5	8.63636	0	AT2G14170	ALDH11A3; 3-chloroallyl aldehyde dehydrogenase/ glyceraldehyde-3-phosphate dehydrogenase (NADP+)	2e-072
PP005549	3.2	27.6	8.625	0	AT5G19140	unknown protein	1e-131
PP089187	0.5	4.3	8.6	0	AT5G50360	unknown protein	2e-038
PP024343	3.9	33.5	8.58974	0	AT4G34000	ABF4 (ABRE BINDING FACTOR 4); DNA binding / protein binding / transcription activator/ transcription factor	1e-030
PP016409	7.1	60.7	8.5493	0	AT1G08380	PSAO (photosystem I subunit O)	2e-065
PP084989	0	8.5	8.5	0	AT4G39400	BRI1 (BRASSINOSTEROID INSENSITIVE 1); kinase/ protein binding / protein heterodimerization/ protein homodimerization/ protein kinase/ protein serine/threonine kinase	2e-032
PP025276	0.6	5.1	8.5	0	AT5G53050	hydrolase, alpha/beta fold family protein	5e-039
PP011371	2.7	22.9	8.48148	0	AT1G05440	unknown protein	1e-028
PP017654	2.7	22.9	8.48148	0	AT1G78410	CONTAINS InterPro DOMAIN/s: VQ (InterPro:IPR008889); BEST Arabidopsis thaliana protein match is: VQ motif-containing protein (TAIR:AT1G78410.1)	2e-042
PP004376	2	16.9	8.45	0	AT3G07780	OBE1 (OBERON1); protein binding / zinc ion binding	5e-060
PP037869	0.7	5.9	8.42857	0	AT5G48930	HCT (HYDROXYCINNAMOYL-COA SHIKIMATE/QUINATE HYDROXYCINNAMOYL TRANSFERASE); quinate O-hydroxycinnamoyltransferase/ shikimate O-hydroxycinnamoyltransferase/ transferase	1e-100
PP037021	0.7	5.9	8.42857	0	AT5G58260	Encodes subunit NDH-N of NAD(P)H:plastoquinone dehydrogenase complex (Ndh complex) present in the thylakoid membrane of chloroplasts. This subunit is thought to be required for Ndh complex assembly.	3e-097
PP034207	0.5	4.2	8.4	0	AT1G27140	ATGSTU11 (GLUTATHIONE S-TRANSFERASE TAU 11); glutathione transferase	6e-126
PP032968	0.5	4.2	8.4	0	AT2G42220	rhodanese-like domain-containing protein	4e-078
PP054022	0.5	4.2	8.4	0	AT3G19300	protein kinase family protein [Arabidopsis thaliana]	2e-010
PP096417	1	8.4	8.4	0	AT3G54900	CXIP1 (CAX INTERACTING PROTEIN 1); antiporter/ glutathione disulfide oxidoreductase	1e-066
PP066014	0.5	4.2	8.4	0	AT4G31510	unknown protein	4e-033
PP000440	2.7	22.6	8.37037	0	AT4G05070	unknown protein	8e-029
PP057915	1.7	14.2	8.35294	0	AT4G17380	MSH4 (MUTS HOMOLOG 4); ATP binding / damaged DNA binding / mismatched DNA binding	3e-174
PP057802	0.6	5	8.33333	0	AT4G03390	SRF7 (STRUBBELIG-RECEPTOR FAMILY 7); ATP binding / protein binding / protein kinase/ protein serine/threonine kinase/ protein tyrosine kinase	6e-030
PP055965	1	8.3	8.3	0	AT1G64910	glycosyltransferase family protein	5e-027
PP025817	0	8.3	8.3	0	AT5G09620	octicosapeptide/Phox/Bem1p (PB1) domain-containing protein [Arabidopsis thaliana]	9e-013
PP033108	0.7	5.8	8.28571	0	AT1G13090	CYP71B20; electron carrier/ heme binding / iron ion binding / monooxygenase/ oxygen binding	3e-102
PP002952	0.7	5.8	8.28571	0	AT2G30100	ubiquitin family protein	1e-023
PP024335	4.7	38.9	8.2766	0	AT3G14150	(S)-2-hydroxy-acid oxidase, peroxisomal, putative / glycolate oxidase, putative / short chain alpha-hydroxy acid oxidase, putative	2e-166
PP033790	0.8	6.6	8.25	0	AT4G23850	long-chain-fatty-acid--CoA ligase, putative / long-chain acyl-CoA synthetase, putative	1e-156
PP027776	1.2	9.9	8.25	0	AT5G14050	transducin family protein / WD-40 repeat family protein	3e-078
PP088672	0.9	7.4	8.22222	0	AT4G11070	WRKY41; transcription factor	1e-077
PP035956	0.9	7.4	8.22222	0	AT4G17500	ERF2 (ETHYLENE RESPONSIVE ELEMENT BINDING FACTOR 2); DNA binding / transcription activator/ transcription factor	4e-056
PP076052	0	8.2	8.2	0	AT4G17250	unknown protein	9e-025
PP003671	7.5	60.9	8.12	0	AT2G02930	ATGSTF3 (GLUTATHIONE S-TRANSFERASE F3); glutathione transferase	2e-106
PP017505	0.9	7.3	8.11111	0	AT1G04120	ATMRP8; ATPase, coupled to transmembrane movement of substances	1e-073
PP077640	0	8.1	8.1	0	AT1G01350	MPK16; MAP kinase [Arabidopsis thaliana]	1e-009
PP046161	1	8.1	8.1	0	AT5G57030	LUT2 (LUTEIN DEFICIENT 2); lycopene epsilon cyclase	7e-018
PP049955	2.2	17.8	8.09091	0	AT1G52890	ANAC019 (Arabidopsis NAC domain containing protein 19); transcription factor	3e-094
PP017120	4.5	36.4	8.08889	0	AT4G24230	ACBP3 (ACYL-COA-BINDING DOMAIN 3); acyl-CoA binding	3e-023
PP021668	7.7	62	8.05195	0	AT1G20620	CAT3 (CATALASE 3); catalase	8e-300
PP028087	0.6	4.8	8	0	AT3G19100	calcium-dependent protein kinase, putative / CDPK, putative	8e-032
PP060474	0.5	4	8	0	AT5G61090	nucleic acid binding	1e-037
PP019320	1.3	10.4	8	0	AT5G61830	short-chain dehydrogenase/reductase (SDR) family protein	2e-018
PP013299	3.1	24.6	7.93548	0	AT3G63130	RANGAP1 (RAN GTPASE ACTIVATING PROTEIN 1); RAN GTPase activator/ protein binding	3e-061
PP088281	0	7.9	7.9	0	AT1G17050	SPS2 (Solanesyl diphosphate synthase 2); trans-octaprenyltranstransferase	8e-032
PP002256	1	7.9	7.9	0	AT2G02450	anac036 (Arabidopsis NAC domain containing protein 36); transcription factor	1e-094
PP017741	0	7.9	7.9	0	AT5G48485	protease inhibitor/seed storage/lipid transfer protein (LTP) family protein	2e-030
PP007626	4.9	38.7	7.89796	0	AT2G33150	ACAT2 (ACETOACETYL-COA THIOLASE 2); acetyl-CoA C-acetyltransferase/ catalytic	1e-171
PP030773	1.9	15	7.89474	0	AT3G06510	SFR2 (SENSITIVE TO FREEZING 2); beta-glucosidase/ hydrolase, hydrolyzing O-glycosyl compounds	6e-126
PP001790	2.4	18.9	7.875	0	AT4G12300	CYP706A1; electron carrier/ heme binding / iron ion binding / monooxygenase/ oxygen binding	1e-270
PP047184	0.8	6.3	7.875	0	AT4G32920	glycine-rich protein	3e-066
PP048871	0.7	5.5	7.85714	0	AT3G05675	protein binding	1e-034
PP017262	3.1	24.3	7.83871	0	AT4G01000	ubiquitin family protein	2e-030
PP001302	4.2	32.9	7.83333	0	AT1G77940	60S ribosomal protein L30 (RPL30A)	1e-055
PP001057	2.4	18.8	7.83333	0	AT4G04350	TWN2 (TWIN 2); ATP binding / aminoacyl-tRNA ligase/ nucleotide binding / valine-tRNA ligase	8e-130
PP084630	0.6	4.7	7.83333	0	AT4G21910	MATE efflux family protein	3e-040
PP036686	1.7	13.3	7.82353	0	AT2G45170	AtATG8e; microtubule binding	6e-062
PP072915	0	7.8	7.8	0	AT1G08450	CRT3 (CALRETICULIN 3); calcium ion binding / unfolded protein binding	3e-030
PP010003	0	7.8	7.8	0	AT2G41560	ACA11 (autoinhibited Ca2+-ATPase 11); calcium-transporting ATPase/ calmodulin binding	2e-032
PP030598	0	7.8	7.8	0	AT3G02280	ATR1 (ARABIDOPSIS P450 REDUCTASE 1); NADPH-hemoprotein reductase	2e-059
PP031208	1.5	11.7	7.8	0	AT3G05380	DNA binding / transcription factor	2e-046
PP017638	0	7.8	7.8	0	AT3G56090	ATFER3 (ferritin 3); binding / ferric iron binding / oxidoreductase/ transition metal ion binding	1e-021
PP019500	0.5	3.9	7.8	0	AT5G05000	TOC34 (TRANSLOCON AT THE OUTER ENVELOPE MEMBRANE OF CHLOROPLASTS 34); GTP binding	5e-022
PP001969	4.1	31.9	7.78049	0	AT5G56290	PEX5 (PEROXIN 5); peroxisome matrix targeting signal-1 binding / protein binding	3e-068
PP026452	1.7	13.2	7.76471	0	AT4G19500	ATP binding / nucleoside-triphosphatase/ nucleotide binding / protein binding / transmembrane receptor	7e-058
PP009691	2.8	21.7	7.75	0	AT1G45201	TLL1 (TRIACYLGLYCEROL LIPASE-LIKE 1); triacylglycerol lipase	3e-098
PP014488	1.6	12.4	7.75	0	AT4G30570	CYT1 (CYTOKINESIS DEFECTIVE 1); mannose-1-phosphate guanylyltransferase/ nucleotidyltransferase	1e-098
PP034150	0.7	5.4	7.71429	0	AT5G10770	chloroplast nucleoid DNA-binding protein, putative	4e-022
PP001952	4.1	31.6	7.70732	0	AT1G64440	UGE1 (UDP-D-glucose/UDP-D-galactose 4-epimerase 1); UDP-glucose 4-epimerase/ protein dimerization	1e-196
PP007048	0	7.7	7.7	0	AT1G53350	RPP8 (RECOGNITION OF PERONOSPORA PARASITICA 8); nucleotide binding	2e-064
PP021486	0	7.7	7.7	0	AT1G78900	VHA-A (VACUOLAR ATP SYNTHASE SUBUNIT A); ATP binding / hydrogen ion transporting ATP synthase, rotational mechanism / hydrolase, acting on acid anhydrides, catalyzing transmembrane movement of substances / proton-transporting ATPase, rotational mechanism	2e-038
PP035313	0	7.7	7.7	0	AT4G34050	CCoAMT; caffeoyl-CoA O-methyltransferase	2e-088
PP030608	1	7.7	7.7	0	AT5G05660	ATNFXL1 (ARABIDOPSIS THALIANA NF-X-LIKE 1); protein binding / transcription factor/ zinc ion binding	5e-114
PP007148	4.2	32.1	7.64286	0	AT3G27570	EXPRESSED IN: 14 plant structures; EXPRESSED DURING: 6 growth stages; CONTAINS InterPro DOMAIN/s: Thioredoxin fold (InterPro:IPR012335), Sucraseferredoxin-like (InterPro:IPR009737), Thioredoxin-like fold (InterPro:IPR012336)	5e-121
PP033944	5.5	42	7.63636	0	AT4G01026	unknown protein	2e-092
PP067959	0	7.6	7.6	0	AT1G06000	UDP-glucoronosyl/UDP-glucosyl transferase family protein	4e-078
PP065858	0.5	3.8	7.6	0	AT1G24150	FH4 (FORMIN HOMOLOGUE 4); actin binding / protein binding	4e-031
PP046285	0	7.6	7.6	0	AT4G23650	CDPK6 (CALCIUM-DEPENDENT PROTEIN KINASE 6); ATP binding / calcium ion binding / calmodulin-dependent protein kinase/ kinase/ protein kinase/ protein serine/threonine kinase	2e-027
PP072446	0	7.6	7.6	0	AT5G08590	SNRK2.5 (SNF1-RELATED PROTEIN KINASE 2.5); kinase	2e-020
PP022608	0.5	3.8	7.6	0	AT5G20230	ATBCB (ARABIDOPSIS BLUE-COPPER-BINDING PROTEIN); copper ion binding / electron carrier [Arabidopsis thaliana]	1e-009
PP006627	4.7	35.6	7.57447	0	AT3G22840	ELIP2 (EARLY LIGHT-INDUCIBLE PROTEIN 2); chlorophyll binding	4e-076
PP024478	0.9	6.8	7.55556	0	AT4G12310	CYP706A6; electron carrier/ heme binding / iron ion binding / monooxygenase/ oxygen binding	6e-100
PP009051	6.6	49.6	7.51515	0	AT1G68750	ATPPC1 (PHOSPHOENOLPYRUVATE CARBOXYLASE 1); catalytic/ phosphoenolpyruvate carboxylase	4e-286
PP049387	0.6	4.5	7.5	0	AT1G03055	unknown protein	3e-063
PP031275	0	7.5	7.5	0	AT2G35350	PLL1 (POLTERGEIST LIKE 1); catalytic/ protein serine/threonine phosphatase	6e-024
PP081468	0.6	4.5	7.5	0	AT3G07760	EXPRESSED IN: 24 plant structures; EXPRESSED DURING: 15 growth stages; CONTAINS InterPro DOMAIN/s: Sterile alpha motif SAM (InterPro:IPR001660), Sterile alpha motif homology (InterPro:IPR010993), Sterile alpha motif homology 2 (InterPro:IPR011510)	4e-044
PP022767	1.2	9	7.5	0	AT4G23920	UGE1 (UDP-D-glucose/UDP-D-galactose 4-epimerase 1); UDP-glucose 4-epimerase/ protein dimerization	1e-106
PP017058	0	7.5	7.5	0	AT5G64640	pectinesterase family protein	2e-018
PP043122	3.5	26.1	7.45714	0	AT1G12910	ATAN11 (ANTHOCYANIN11); nucleotide binding	3e-067
PP014713	28.5	212	7.4386	0	AT5G04720	ADR1-L3 (ADR1-like 3); ATP binding / nucleoside-triphosphatase/ nucleotide binding / protein binding	1e-268
PP040035	0.7	5.2	7.42857	0	AT4G17080	CONTAINS InterPro DOMAIN/s: MORN motif (InterPro:IPR003409); BEST Arabidopsis thaliana protein match is: MORN (Membrane Occupation and Recognition Nexus) repeat-containing protein /phosphatidylinositol-4-phosphate 5-kinase-related (TAIR:AT2G35170.1)	2e-021
PP028032	0.7	5.2	7.42857	0	AT5G49060	DNAJ heat shock N-terminal domain-containing protein	6e-044
PP003196	2.4	17.8	7.41667	0	AT1G75170	SEC14 cytosolic factor family protein / phosphoglyceride transfer family protein	9e-126
PP027175	2.2	16.3	7.40909	0	AT1G34340	esterase/lipase/thioesterase family protein	3e-061
PP016108	6.4	47.4	7.40625	0	AT5G64630	transducin family protein / WD-40 repeat family protein	3e-066
PP053908	0.5	3.7	7.4	0	AT1G07780	PAI1 (PHOSPHORIBOSYLANTHRANILATE ISOMERASE 1); phosphoribosylanthranilate isomerase	4e-049
PP014085	0	7.4	7.4	0	AT1G76090	SMT3 (STEROL METHYLTRANSFERASE 3); S-adenosylmethionine-dependent methyltransferase/ sterol 24-C-methyltransferase	2e-037
PP027871	0	7.4	7.4	0	AT5G05370	ubiquinol-cytochrome C reductase complex ubiquinone-binding protein, putative / ubiquinol-cytochrome C reductase complex 8.2 kDa protein, putative	6e-037
PP056106	0.8	5.9	7.375	0	AT3G28040	leucine-rich repeat transmembrane protein kinase, putative	6e-039
PP021326	0.8	5.9	7.375	0	AT5G67440	NPY3 (NAKED PINS IN YUC MUTANTS 3); protein binding / signal transducer	1e-037
PP023460	4.6	33.9	7.36957	0	AT5G61350	protein kinase family protein	1e-021
PP002617	2.2	16.1	7.31818	0	AT5G40650	SDH2-2; electron carrier/ succinate dehydrogenase	3e-146
PP045106	0	7.3	7.3	0	AT5G25820	exostosin family protein	9e-046
PP027722	0.7	5.1	7.28571	0	AT2G23170	BRU6; indole-3-acetic acid amido synthetase	6e-027
PP023926	1.1	8	7.27273	0	AT5G56270	WRKY33; transcription factor	3e-061
PP047628	1.2	8.7	7.25	0	AT1G63370	flavin-containing monooxygenase family protein / FMO family protein	4e-078
PP029121	1.6	11.6	7.25	0	AT1G69440	AGO7 (ARGONAUTE7); nucleic acid binding	3e-035
PP079820	0.8	5.8	7.25	0	AT4G01010	ATCNGC13; calmodulin binding / cyclic nucleotide binding / ion channel	4e-109
PP017397	10.6	76.7	7.23585	0	AT2G06520	PSBX (photosystem II subunit X)	2e-018
PP020127	15.4	111.4	7.23377	0	AT1G47540	transferase family protein	7e-098
PP003838	9.5	68.3	7.18947	0	AT1G14200	zinc finger (C3HC4-type RING finger) family protein	3e-051
PP041252	0.6	4.3	7.16667	0	AT3G12250	TGA3; DNA binding / calmodulin binding / protein binding / transcription factor	3e-035
PP011429	0	7.1	7.1	0	AT1G80560	3-isopropylmalate dehydrogenase, chloroplast, putative	3e-037
PP013014	0	7.1	7.1	0	AT3G07540	no hit
PP020992	0	7.1	7.1	0	AT4G34110	putative poly(A) binding protein [Arabidopsis thaliana]	5e-012
PP014970	0	7.1	7.1	0	AT5G11260	HY5 (ELONGATED HYPOCOTYL 5); DNA binding / double-stranded DNA binding / transcription factor	7e-031
PP076999	1.1	7.8	7.09091	0	AT3G18830	ATPLT5 (POLYOL TRANSPORTER 5); D-ribose transmembrane transporter/ D-xylose transmembrane transporter/ carbohydrate transmembrane transporter/ galactose transmembrane transporter/ glucose transmembrane transporter/ glycerol transmembrane transporter/ mann	1e-059
PP025293	1.2	8.5	7.08333	0	AT2G29490	ATGSTU3 (ARABIDOPSIS THALIANA GLUTATHIONE S-TRANSFERASE TAU 3); glutathione transferase	2e-092
PP003194	4	28.3	7.075	0	AT1G13280	AOC3 (ALLENE OXIDE CYCLASE 3); allene-oxide cyclase	5e-125
PP010693	3.4	24	7.05882	0	AT3G52060	unknown protein	2e-106
PP003694	12.4	87.4	7.04839	0	AT5G57010	calmodulin-binding family protein	3e-164
PP082542	0	7	7	0	AT2G21410	VHA-A2 (VACUOLAR PROTON ATPASE A2); ATPase [Arabidopsis thaliana]	7e-009
PP061573	0	7	7	0	AT5G03940	CPSRP54 (CHLOROPLAST SIGNAL RECOGNITION PARTICLE 54 KDA SUBUNIT); 7S RNA binding / GTP binding / mRNA binding / signal sequence binding	8e-016
PP021964	16.1	112.7	7	0	AT5G10930	CIPK25 (CBL-INTERACTING PROTEIN KINASE 25); ATP binding / kinase/ protein kinase/ protein serine/threonine kinase	4e-130
PP015787	0.7	4.9	7	0	AT5G15220	ribosomal protein L27 family protein	1e-053
PP002879	4.1	28.6	6.97561	0	AT2G26660	SPX1 (SPX DOMAIN GENE 1)	4e-067
PP028006	1.5	10.4	6.93333	0	AT4G02070	MSH6 (MUTS HOMOLOG 6); damaged DNA binding	1e-048
PP025415	2.3	15.9	6.91304	0	AT3G06500	beta-fructofuranosidase, putative / invertase, putative / saccharase, putative / beta-fructosidase, putative	1e-162
PP017836	0	6.9	6.9	0	AT3G61260	DNA-binding family protein / remorin family protein [Arabidopsis thaliana]	1e-012
PP024953	0.9	6.2	6.88889	0	AT2G36130	peptidyl-prolyl cis-trans isomerase, putative / cyclophilin, putative / rotamase, putative	7e-025
PP050600	0.7	4.8	6.85714	0	AT2G40970	myb family transcription factor	4e-051
PP014165	38.5	263.4	6.84156	0	AT5G66390	peroxidase 22 (PER22) (P22) (PRXEA) / basic peroxidase E	1e-159
PP025863	1.2	8.2	6.83333	0	AT1G12340	cornichon family protein	3e-057
PP015626	0.6	4.1	6.83333	0	AT3G11000	EXPRESSED IN: 9 plant structures; EXPRESSED DURING: 6 growth stages; CONTAINS InterPro DOMAIN/s: Development and cell death domain (InterPro:IPR013989), Kelch related (InterPro:IPR013089)	9e-024
PP009120	2.7	18.4	6.81482	0	AT5G62180	AtCXE20 (Arabidopsis thaliana carboxyesterase 20); carboxylesterase	1e-048
PP054689	0	6.8	6.8	0	AT3G10740	ASD2 (ALPHA-L-ARABINOFURANOSIDASE 2); alpha-N-arabinofuranosidase/ hydrolase, acting on glycosyl bonds	2e-020
PP023106	0	6.8	6.8	0	AT4G15080	zinc finger (DHHC type) family protein	3e-031
PP013215	0	6.8	6.8	0	AT4G28210	emb1923 (embryo defective 1923)	2e-028
PP012991	0	6.8	6.8	0	AT5G27320	GID1A (GA INSENSITIVE DWARF1A); hydrolase [Arabidopsis thaliana]	2e-011
PP070272	1.6	10.8	6.75	0	AT1G02360	chitinase, putative	2e-113
PP040289	0.8	5.4	6.75	0	AT3G05580	PP2A-2; protein serine/threonine phosphatase	8e-074
PP069889	0.8	5.4	6.75	0	AT5G11060	KNAT7 (KNOTTED-LIKE HOMEOBOX OF ARABIDOPSIS THALIANA 7); DNA binding / transcription activator/ transcription factor	2e-032
PP064570	0.8	5.4	6.75	0	AT5G67340	armadillo/beta-catenin repeat family protein / U-box domain-containing protein	6e-070
PP014331	26.9	181	6.72862	0	AT5G21222	pentatricopeptide (PPR) repeat-containing protein	1e-274
PP015359	0	6.7	6.7	0	AT1G10760	SEX1 (STARCH EXCESS 1); alpha-glucan, water dikinase	6e-047
PP036241	2.9	19.4	6.68966	0	AT4G11650	ATOSM34 (osmotin 34)	1e-072
PP002569	0.6	4	6.66667	0	AT3G23050	PAP1 (PHYTOCHROME-ASSOCIATED PROTEIN 1); transcription factor	2e-052
PP026822	3.7	24.6	6.64865	0	AT4G08700	ATPUP10; purine transmembrane transporter	2e-090
PP013677	6.2	41.1	6.62903	0	AT2G41830	INVOLVED IN: biological_process unknown; LOCATED IN: chloroplast; BEST Arabidopsis thaliana protein match is: cyclin-related (TAIR:AT2G41830.1)	3e-099
PP075307	0.8	5.3	6.625	0	AT3G14860	NHL repeat-containing protein	2e-018
PP010553	2.1	13.9	6.61905	0	AT2G46260	BTB/POZ domain-containing protein	1e-072
PP016849	0	6.6	6.6	0	AT1G19180	TIFY10B	4e-023
PP017005	0	6.6	6.6	0	AT1G79040	PSBR (photosystem II subunit R)	2e-034
PP017553	0	6.6	6.6	0	AT4G29340	PRF1 (PROFILIN 1); actin binding	2e-038
PP047714	0	6.6	6.6	0	AT5G13740	ZIFL2 (ZINC INDUCED FACILITATOR-like 2); carbohydrate transmembrane transporter/ sugar:hydrogen symporter	4e-085
PP004217	33.7	222.2	6.59347	0	AT1G59870	PEN3 (PENETRATION 3); ATPase, coupled to transmembrane movement of substances / cadmium ion transmembrane transporter	3e-267
PP036990	1.2	7.9	6.58333	0	AT1G73010	phosphatase	4e-104
PP033867	0.7	4.6	6.57143	0	AT2G38230	ATPDX1.1 (pyridoxine biosynthesis 1.1); protein heterodimerization	9e-051
PP058982	4.9	32.2	6.57143	0	AT3G01420	pathogen-responsive alpha-dioxygenase, putative	2e-279
PP022196	9.4	61.6	6.55319	0	AT1G50250	FTSH1 (FtsH protease 1); ATP-dependent peptidase/ ATPase/ metallopeptidase	2e-114
PP029102	1.1	7.2	6.54545	0	AT2G19570	CDA1 (CYTIDINE DEAMINASE 1); cytidine deaminase	6e-036
PP030440	1.1	7.2	6.54545	0	AT4G11990	unknown protein	1e-081
PP030923	1.2	7.8	6.5	0	AT1G11950	transcription factor	1e-090
PP010036	0	6.5	6.5	0	AT3G10690	DNA gyrase subunit A family protein [Arabidopsis thaliana]	2e-010
PP058784	0	6.5	6.5	0	AT3G54000	unknown protein	6e-018
PP114415	0	6.5	6.5	0	AT3G54920	PMR6 (powdery mildew resistant 6); lyase/ pectate lyase	9e-044
PP082331	1.1	7.1	6.45455	0	AT4G28025	unknown protein	9e-045
PP005531	12.6	81.3	6.45238	0	AT3G14990	4-methyl-5(b-hydroxyethyl)-thiazole monophosphate biosynthesis protein, putative	7e-202
PP021750	5.2	33.5	6.44231	0	AT3G01400	armadillo/beta-catenin repeat family protein	9e-138
PP005154	60	386.3	6.43833	0	AT1G78850	curculin-like (mannose-binding) lectin family protein	6e-245
PP016978	8.9	57.3	6.4382	0	AT4G30530	defense-related protein, putative	5e-122
PP002831	4.2	27	6.42857	0	AT3G05470	formin homology 2 domain-containing protein / FH2 domain-containing protein	1e-224
PP039836	0.7	4.5	6.42857	0	AT5G24970	ABC1 family protein	3e-045
PP054637	0	6.4	6.4	0	AT1G01170	ATOZI1	2e-028
PP012294	0	6.4	6.4	0	AT2G37710	RLK (receptor lectin kinase); kinase	4e-031
PP027010	0.8	5.1	6.375	0	AT2G01280	putative transcription factor [Arabidopsis thaliana]	9e-009
PP002252	4.4	28	6.36364	0	AT3G45140	LOX [Brassica oleracea var. gemmifera]	3e-010
PP023323	2.9	18.4	6.34483	0	AT4G36840	CONTAINS InterPro DOMAIN/s: Galactose oxidase/kelch, beta-propeller (InterPro:IPR011043), Kelch repeat type 1 (InterPro:IPR006652); BEST Arabidopsis thaliana protein match is: kelch repeat-containing F-box family protein (TAIR:AT3G24610.1)	9e-077
PP003968	50.6	320	6.32411	0	AT1G29930	CAB1 (CHLOROPHYLL A/B BINDING PROTEIN 1); chlorophyll binding	9e-151
PP018101	2.2	13.9	6.31818	0	AT1G73030	VPS46.2	1e-037
PP012070	3.2	20.2	6.3125	0	AT4G22920	NYE1 (NON-YELLOWING 1)	9e-133
PP037272	1.3	8.2	6.30769	0	AT1G29470	dehydration-responsive protein-related	4e-029
PP025361	1.3	8.2	6.30769	0	AT3G17800	unknown protein	4e-106
PP052106	0	6.3	6.3	0	AT3G54360	protein binding / zinc ion binding	6e-025
PP014134	0	6.3	6.3	0	AT5G28840	GME (GDP-D-MANNOSE 3',5'-EPIMERASE); GDP-mannose 3,5-epimerase/ NAD or NADH binding / catalytic	2e-035
PP014236	4.4	27.7	6.29545	0	AT1G23170	unknown protein	6e-032
PP017769	1.8	11.3	6.27778	0	AT1G45688	unknown protein [Arabidopsis thaliana]	2e-010
PP022281	19.3	121.1	6.27461	0	AT2G28910	CXIP4 (CAX INTERACTING PROTEIN 4); nucleic acid binding / zinc ion binding	5e-031
PP034108	1.1	6.9	6.27273	0	AT1G60000	29 kDa ribonucleoprotein, chloroplast, putative / RNA-binding protein cp29, putative	4e-113
PP030813	1.5	9.4	6.26667	0	AT4G00440	unknown protein	9e-101
PP006276	0.8	5	6.25	0	AT3G03460	unknown protein	1e-034
PP043092	0.8	5	6.25	0	AT5G41340	UBC4 (UBIQUITIN CONJUGATING ENZYME 4); ubiquitin-protein ligase	3e-075
PP005873	13.9	86.7	6.23741	0	AT1G73940	unknown protein	7e-057
PP025748	1.7	10.6	6.23529	0	AT1G66840	unknown protein [Arabidopsis thaliana]	1e-016
PP039064	1.3	8.1	6.23077	0	AT3G01590	AT3g01590/F4P13_13 [Arabidopsis thaliana]	1e-009
PP054175	0	6.2	6.2	0	AT1G06010	unknown protein	5e-018
PP106044	0	6.2	6.2	0	AT1G80790	XH/XS domain-containing protein / XS zinc finger domain-containing protein	1e-032
PP009082	0	6.2	6.2	0	AT4G16410	unknown protein	5e-020
PP000930	3.6	22.3	6.19444	0	AT1G53280	DJ-1 family protein	4e-061
PP000590	6.2	38.4	6.19355	0	AT5G66170	INVOLVED IN: aging; LOCATED IN: endomembrane system; CONTAINS InterPro DOMAIN/s: Rhodanese-like (InterPro:IPR001763); BEST Arabidopsis thaliana protein match is: unknown protein (TAIR:AT5G66170.2)	6e-064
PP000042	7.8	48.3	6.19231	0	AT3G16140	PSAH2 (PHOTOSYSTEM I SUBUNIT H2)	2e-056
PP005167	6.5	40	6.15385	0	AT5G19940	plastid-lipid associated protein PAP-related / fibrillin-related	6e-094
PP016810	4.7	28.9	6.14894	0	AT1G08700	presenilin family protein	8e-059
PP000748	10.1	62	6.13861	0	AT5G57050	ABI1 (ABA INSENSITIVE 1); calcium ion binding / protein serine/threonine phosphatase	1e-128
PP087938	2.7	16.5	6.11111	0	AT1G27410	DNA cross-link repair protein-related	8e-189
PP036220	0	6.1	6.1	0	AT1G27150	binding	4e-194
PP051140	0	6.1	6.1	0	AT3G04880	DRT102 (DNA-DAMAGE-REPAIR/TOLERATION 2)	5e-045
PP065305	0	6.1	6.1	0	AT4G17300	SYNC1; ATP binding / aminoacyl-tRNA ligase/ asparagine-tRNA ligase/ aspartate-tRNA ligase/ nucleic acid binding / nucleotide binding	3e-043
PP004320	1.1	6.7	6.09091	0	AT1G01430	unknown protein	1e-074
PP007544	13.5	82.1	6.08148	0	AT4G21270	ATP binding / microtubule motor	0.0
PP013477	16.7	101.2	6.05988	0	AT2G38540	LTP4 (LIPID TRANSFER PROTEIN 4); lipid binding	5e-047
PP033126	5.7	34.5	6.05263	0	AT2G24550	unknown protein	8e-050
PP027525	4.2	25.4	6.04762	0	AT1G07630	PLL5; catalytic/ protein serine/threonine phosphatase	2e-158
PP030924	2.1	12.7	6.04762	0	AT5G10980	histone H3.2	6e-042
PP010103	0	6	6	0	AT1G11600	CYP77B1; electron carrier/ heme binding / iron ion binding / monooxygenase/ oxygen binding	8e-101
PP032479	0.8	4.8	6	0	AT1G21590	protein kinase family protein	3e-098
PP053247	1.3	7.8	6	0	AT1G55860	UPL5 (UBIQUITIN PROTEIN LIGASE 5); acid-amino acid ligase/ binding / ubiquitin-protein ligase	2e-091
PP089396	0.7	4.2	6	0	AT1G62590	pentatricopeptide (PPR) repeat-containing protein	2e-072
PP002361	0.9	5.4	6	0	AT2G16710	hesB-like domain-containing protein	2e-025
PP010744	0	6	6	0	AT2G44830	protein kinase, putative	1e-026
PP017992	0	6	6	0	AT3G17780	unknown protein	2e-053
PP006340	0.7	4.2	6	0	AT3G22380	TIC (TIME FOR COFFEE)	6e-024
PP064586	0.7	4.2	6	0	AT4G37580	HLS1 (HOOKLESS 1); N-acetyltransferase	2e-051
PP037760	1.3	7.8	6	0	AT5G05580	FAD3 (FATTY ACID DESATURASE 3); omega-3 fatty acid desaturase	4e-050
PP029093	0.7	4.2	6	0	AT5G15700	SCA3 (SCABRA 3); DNA binding / DNA-directed RNA polymerase	4e-042
PP026953	0.7	4.2	6	0	AT5G57040	lactoylglutathione lyase family protein / glyoxalase I family protein	4e-041
PP024783	6.2	37.1	5.98387	0	AT1G32060	PRK (PHOSPHORIBULOKINASE); ATP binding / phosphoribulokinase/ protein binding	6e-204
PP017134	5.2	31	5.96154	0	AT1G70880	MLP28 (MLP-LIKE PROTEIN 28)	2e-066
PP019660	1.7	10.1	5.94118	0	AT1G17360	BEST Arabidopsis thaliana protein match is: COP1-interacting protein-related (TAIR:AT1G72410.1)	1e-050
PP026075	1.7	10.1	5.94118	0	AT3G04080	nucleoside phosphatase family protein / GDA1/CD39 family protein	2e-068
PP027439	1.5	8.9	5.93333	0	AT1G21060	unknown protein	3e-104
PP067491	1.2	7.1	5.91667	0	AT2G26300	GP ALPHA 1 (G PROTEIN ALPHA SUBUNIT 1); GTP binding / GTPase/ channel regulator/ signal transducer	1e-027
PP002382	1.2	7.1	5.91667	0	AT4G00585	unknown protein	9e-028
PP055622	1.1	6.5	5.90909	0	AT1G19720	pentatricopeptide (PPR) repeat-containing protein	1e-048
PP003068	0	5.9	5.9	0	AT1G26665	EXPRESSED IN: 24 plant structures; EXPRESSED DURING: 15 growth stages; BEST Arabidopsis thaliana protein match is: RNA polymerase II mediator complex protein-related (TAIR:AT5G41910.1)	5e-030
PP016789	0	5.9	5.9	0	AT1G66580	SAC52 (SUPPRESSOR OF ACAULIS 52); structural constituent of ribosome	1e-024
PP033428	0	5.9	5.9	0	AT2G25450	2-oxoglutarate-dependent dioxygenase, putative	2e-126
PP064355	0	5.9	5.9	0	AT3G12390	nascent polypeptide associated complex alpha chain protein, putative / alpha-NAC, putative [Arabidopsis thaliana]	6e-009
PP091933	0	5.9	5.9	0	AT3G24840	SEC14 cytosolic factor family protein / phosphoglyceride transfer family protein	2e-026
PP028460	1	5.9	5.9	0	AT3G62150	PGP21 (P-GLYCOPROTEIN 21); ATPase, coupled to transmembrane movement of substances	5e-089
PP011106	0	5.9	5.9	0	AT4G11150	TUF (VACUOLAR ATP SYNTHASE SUBUNIT E1); proton-transporting ATPase, rotational mechanism	6e-022
PP007556	0	5.9	5.9	0	AT4G23740	leucine-rich repeat transmembrane protein kinase, putative	3e-077
PP069026	0	5.9	5.9	0	AT4G30996	unknown protein	3e-024
PP009422	0	5.9	5.9	0	AT5G25080	CONTAINS InterPro DOMAIN/s: Sas10/Utp3/C1D (InterPro:IPR007146), Exosome-associated factor Rrp47/DNA strand repair C1D (InterPro:IPR011082)	6e-045
PP066196	0	5.9	5.9	0	AT5G66850	MAPKKK5; ATP binding / kinase/ protein kinase/ protein serine/threonine kinase	9e-045
PP000134	23.6	139	5.88983	0	AT4G14270	Protein containing PAM2 motif which mediates interaction with the PABC domain of polyadenyl binding proteins.	5e-052
PP038452	1.6	9.4	5.875	0	AT5G61380	TOC1 (TIMING OF CAB EXPRESSION 1); transcription regulator/ two-component response regulator	1e-037
PP026744	3.1	18.2	5.87097	0	AT3G53180	catalytic/ glutamate-ammonia ligase	6e-176
PP007511	1.5	8.8	5.86667	0	AT3G14240	subtilase family protein	3e-051
PP041441	0.7	4.1	5.85714	0	AT4G33170	CONTAINS InterPro DOMAIN/s: Pentatricopeptide repeat (InterPro:IPR002885); BEST Arabidopsis thaliana protein match is: binding (TAIR:AT3G62890.1)	2e-072
PP026272	1.9	11.1	5.84211	0	AT4G04540	protein kinase family protein	2e-074
PP003985	7.8	45.5	5.83333	0	AT3G51820	G4; chlorophyll synthetase	3e-087
PP030927	1.2	7	5.83333	0	AT5G46250	RNA recognition motif (RRM)-containing protein	9e-044
PP093013	1.7	9.9	5.82353	0	AT3G19830	NTMC2T5.2	2e-073
PP006173	25.6	148.7	5.80859	0	AT5G66570	PSBO1 (PS II OXYGEN-EVOLVING COMPLEX 1); oxygen evolving/ poly(U) binding	2e-181
PP019049	0	5.8	5.8	0	AT1G09970	LRR XI-23; ATP binding / kinase/ protein kinase/ protein serine/threonine kinase	8e-045
PP007568	2	11.6	5.8	0	AT1G67590	remorin family protein	2e-022
PP030211	0	5.8	5.8	0	AT4G21510	no hit
PP028848	0	5.8	5.8	0	AT5G43650	basic helix-loop-helix (bHLH) family protein	1e-065
PP009597	0	5.8	5.8	0	AT5G50550	WD-40 repeat family protein / St12p protein, putative	7e-067
PP004412	11.2	64.9	5.79464	0	AT2G18700	ATTPS11; transferase, transferring glycosyl groups	6e-308
PP022651	2.3	13.3	5.78261	0	AT4G03200	catalytic	3e-162
PP035066	0.7	4	5.71429	0	AT5G66460	(1-4)-beta-mannan endohydrolase, putative	1e-103
PP001477	5.1	29.1	5.70588	0	AT2G45560	CYP76C1; electron carrier/ heme binding / iron ion binding / monooxygenase	1e-109
PP073601	0	5.7	5.7	0	AT3G18880	emb1129 (embryo defective 1129); structural constituent of ribosome	4e-024
PP024955	0	5.7	5.7	0	AT4G31890	armadillo/beta-catenin repeat family protein	2e-026
PP017289	0	5.7	5.7	0	AT5G19860	unknown protein [Arabidopsis thaliana]	2e-009
PP026659	3.7	21	5.67568	0	AT2G25460	unknown protein	2e-203
PP033922	0.9	5.1	5.66667	0	AT1G71880	SUC2 (SUCROSE-PROTON SYMPORTER 2); carbohydrate transmembrane transporter/ sucrose transmembrane transporter/ sucrose:hydrogen symporter/ sugar:hydrogen symporter	9e-241
PP032012	2.1	11.9	5.66667	0	AT3G06670	binding	4e-021
PP027083	1.2	6.8	5.66667	0	AT4G01280	myb family transcription factor	2e-099
PP028290	0.9	5.1	5.66667	0	AT5G38280	PR5K; kinase/ transmembrane receptor protein serine/threonine kinase	7e-071
PP013315	6	33.9	5.65	0	AT1G11360	universal stress protein (USP) family protein / early nodulin ENOD18 family protein	4e-076
PP011557	3.6	20.3	5.63889	0	AT5G40780	LHT1; amino acid transmembrane transporter	3e-235
PP017474	3.8	21.4	5.63158	0	AT3G56360	unknown protein	1e-091
PP014836	20.6	115.9	5.62621	0	AT1G78830	curculin-like (mannose-binding) lectin family protein	4e-226
PP001590	4.5	25.3	5.62222	0	AT3G52400	SYP121 (SYNTAXIN OF PLANTS 121); SNAP receptor/ protein anchor	2e-132
PP001086	0	5.6	5.6	0	AT1G07040	unknown protein	4e-016
PP042796	1	5.6	5.6	0	AT1G18580	GAUT10 (GALACTURONOSYLTRANSFERASE 10); polygalacturonate 4-alpha-galacturonosyltransferase/ transferase, transferring glycosyl groups / transferase, transferring hexosyl groups	9e-046
PP000498	0	5.6	5.6	0	AT1G54060	transcription factor	2e-027
PP012200	1	5.6	5.6	0	AT1G55320	AAE18 (ACYL-ACTIVATING ENZYME 18); catalytic/ ligase	2e-190
PP026507	1.5	8.4	5.6	0	AT3G61890	ATHB-12 (ARABIDOPSIS THALIANA HOMEOBOX 12); transcription activator/ transcription factor	3e-093
PP001035	10.1	56.5	5.59406	0	AT3G53260	PAL2; phenylalanine ammonia-lyase	0.0
PP021167	51.1	284.9	5.57534	0	AT1G52000	jacalin lectin family protein	1e-056
PP081970	0.7	3.9	5.57143	0	AT1G72270	unknown protein	2e-018
PP029672	0.7	3.9	5.57143	0	AT3G12560	H-protein promoter binding factor-1 [Arabidopsis thaliana]	1e-011
PP026370	3.2	17.8	5.5625	0	AT4G22200	AKT1 (ARABIDOPSIS K TRANSPORTER 1); cyclic nucleotide binding / inward rectifier potassium channel	5e-217
PP011468	1.1	6.1	5.54545	0	AT2G17650	AMP-dependent synthetase and ligase family protein	7e-075
PP011630	2.2	12.2	5.54545	0	AT3G20410	CPK9 (calmodulin-domain protein kinase 9); calmodulin-dependent protein kinase/ kinase	1e-075
PP033870	1.1	6.1	5.54545	0	AT5G58330	malate dehydrogenase (NADP), chloroplast, putative	1e-093
PP023396	0	5.5	5.5	0	AT3G08880	unknown protein	2e-028
PP012905	0	5.5	5.5	0	AT3G24660	TMKL1 (transmembrane kinase-like 1); ATP binding / kinase/ protein serine/threonine kinase [Arabidopsis thaliana]	7e-010
PP004131	0.8	4.4	5.5	0	AT3G48670	XH/XS domain-containing protein / XS zinc finger domain-containing protein	3e-019
PP014821	7	38.5	5.5	0	AT3G56800	CAM9 (CALMODULIN 9); calcium ion binding	6e-077
PP000225	9.4	51.7	5.5	0	AT3G57240	BG3 (BETA-1,3-GLUCANASE 3); cellulase/ hydrolase, hydrolyzing O-glycosyl compounds	5e-092
PP040007	1.2	6.6	5.5	0	AT4G21300	pentatricopeptide (PPR) repeat-containing protein	5e-083
PP009952	1.2	6.6	5.5	0	AT4G32390	phosphate translocator-related	3e-030
PP010879	0	5.5	5.5	0	AT5G14170	CHC1	5e-031
PP075878	0	5.5	5.5	0	AT5G16150	PGLCT (PLASTIDIC GLC TRANSLOCATOR); carbohydrate transmembrane transporter/ sugar:hydrogen symporter	6e-024
PP025271	1.6	8.8	5.5	0	AT5G49700	DNA-binding protein-related	3e-077
PP059794	0	5.5	5.5	0	AT5G64580	AAA-type ATPase family protein	2e-040
PP034495	2.7	14.8	5.48148	0	AT1G57990	ATPUP18; purine transmembrane transporter	1e-167
PP035276	2.5	13.7	5.48	0	AT5G44070	CAD1 (CADMIUM SENSITIVE 1); cadmium ion binding / copper ion binding / glutathione gamma-glutamylcysteinyltransferase	5e-033
PP077737	1.7	9.3	5.47059	0	AT1G09630	ARA6; GTP binding / GTPase	1e-094
PP000312	19.4	106.1	5.46907	0	AT1G67310	calmodulin binding / transcription regulator	1e-103
PP032014	4.7	25.7	5.46809	0	AT1G61180	RPS5 (RESISTANT TO P. SYRINGAE 5); nucleotide binding	2e-114
PP000638	8.6	47	5.46512	0	AT5G54770	THI1; protein homodimerization	3e-169
PP026820	4.2	22.9	5.45238	0	AT1G72220	RING1; protein binding / ubiquitin-protein ligase/ zinc ion binding	1e-056
PP044170	2.7	14.7	5.44444	0	AT3G60750	transketolase, putative [Ricinus communis]	8e-011
PP084250	2.5	13.6	5.44	0	AT1G14020	unknown protein	6e-042
PP040241	1.2	6.5	5.41667	0	AT2G39705	RTFL8 (ROTUNDIFOLIA LIKE 8)	2e-030
PP030651	2.2	11.9	5.40909	0	AT5G60790	ATGCN1; transporter	5e-050
PP114450	0	5.4	5.4	0	AT2G18876	unknown protein	6e-035
PP032455	1	5.4	5.4	0	AT3G22530	unnamed protein product [Arabidopsis thaliana]	3e-012
PP034069	0	5.4	5.4	0	AT3G55970	oxidoreductase, 2OG-Fe(II) oxygenase family protein	5e-105
PP080003	0	5.4	5.4	0	AT4G13460	SUVH9; histone-lysine N-methyltransferase/ zinc ion binding	7e-026
PP044225	0	5.4	5.4	0	AT5G25510	serine/threonine protein phosphatase 2A (PP2A) regulatory subunit B', putative	6e-024
PP024496	0	5.4	5.4	0	AT5G35450	disease resistance protein (CC-NBS-LRR class), putative	7e-016
PP003534	14.1	76	5.39007	0	AT1G44446	CH1 (CHLORINA 1); chlorophyllide a oxygenase	2e-128
PP033585	2.6	14	5.38462	0	AT3G19480	HPR; glycerate dehydrogenase/ poly(U) binding	5e-208
PP023724	1.6	8.6	5.375	0	AT1G76490	hydroxymethylglutaryl-CoA reductase (NADPH) [Raphanus sativus]	7e-012
PP007798	1.4	7.5	5.35714	0	AT3G08020	protein binding / zinc ion binding	6e-037
PP033776	1.4	7.5	5.35714	0	AT4G34990	AtMYB32 (myb domain protein 32); DNA binding / transcription factor	3e-053
PP013420	12.7	68	5.35433	0	AT2G26150	ATHSFA2; DNA binding / transcription factor	7e-161
PP006549	16	85.6	5.35	0	AT5G04800	40S ribosomal protein S17 (RPS17D)	1e-060
PP009992	6	32	5.33333	0	AT1G01340	ATCNGC3 (CYCLIC NUCLEOTIDE GATED CHANNEL 3); calmodulin binding / cyclic nucleotide binding / ion channel	5e-242
PP035377	2.7	14.4	5.33333	0	AT1G11910	aspartyl protease family protein	9e-020
PP025791	1.2	6.4	5.33333	0	AT5G09390	no hit
PP011639	8	42.6	5.325	0	AT3G57870	SCE1 (SUMO CONJUGATION ENZYME 1); SUMO ligase	7e-024
PP036350	0	5.3	5.3	0	AT1G80160	lactoylglutathione lyase family protein / glyoxalase I family protein	2e-086
PP044888	0	5.3	5.3	0	AT4G38950	kinesin motor family protein	1e-023
PP059875	0	5.3	5.3	0	AT5G45650	subtilase family protein	2e-028
PP025496	0	5.3	5.3	0	AT5G51820	phosphoglucomutase, cytoplasmic, putative / glucose phosphomutase, putative	1e-068
PP113524	0	5.3	5.3	0	AT5G55180	beta-1,3-glucanase-like protein [Arabidopsis thaliana]	2e-011
PP000725	12.7	67.3	5.29921	0	AT1G20340	DRT112; copper ion binding / electron carrier	1e-064
PP013414	1.7	9	5.29412	0	AT4G37210	tetratricopeptide repeat (TPR)-containing protein	3e-024
PP027148	0.7	3.7	5.28571	0	AT1G48960	universal stress protein (USP) family protein	4e-071
PP011054	0.7	3.7	5.28571	0	AT1G55805	BolA-like family protein [Arabidopsis thaliana]	2e-010
PP035689	0.7	3.7	5.28571	0	AT1G79230	MST1 (MERCAPTOPYRUVATE SULFURTRANSFERASE 1); 3-mercaptopyruvate sulfurtransferase/ sulfurtransferase/ thiosulfate sulfurtransferase	2e-027
PP031758	0.7	3.7	5.28571	0	AT3G07650	COL9 (CONSTANS-LIKE 9); transcription factor/ zinc ion binding	3e-018
PP043454	0.7	3.7	5.28571	0	AT3G15190	chloroplast 30S ribosomal protein S20, putative [Arabidopsis thaliana]	8e-011
PP000092	10.1	53.2	5.26733	0	AT3G14200	DNAJ heat shock N-terminal domain-containing protein	4e-046
PP002721	7.2	37.9	5.26389	0	AT4G27520	plastocyanin-like domain-containing protein	6e-050
PP080173	3.8	20	5.26316	0	AT1G58270	meprin and TRAF homology domain-containing protein / MATH domain-containing protein	5e-055
PP073414	0.8	4.2	5.25	0	AT1G15430	EXPRESSED IN: 24 plant structures; EXPRESSED DURING: 15 growth stages; CONTAINS InterPro DOMAIN/s: Protein of unknown function DUF1644 (InterPro:IPR012866); BEST Arabidopsis thaliana protein match is: zinc ion binding (TAIR:AT1G80220.1)	9e-033
PP087025	0.8	4.2	5.25	0	AT5G16210	HEAT repeat-containing protein	2e-030
PP007447	3.9	20.4	5.23077	0	AT1G48480	RKL1; ATP binding / kinase/ protein serine/threonine kinase	2e-031
PP009569	0	5.2	5.2	0	AT1G12820	AFB3 (AUXIN SIGNALING F-BOX 3); auxin binding / ubiquitin-protein ligase	8e-036
PP002174	0	5.2	5.2	0	AT1G65520	ECI1 (DELTA(3), DELTA(2)-ENOYL COA ISOMERASE 1); carnitine racemase/ catalytic/ dodecenoyl-CoA delta-isomerase	6e-031
PP089321	0	5.2	5.2	0	AT3G01610	CDC48C; ATP binding / ATPase/ nucleoside-triphosphatase/ nucleotide binding	5e-020
PP003307	0	5.2	5.2	0	AT3G04820	pseudouridine synthase	3e-016
PP022355	2.5	13	5.2	0	AT4G29450	leucine-rich repeat protein kinase, putative	3e-095
PP010573	0	5.2	5.2	0	AT4G33090	APM1 (AMINOPEPTIDASE M1); aminopeptidase	9e-018
PP008654	0	5.2	5.2	0	AT5G64460	unknown protein [Arabidopsis thaliana]	4e-009
PP007276	5.7	29.6	5.19298	0	AT5G55390	ELP1 (EDM2-LIKE PROTEIN1)	3e-146
PP006124	17.9	92.9	5.18994	0	AT1G12900	GAPA (GLYCERALDEHYDE 3-PHOSPHATE DEHYDROGENASE A SUBUNIT); glyceraldehyde-3-phosphate dehydrogenase/ protein binding	3e-205
PP022066	11.7	60.7	5.18803	0	AT3G28580	AAA-type ATPase family protein	9e-067
PP033270	4.6	23.8	5.17391	0	AT2G17710	unknown protein	1e-054
PP024979	1.2	6.2	5.16667	0	AT1G15880	GOS11 (golgi snare 11); SNARE binding	5e-021
PP022192	25.2	130.2	5.16667	0	AT3G50820	PSBO2 (PHOTOSYSTEM II SUBUNIT O-2); oxygen evolving/ poly(U) binding	4e-176
PP016558	1.2	6.2	5.16667	0	AT5G26030	FC1 (ferrochelatase 1); ferrochelatase	7e-051
PP001050	2.5	12.9	5.16	0	AT1G68020	ATTPS9; transferase, transferring glycosyl groups / trehalose-phosphatase	2e-076
PP022733	5.7	29.4	5.15789	0	AT3G15356	legume lectin family protein	5e-123
PP011170	1.3	6.7	5.15385	0	AT3G54500	BEST Arabidopsis thaliana protein match is: dentin sialophosphoprotein-related (TAIR:AT5G64170.2)	4e-025
PP032720	1.4	7.2	5.14286	0	AT1G12110	NRT1.1; nitrate transmembrane transporter/ transporter	8e-103
PP031499	4.2	21.6	5.14286	0	AT4G28740	LOCATED IN: chloroplast; EXPRESSED IN: 21 plant structures; BEST Arabidopsis thaliana protein match is: LPA1 (LOW PSII ACCUMULATION1); binding (TAIR:AT1G02910.1)	3e-123
PP096277	1.6	8.2	5.125	0	AT1G26690	emp24/gp25L/p24 family protein	4e-050
PP077797	1.6	8.2	5.125	0	AT3G51390	zinc finger (DHHC type) family protein	6e-031
PP027893	7.2	36.9	5.125	0	AT4G32970	REM1 (REPRODUCTIVE MERISTEM 1); DNA binding / transcription factor	1e-034
PP009293	2.5	12.8	5.12	0	AT1G76360	protein kinase, putative	2e-062
PP000761	3.6	18.4	5.11111	0	AT2G41790	peptidase M16 family protein / insulinase family protein	7e-127
PP039442	0.9	4.6	5.11111	0	AT3G02580	STE1 (STEROL 1); C-5 sterol desaturase	1e-063
PP022361	2.7	13.8	5.11111	0	AT5G63790	ATAF2; transcription activator	7e-077
PP036140	1	5.1	5.1	0	AT1G64280	NPR1 (NONEXPRESSER OF PR GENES 1); protein binding / transcription activator	6e-133
PP056631	0	5.1	5.1	0	AT1G78895	INVOLVED IN: biological_process unknown; LOCATED IN: endomembrane system, endoplasmic reticulum; EXPRESSED IN: 24 plant structures; EXPRESSED DURING: 15 growth stages; CONTAINS InterPro DOMAIN/s: Reticulon (InterPro:IPR003388)	1e-018
PP059876	0	5.1	5.1	0	AT2G16600	ROC2 (ROTAMASE CYCLOPHILIN 2); cyclosporin A binding / peptidyl-prolyl cis-trans isomerase	1e-018
PP056050	0	5.1	5.1	0	AT2G38560	F-box family protein	1e-038
PP025883	0	5.1	5.1	0	AT3G03770	leucine-rich repeat transmembrane protein kinase, putative	2e-043
PP015921	0	5.1	5.1	0	AT3G28860	ABCB19; ATPase, coupled to transmembrane movement of substances / auxin efflux transmembrane transporter	4e-060
PP092497	0	5.1	5.1	0	AT3G60190	ADL1 (ARABIDOPSIS DYNAMIN-LIKE PROTEIN); GTP binding / GTPase/ protein binding	2e-022
PP021861	0	5.1	5.1	0	AT4G35730	unknown protein	2e-026
PP046350	0	5.1	5.1	0	AT5G23570	SGS3 (SUPPRESSOR OF GENE SILENCING 3) [Arabidopsis thaliana]	2e-014
PP016671	50.1	254.5	5.07984	0	AT2G05070	ATM2 (ARABIDOPSIS THALIANA MYOSIN 2); motor	5e-194
PP026494	2.6	13.2	5.07692	0	AT1G50500	HIT1 (HEAT-INTOLERANT 1); transporter	2e-139
PP029988	1.3	6.6	5.07692	0	AT4G05410	transducin family protein / WD-40 repeat family protein	2e-019
PP006767	2.7	13.7	5.07407	0	AT3G12280	RBR1 (RETINOBLASTOMA-RELATED 1); transcription factor binding	4e-147
PP024687	5.6	28.4	5.07143	0	AT2G01450	ATMPK17; MAP kinase	5e-194
PP078738	1.5	7.6	5.06667	0	AT1G20500	4-coumarate-CoA ligase	2e-066
PP035288	1.8	9.1	5.05556	0	AT1G55920	ATSERAT2;1 (SERINE ACETYLTRANSFERASE 2;1); serine O-acetyltransferase	2e-126
PP024091	2.3	11.6	5.04348	0	AT2G17450	RHA3A; protein binding / zinc ion binding	2e-074
PP031574	5	25.1	5.02	0	AT1G12250	thylakoid lumenal protein-related	4e-096
PP005914	11.5	57.6	5.0087	0	AT4G37640	ACA1 (AUTO-INHIBITED CA2+-ATPASE 1); calcium channel/ calcium-transporting ATPase/ calmodulin binding	5e-137
PP077295	0	5	5	0	AT2G41620	nucleoporin interacting component family protein	5e-041
PP028989	0	5	5	0	AT2G45590	protein kinase family protein	1e-041
PP012387	0	5	5	0	AT3G10050	OMR1 (L-O-METHYLTHREONINE RESISTANT 1); L-threonine ammonia-lyase	4e-039
PP000286	2.2	11	5	0	AT3G14840	leucine-rich repeat family protein / protein kinase family protein	7e-062
PP061348	1.2	6	5	0	AT3G20720	unknown protein	3e-027
PP072473	0.7	3.5	5	5.64e-06	AT3G25990	DNA binding protein GT-1	1e-026
PP019263	1.7	8.5	5	0	AT3G28450	leucine-rich repeat family protein / protein kinase family protein	4e-051
PP013262	0.7	3.5	5	5.64e-06	AT4G15560	1-deoxy-D-xylulose-5-phosphate synthase	1e-032
PP092360	3.3	16.5	5	0	AT4G29190	zinc finger (CCCH-type) family protein	3e-157
PP023876	0.7	3.5	5	5.64e-06	AT5G66630	DAR6 (DA1-RELATED PROTEIN 6); zinc ion binding	4e-035
PP021115	19.5	97	4.97436	0	AT2G33410	heterogeneous nuclear ribonucleoprotein, putative / hnRNP, putative	2e-017
PP022550	3.7	18.4	4.97297	0	AT2G26900	bile acid:sodium symporter family protein	5e-166
PP002383	51.6	256.1	4.96318	0	AT1G79750	ATNADP-ME2 (NADP-malic enzyme 2); malate dehydrogenase (oxaloacetate-decarboxylating) (NADP+)/ malic enzyme/ oxidoreductase, acting on NADH or NADPH, NAD or NADP as acceptor	0.0
PP020903	25	123.9	4.956	0	AT2G39730	RCA (RUBISCO ACTIVASE); ADP binding / ATP binding / enzyme regulator/ ribulose-1,5-bisphosphate carboxylase/oxygenase activator	2e-194
PP014194	1.6	7.9	4.9375	0	AT2G47710	universal stress protein (USP) family protein	2e-025
PP017538	5.9	29.1	4.9322	0	AT3G27060	TSO2 (TSO meaning 'ugly' in Chinese); oxidoreductase/ ribonucleoside-diphosphate reductase/ transition metal ion binding	2e-026
PP016780	26.1	128.5	4.92337	0	AT4G05180	PSBQ-2; calcium ion binding	5e-092
PP003245	1.2	5.9	4.91667	0	AT3G02630	acyl-(acyl-carrier-protein) desaturase, putative / stearoyl-ACP desaturase, putative	2e-073
PP076934	1.2	5.9	4.91667	0	AT3G57460	catalytic/ metal ion binding / metalloendopeptidase/ zinc ion binding	4e-018
PP010437	3.3	16.2	4.90909	0	AT5G66800	unknown protein	2e-058
PP045818	7.2	35.3	4.90278	0	AT4G08390	APX4 (ASCORBATE PEROXIDASE 4); heme binding / peroxidase	4e-163
PP027486	0	4.9	4.9	0	AT1G80460	NHO1 (nonhost resistance to P. s. phaseolicola 1); carbohydrate kinase/ glycerol kinase	2e-021
PP062664	1	4.9	4.9	0	AT3G55640	mitochondrial substrate carrier family protein	6e-064
PP033279	1	4.9	4.9	0	AT4G20260	DREPP plasma membrane polypeptide family protein	9e-046
PP098203	0	4.9	4.9	0	AT4G32285	epsin N-terminal homology (ENTH) domain-containing protein / clathrin assembly protein-related	7e-035
PP011714	0	4.9	4.9	0	AT5G13090	unknown [Arabidopsis thaliana]	4e-010
PP031524	0.9	4.4	4.88889	0	AT1G13440	GAPC2 (GLYCERALDEHYDE-3-PHOSPHATE DEHYDROGENASE C2); NAD or NADH binding / binding / catalytic/ glyceraldehyde-3-phosphate dehydrogenase (phosphorylating)/ glyceraldehyde-3-phosphate dehydrogenase	1e-018
PP086099	0.9	4.4	4.88889	0	AT1G18870	ICS2 (ISOCHORISMATE SYNTHASE 2); isochorismate synthase	1e-083
PP002790	2.7	13.2	4.88889	0	AT3G47920	nucleic acid binding / zinc ion binding	5e-021
PP007809	2.6	12.7	4.88462	0	AT3G16720	protein binding / zinc ion binding	1e-050
PP007043	9.1	44.4	4.87912	0	AT4G14890	ferredoxin family protein	2e-061
PP024352	1.6	7.8	4.875	0	AT1G79630	protein phosphatase 2C, putative / PP2C, putative	7e-074
PP034292	2.4	11.7	4.875	0	AT4G31985	60S ribosomal protein L39 (RPL39C)	5e-025
PP013049	0.8	3.9	4.875	0	AT5G23680	sterile alpha motif (SAM) domain-containing protein [Arabidopsis thaliana]	1e-006
PP019358	2.3	11.2	4.86957	0	AT5G23890	LOCATED IN: mitochondrion, chloroplast thylakoid membrane, chloroplast, plastid, chloroplast envelope; EXPRESSED IN: 24 plant structures; CONTAINS InterPro DOMAIN/s: S-layer homology region (InterPro:IPR001119)	8e-064
PP028441	2.1	10.2	4.85714	0	AT3G09560	lipin family protein	1e-108
PP005425	5.4	26.2	4.85185	0	AT1G29920	CAB3 (CHLOROPHYLL A/B BINDING PROTEIN 3); chlorophyll binding	1e-051
PP029709	5.5	26.6	4.83636	0	AT1G32640	ATAIB (ABA-INDUCIBLE BHLH-TYPE TRANSCRIPTION FACTOR); DNA binding / transcription factor	7e-038
PP090326	3.6	17.4	4.83333	0	AT5G67410	unknown protein	2e-021
PP007947	6.4	30.9	4.82812	0	AT2G43620	chitinase, putative	1e-107
PP021782	9.3	44.9	4.82796	0	AT2G24100	unknown protein	3e-128
PP030891	6.7	32.3	4.8209	0	AT5G15450	ATHSP101 (ARABIDOPSIS THALIANA HEAT SHOCK PROTEIN 101); ATP binding / ATPase/ nucleoside-triphosphatase/ nucleotide binding / protein binding	6e-292
PP013743	2.6	12.5	4.80769	0	AT4G38550	LOCATED IN: chloroplast; EXPRESSED IN: 21 plant structures; CONTAINS InterPro DOMAIN/s: Phospholipase-like, arabidopsis (InterPro:IPR007942); BEST Arabidopsis thaliana protein match is: unknown protein (TAIR:AT2G20950.1)	1e-032
PP074324	0	4.8	4.8	0	AT1G03470	kinase interacting family protein	9e-028
PP086812	1	4.8	4.8	0	AT1G23070	unknown protein	1e-058
PP075587	0	4.8	4.8	0	AT1G69490	NAP (NAC-like, activated by AP3/PI); transcription factor	2e-045
PP015055	0	4.8	4.8	0	AT1G79270	protein binding	1e-036
PP083073	0	4.8	4.8	0	AT2G31990	exostosin family protein	4e-019
PP068794	0	4.8	4.8	0	AT2G38870	protease inhibitor, putative	2e-018
PP035695	0	4.8	4.8	0	AT3G13680	F-box family protein	3e-079
PP027325	0	4.8	4.8	0	AT3G52840	BGAL3 (beta-galactosidase 3); beta-galactosidase/ catalytic/ cation binding / sugar binding	8e-061
PP096922	0	4.8	4.8	0	AT3G62120	tRNA synthetase class II (G, H, P and S) family protein	2e-039
PP002134	0	4.8	4.8	0	AT4G26740	RD20 (RESPONSIVE TO DESSICATION 20); calcium ion binding	9e-021
PP061048	0	4.8	4.8	0	AT4G27680	MSP1 protein, putative / intramitochondrial sorting protein, putative	1e-034
PP060938	0	4.8	4.8	0	AT4G30935	WRKY32; transcription factor	2e-017
PP091259	0	4.8	4.8	0	AT4G34140	nucleic acid binding	2e-024
PP080288	0	4.8	4.8	0	AT4G35090	catalase [Raphanus sativus]	1e-010
PP025573	0	4.8	4.8	0	AT5G52580	RAB GTPase activator	6e-027
PP065264	0	4.8	4.8	0	AT5G58520	protein kinase family protein	2e-031
PP006189	13.8	66	4.78261	0	AT2G37180	PIP2B (PLASMA MEMBRANE INTRINSIC PROTEIN 2); water channel	7e-123
PP038012	1.8	8.6	4.77778	0	AT4G37150	MES9 (METHYL ESTERASE 9); hydrolase, acting on ester bonds / methyl indole-3-acetate esterase/ methyl jasmonate esterase/ methyl salicylate esterase	6e-109
PP016901	3.1	14.8	4.77419	0	AT1G15200	protein-protein interaction regulator family protein	3e-029
PP003946	1.3	6.2	4.76923	0	AT3G01290	band 7 family protein	2e-075
PP000732	3.7	17.6	4.75676	0	AT1G55530	zinc finger (C3HC4-type RING finger) family protein	3e-047
PP025117	3.7	17.6	4.75676	0	AT4G24550	clathrin adaptor complexes medium subunit family protein	2e-156
PP056243	4	19	4.75	0	AT1G02400	ATGA2OX2 (GIBBERELLIN 2-OXIDASE); gibberellin 2-beta-dioxygenase	4e-167
PP033106	0.8	3.8	4.75	2.88e-06	AT1G75500	nodulin-related / integral membrane family protein	1e-135
PP026015	1.6	7.6	4.75	0	AT2G20830	folic acid binding / transferase	3e-049
PP027717	1.1	5.2	4.72727	0	AT4G31990	ASP5 (ASPARTATE AMINOTRANSFERASE 5); L-aspartate:2-oxoglutarate aminotransferase	1e-020
PP033559	1.8	8.5	4.72222	0	AT1G30740	FAD-binding domain-containing protein	2e-095
PP031540	0	4.7	4.7	0	AT1G26390	FAD-binding domain-containing protein	4e-093
PP047453	0	4.7	4.7	0	AT3G04740	SWP (STRUWWELPETER)	6e-042
PP024010	0	4.7	4.7	0	AT3G09850	D111/G-patch domain-containing protein	4e-020
PP082889	0	4.7	4.7	0	AT4G02130	GATL6; polygalacturonate 4-alpha-galacturonosyltransferase/ transferase, transferring glycosyl groups / transferase, transferring hexosyl groups	1e-035
PP001346	1	4.7	4.7	0	AT4G24330	unknown protein	4e-033
PP084966	0	4.7	4.7	0	AT4G33625	unknown protein	2e-030
PP066781	0	4.7	4.7	0	AT5G04280	glycine-rich RNA-binding protein, putative	1e-018
PP020180	21.2	99.3	4.68396	0	AT5G03545	unknown protein	2e-018
PP089709	0.9	4.2	4.66667	0	AT1G76070	unknown protein	2e-025
PP054616	0.9	4.2	4.66667	0	AT2G33700	protein phosphatase 2C, putative / PP2C, putative [Arabidopsis thaliana]	3e-010
PP023527	0.9	4.2	4.66667	0	AT2G41710	AP2 domain-containing transcription factor [Populus trichocarpa]	1e-007
PP014403	4.5	21	4.66667	0	AT4G14990	unknown protein	1e-037
PP001221	2.9	13.5	4.65517	0	AT1G15250	60S ribosomal protein L37 (RPL37B)	2e-038
PP007844	1.7	7.9	4.64706	0	AT1G56220	dormancy/auxin associated family protein	2e-041
PP000955	8.3	38.5	4.63855	0	AT4G37370	CYP81D8; electron carrier/ heme binding / iron ion binding / monooxygenase/ oxygen binding	1e-214
PP037072	4	18.5	4.625	0	AT5G27520	PNC1 (PEROXISOMAL ADENINE NUCLEOTIDE CARRIER 1); ADP transmembrane transporter/ ATP transmembrane transporter/ binding	1e-106
PP087879	2.4	11.1	4.625	0	AT5G57910	unknown protein	2e-057
PP005644	7.6	35.1	4.61842	0	AT4G28240	wound-responsive protein-related	1e-031
PP007547	1.3	6	4.61538	0	AT4G28910	CONTAINS InterPro DOMAIN/s: Protein of unknown function DUF1675 (InterPro:IPR012463); BEST Arabidopsis thaliana protein match is: nuclear transport factor 2 (NTF2) family protein / RNA recognition motif (RRM)-containing protein (TAIR:AT3G07250.1)	7e-035
PP022753	3.1	14.3	4.6129	0	AT4G00520	acyl-CoA thioesterase family protein	3e-086
PP004712	16.7	76.9	4.60479	0	AT4G22530	embryo-abundant protein-related	6e-150
PP003504	66.3	305.1	4.60181	0	AT3G47470	LHCA4 (LIGHT-HARVESTING CHLOROPHYLL-PROTEIN COMPLEX I SUBUNIT A4); chlorophyll binding	8e-131
PP044355	0	4.6	4.6	0	AT1G10270	GRP23 (GLUTAMINE-RICH PROTEIN23); binding	2e-024
PP093459	0	4.6	4.6	0	AT1G54270	EIF4A-2; ATP-dependent helicase/ translation initiation factor [Arabidopsis thaliana]	1e-009
PP044652	0	4.6	4.6	0	AT1G72870	disease resistance protein (TIR-NBS class), putative [Arabidopsis thaliana]	7e-010
PP075930	0	4.6	4.6	0	AT3G04530	PPCK2; kinase/ protein serine/threonine kinase	1e-038
PP098229	0	4.6	4.6	0	AT5G05780	RPN8A (RP NON-ATPASE SUBUNIT 8A)	1e-027
PP010387	8.6	39.5	4.59302	0	AT5G03350	legume lectin family protein	4e-123
PP006707	198	909.3	4.59242	0	AT4G21960	PRXR1; electron carrier/ heme binding / peroxidase	2e-103
PP003281	2.2	10.1	4.59091	0	AT5G18620	CHR11 (CHROMATIN-REMODELING PROTEIN 11); ATP binding / DNA binding / DNA-dependent ATPase/ helicase/ hydrolase, acting on acid anhydrides, in phosphorus-containing anhydrides / nucleic acid binding / nucleosome binding	3e-027
PP027182	2.4	11	4.58333	0	AT2G36970	UDP-glucoronosyl/UDP-glucosyl transferase family protein	2e-152
PP084795	1.9	8.7	4.57895	0	AT4G19530	Toll-Interleukin-Resistance (TIR) domain-containing protein	2e-022
PP053753	4.5	20.6	4.57778	0	AT3G15810	unknown protein	1e-111
PP057732	2.1	9.6	4.57143	0	AT1G61980	mitochondrial transcription termination factor family protein / mTERF family protein	1e-056
PP020599	20	91.4	4.57	0	AT1G25275	unknown protein	3e-025
PP013124	0.9	4.1	4.55556	0	AT5G24650	mitochondrial import inner membrane translocase subunit Tim17/Tim22/Tim23 family protein	8e-027
PP058937	1.1	5	4.54545	0	AT1G25520	unknown protein	2e-019
PP034711	1.1	5	4.54545	0	AT4G20360	ATRABE1B (ARABIDOPSIS RAB GTPASE HOMOLOG E1B); GTP binding / GTPase/ translation elongation factor	8e-210
PP032238	2.6	11.8	4.53846	0	AT1G07310	C2 domain-containing protein	7e-032
PP035274	1.7	7.7	4.52941	0	AT2G14210	AGL16 (AGAMOUS-LIKE 16); transcription factor	8e-105
PP030058	1.7	7.7	4.52941	0	AT3G59210	syntaxin-related family protein	1e-034
PP049640	1.7	7.7	4.52941	0	AT4G01070	GT72B1; UDP-glucosyltransferase/ UDP-glycosyltransferase/ transferase, transferring glycosyl groups	9e-098
PP033241	6	27.1	4.51667	0	AT4G03280	PETC (PHOTOSYNTHETIC ELECTRON TRANSFER C); electron transporter, transferring electrons from cytochrome b6/f complex of photosystem II	3e-107
PP013815	3.1	14	4.51613	0	AT1G21210	WAK4 (wall associated kinase 4); ATP binding / calcium ion binding / protein kinase/ protein serine/threonine kinase	6e-137
PP068761	1.2	5.4	4.5	0	AT1G11050	protein kinase family protein	6e-073
PP094555	0	4.5	4.5	0	AT2G21130	ROC2 (ROTAMASE CYCLOPHILIN 2); cyclosporin A binding / peptidyl-prolyl cis-trans isomerase	5e-018
PP027613	1.2	5.4	4.5	0	AT4G36800	RCE1 (RUB1 CONJUGATING ENZYME 1); NEDD8 ligase/ small conjugating protein ligase [Arabidopsis thaliana]	5e-013
PP084512	0	4.5	4.5	0	AT5G13100	unknown protein	7e-035
PP015117	2.2	9.9	4.5	0	AT5G55700	BAM4 (BETA-AMYLASE 4); beta-amylase/ catalytic/ cation binding	1e-102
PP023172	6.4	28.7	4.48438	0	AT4G01720	WRKY18; transcription factor	2e-058
PP060032	2.7	12.1	4.48148	0	AT5G38820	amino acid transporter family protein	5e-105
PP006265	7.7	34.5	4.48052	0	AT3G14220	GDSL-motif lipase/hydrolase family protein	2e-167
PP004840	40.6	181.7	4.47537	0	AT2G34420	LHB1B1; chlorophyll binding	4e-115
PP004288	5.9	26.4	4.47458	0	AT2G46535	unknown protein	1e-035
PP002294	4.9	21.8	4.44898	0	AT2G44200	unknown protein	2e-051
PP054518	5.8	25.8	4.44828	0	AT4G23190	CRK10 (CYSTEINE-RICH RLK10); ATP binding / kinase/ protein kinase/ protein serine/threonine kinase/ protein tyrosine kinase	2e-163
PP076162	0.9	4	4.44444	2.88e-06	AT4G33630	EX1 (EXECUTER1)	6e-022
PP018135	1.8	8	4.44444	0	AT4G39030	EDS5 (ENHANCED DISEASE SUSCEPTIBILITY 5); antiporter/ multidrug efflux pump/ transporter	4e-029
PP017831	7.7	34.2	4.44156	0	AT1G66130	oxidoreductase N-terminal domain-containing protein	2e-067
PP001695	18	79.9	4.43889	0	AT1G12370	PHR1 (PHOTOLYASE 1); DNA photolyase	8e-256
PP031999	3.2	14.2	4.4375	0	AT1G50430	DWF5 (DWARF 5); sterol delta7 reductase	9e-033
PP016055	37.6	166.7	4.43351	0	AT3G58100	PECT1 (PHOSPHORYLETHANOLAMINE CYTIDYLYLTRANSFERASE 1); ethanolamine-phosphate cytidylyltransferase	3e-073
PP000455	6.8	30.1	4.42647	0	AT1G15340	MBD10; DNA binding / methyl-CpG binding	3e-037
PP005247	8.1	35.8	4.41975	0	AT2G19480	NAP1;2 (NUCLEOSOME ASSEMBLY PROTEIN 1;2); DNA binding	5e-020
PP030448	2.4	10.6	4.41667	0	AT1G01140	CIPK9 (CBL-INTERACTING PROTEIN KINASE 9); ATP binding / kinase/ protein kinase/ protein serine/threonine kinase	2e-103
PP050113	0	4.4	4.4	0	AT1G04635	EMB1687 (EMBRYO DEFECTIVE 1687); ribonuclease P/ ribonuclease	5e-022
PP046349	0	4.4	4.4	0	AT1G09640	elongation factor 1B-gamma, putative / eEF-1B gamma, putative	3e-034
PP052624	0	4.4	4.4	0	AT1G15080	LPP3 (LIPID PHOSPHATE PHOSPHATASE 3); phosphatidate phosphatase	4e-050
PP013552	2	8.8	4.4	0	AT2G22530	catalytic/ transferase	3e-122
PP034328	3.1	13.6	4.3871	0	AT3G26310	CYP71B26; electron carrier/ heme binding / iron ion binding / monooxygenase/ oxygen binding	3e-124
PP028180	4.2	18.4	4.38095	0	AT2G28550	RAP2.7 (RELATED TO AP2.7); DNA binding / transcription factor	4e-099
PP042762	2.1	9.2	4.38095	0	AT4G38580	ATFP6 (FARNESYLATED PROTEIN 6); metal ion binding	2e-067
PP048350	0.8	3.5	4.375	1.36e-05	AT2G41180	sigA-binding protein-related	3e-030
PP026986	2.4	10.5	4.375	0	AT3G51950	zinc finger (CCCH-type) family protein / RNA recognition motif (RRM)-containing protein	7e-078
PP076651	0.8	3.5	4.375	1.36e-05	AT5G47380	unknown protein	4e-047
PP019985	1.9	8.3	4.36842	0	AT1G18610	kelch repeat-containing protein	1e-066
PP014422	11.5	50.2	4.36522	0	AT1G76790	O-methyltransferase family 2 protein	1e-122
PP057401	1.1	4.8	4.36364	0	AT3G11580	DNA-binding protein, putative	5e-058
PP018729	1.1	4.8	4.36364	0	AT3G20040	ATHXK4; ATP binding / fructokinase/ glucokinase/ hexokinase	1e-036
PP021967	18.2	79.4	4.36264	0	AT5G47650	NUDT7; ADP-ribose diphosphatase/ NAD or NADH binding / hydrolase/ nucleoside-diphosphatase/ protein homodimerization	2e-132
PP036097	3.9	17	4.35897	0	AT1G50320	ATY1 (ARABIDOPSIS THIOREDOXIN Y1); electron carrier/ protein disulfide oxidoreductase	1e-075
PP006876	4.4	19.1	4.34091	0	AT5G55950	transporter-related	8e-121
PP009540	1.8	7.8	4.33333	0	AT1G14780	NSL1 (necrotic spotted lesions 1)	1e-053
PP003454	3	13	4.33333	0	AT2G22430	ATHB-1 (ARABIDOPSIS THALIANA HOMEOBOX 1); DNA binding / protein homodimerization/ sequence-specific DNA binding / transcription activator/ transcription factor	4e-087
PP094855	0.9	3.9	4.33333	2.88e-06	AT4G35440	CLC-E (CHLORIDE CHANNEL E); ion channel/ voltage-gated chloride channel	5e-069
PP034112	2.4	10.4	4.33333	0	AT5G65110	ACX2 (ACYL-COA OXIDASE 2); acyl-CoA oxidase	9e-096
PP000051	5.2	22.5	4.32692	0	AT1G19730	ATCXXS1 (C-terminal cysteine residue is changed to a serine 1); protein disulfide isomerase	2e-055
PP006589	4.3	18.6	4.32558	0	AT1G04270	RPS15 (CYTOSOLIC RIBOSOMAL PROTEIN S15); structural constituent of ribosome	8e-060
PP024676	2.5	10.8	4.32	0	AT5G10650	zinc finger (C3HC4-type RING finger) family protein [Arabidopsis thaliana]	2e-028
PP082498	1.9	8.2	4.31579	0	AT1G73080	BAM2 (BARELY ANY MERISTEM 2); ATP binding / protein binding / protein kinase/ protein serine/threonine kinase	5e-042
PP007480	3.6	15.5	4.30556	0	AT2G40890	CYP98A3 (cytochrome P450, family 98, subfamily A, polypeptide 3); monooxygenase/ p-coumarate 3-hydroxylase	2e-085
PP033775	3.6	15.5	4.30556	0	AT3G26980	MUB4 (MEMBRANE-ANCHORED UBIQUITIN-FOLD PROTEIN 4 PRECURSOR)	8e-058
PP043164	2.3	9.9	4.30435	0	AT3G08680	leucine-rich repeat transmembrane protein kinase, putative	4e-020
PP067390	0	4.3	4.3	0	AT1G05750	EMB175 (EMBRYO DEFECTIVE 175); catalytic	3e-075
PP051834	0	4.3	4.3	0	AT1G06400	ATRABA1B (ARABIDOPSIS RAB GTPASE HOMOLOG A1B); GTP binding	4e-017
PP083579	0	4.3	4.3	0	AT1G12850	phosphoglycerate/bisphosphoglycerate mutase family protein	7e-020
PP025878	0	4.3	4.3	0	AT1G78610	MSL6 (MECHANOSENSITIVE CHANNEL OF SMALL CONDUCTANCE-LIKE 6)	1e-038
PP027377	1	4.3	4.3	0	AT2G47380	cytochrome c oxidase subunit Vc family protein / COX5C family protein	4e-018
PP046143	0	4.3	4.3	0	AT3G08760	ATSIK; ATP binding / kinase/ protein kinase/ protein tyrosine kinase	1e-031
PP057200	0	4.3	4.3	0	AT3G15360	TRX-M4 (ARABIDOPSIS THIOREDOXIN M-TYPE 4); enzyme activator	7e-045
PP011250	0	4.3	4.3	0	AT3G60240	EIF4G (EUKARYOTIC TRANSLATION INITIATION FACTOR 4G); translation initiation factor [Arabidopsis thaliana]	5e-013
PP011610	0	4.3	4.3	0	AT4G28060	cytochrome c oxidase subunit 6b, putative	8e-022
PP111490	0	4.3	4.3	0	AT5G15980	pentatricopeptide (PPR) repeat-containing protein	8e-032
PP056911	0	4.3	4.3	0	AT5G64270	splicing factor, putative	3e-018
PP022660	2.7	11.6	4.2963	0	AT4G39540	shikimate kinase family protein	3e-080
PP034026	1.7	7.3	4.29412	0	AT5G10730	binding / catalytic/ coenzyme binding [Arabidopsis thaliana]	9e-012
PP002972	1.4	6	4.28571	0	AT3G54720	peptidase M28 family protein	2e-047
PP000715	5.7	24.4	4.2807	0	AT4G35470	leucine-rich repeat family protein	3e-074
PP004106	11.7	50	4.2735	0	AT4G04640	ATPC1; enzyme regulator	4e-157
PP032201	4.6	19.6	4.26087	0	AT4G37390	GH3.3; indole-3-acetic acid amido synthetase	2e-115
PP000049	18.8	80.1	4.26064	0	AT3G03150	unknown protein	8e-051
PP090817	1.2	5.1	4.25	0	AT3G07130	purple acid phosphatase (PAP13)	6e-036
PP077921	0.8	3.4	4.25	2.14e-05	AT3G25240	unknown protein	4e-050
PP002307	7.6	32.3	4.25	0	AT3G48280	CYP71A12 (cytochrome P450, family 71, subfamily A, polypeptide 12); electron carrier/ heme binding / iron ion binding / monooxygenase/ oxygen binding	1e-034
PP022714	1.2	5.1	4.25	0	AT5G58350	WNK4 (WITH NO K (=LYSINE) 4); kinase/ protein kinase	3e-029
PP084911	1.2	5.1	4.25	0	AT5G67210	unknown protein	3e-060
PP020952	4.4	18.6	4.22727	0	AT3G15620	CRY2 (CRYPTOCHROME 2); blue light photoreceptor/ protein homodimerization	9e-203
PP003000	2.2	9.3	4.22727	0	AT5G15260	structural constituent of ribosome	1e-033
PP003432	316.5	1336.7	4.22338	0	AT1G52030	NSP4 (NITRILE SPECIFIER PROTEIN 4)	3e-070
PP005556	10.1	42.6	4.21782	0	AT4G23810	WRKY70; transcription factor/ transcription repressor	2e-075
PP050975	1.4	5.9	4.21429	0	AT5G58340	DNA binding	5e-034
PP044567	1.9	8	4.21053	0	AT5G17780	hydrolase, alpha/beta fold family protein	2e-023
PP004651	72.8	306.3	4.20742	0	AT5G57110	ACA10 (AUTOINHIBITED CA(2+)-ATPASE 10); calcium-transporting ATPase/ calmodulin binding	0.0
PP003943	27.5	115.6	4.20364	0	AT1G65720	unknown protein	9e-051
PP093840	0	4.2	4.2	0	AT2G19130	S-locus lectin protein kinase family protein	2e-027
PP030538	1	4.2	4.2	2.88e-06	AT2G36200	kinesin motor protein-related	1e-045
PP055833	0	4.2	4.2	0	AT2G45220	pectinesterase family protein	3e-055
PP055808	0	4.2	4.2	0	AT3G12570	SLT1 (sodium- and lithium-tolerant 1)	6e-043
PP024972	1	4.2	4.2	0	AT3G18290	EMB2454 (embryo defective 2454); protein binding / zinc ion binding	2e-055
PP044923	0	4.2	4.2	0	AT3G19450	ATCAD4; cinnamyl-alcohol dehydrogenase	1e-027
PP002222	1	4.2	4.2	2.88e-06	AT3G60830	ATARP7 (ACTIN-RELATED PROTEIN 7); structural constituent of cytoskeleton	3e-070
PP061029	0	4.2	4.2	0	AT5G23575	transmembrane protein, putative	5e-035
PP067724	0	4.2	4.2	0	AT5G41940	RabGAP/TBC domain-containing protein	5e-026
PP014979	1	4.2	4.2	2.88e-06	AT5G64320	pentatricopeptide (PPR) repeat-containing protein	3e-053
PP001182	8.7	36.4	4.18391	0	AT4G28300	hydroxyproline-rich glycoprotein family protein	2e-119
PP080093	2.8	11.7	4.17857	0	AT4G22300	SOBER1 (SUPPRESSOR OF AVRBST-ELICITED RESISTANCE 1); carboxylesterase	6e-095
PP006159	20.4	85.2	4.17647	0	AT5G63140	ATPAP29 (ARABIDOPSIS THALIANA PURPLE ACID PHOSPHATASE 29); acid phosphatase/ protein serine/threonine phosphatase	6e-170
PP023579	1.8	7.5	4.16667	0	AT4G27830	BGLU9 (BETA GLUCOSIDASE 9); catalytic/ cation binding / hydrolase, hydrolyzing O-glycosyl compounds	1e-092
PP027547	2.5	10.4	4.16	0	AT4G35790	ATPLDDELTA; phospholipase D	2e-031
PP033287	8.9	37	4.1573	0	AT3G15520	CYP38 (cyclophilin 38); peptidyl-prolyl cis-trans isomerase	9e-201
PP003885	25.1	104.3	4.15538	0	AT5G38780	S-adenosyl-L-methionine:carboxyl methyltransferase family protein	1e-106
PP032488	1.3	5.4	4.15385	0	AT5G07150	protein kinase family protein	9e-135
PP006660	19.4	80.5	4.14948	0	AT2G37660	binding / catalytic/ coenzyme binding	3e-141
PP013353	14.9	61.7	4.14094	0	AT5G24490	30S ribosomal protein, putative	1e-131
PP012781	18.7	77.3	4.13369	0	AT5G02290	NAK; ATP binding / kinase/ protein kinase/ protein serine/threonine kinase/ protein tyrosine kinase	1e-193
PP084065	3.9	16.1	4.12821	0	AT1G30110	ATNUDX25 (ARABIDOPSIS THALIANA NUDIX HYDROLASE HOMOLOG 25); bis(5'-nucleosyl)-tetraphosphatase (asymmetrical)	5e-078
PP089172	7.2	29.7	4.125	0	AT5G03320	protein kinase, putative	2e-185
PP035674	5.4	22.2	4.11111	0	AT1G61260	unknown protein	3e-068
PP014017	2.7	11.1	4.11111	0	AT1G71000	heat shock protein binding	4e-042
PP028637	0.9	3.7	4.11111	1.36e-05	AT3G06100	NIP1;2 (NOD26-LIKE INTRINSIC PROTEIN 1;2); arsenite transmembrane transporter/ water channel	3e-060
PP077709	2.7	11.1	4.11111	0	AT4G27050	F-box family protein	9e-031
PP076776	0.9	3.7	4.11111	8.35e-06	AT5G01980	zinc finger (C3HC4-type RING finger) family protein	2e-017
PP004515	62.5	256.9	4.1104	0	AT3G10040	transcription factor	1e-049
PP005645	12.8	52.6	4.10938	0	AT3G29240	unknown protein	2e-162
PP031976	2	8.2	4.1	0	AT3G59470	far-red impaired responsive family protein / FAR1 family protein	4e-085
PP006339	23.3	95.5	4.09871	0	AT1G11680	CYP51G1 (CYTOCHROME P450 51G1); oxygen binding / sterol 14-demethylase	3e-058
PP072612	3.2	13.1	4.09375	0	AT5G16850	ATTERT (TELOMERASE REVERSE TRANSCRIPTASE); telomerase/ telomeric template RNA reverse transcriptase [Arabidopsis thaliana]	2e-010
PP034840	2.2	9	4.09091	0	AT1G69370	CM1 (CHORISMATE MUTASE 1); L-ascorbate peroxidase/ chorismate mutase	4e-081
PP018295	6.9	28.2	4.08696	0	AT3G55980	CZF1; transcription factor	3e-075
PP055464	1.2	4.9	4.08333	0	AT2G42270	emb1507 (embryo defective 1507); ATP binding / ATP-dependent helicase/ helicase/ nucleic acid binding / nucleoside-triphosphatase/ nucleotide binding	3e-025
PP028367	1.2	4.9	4.08333	0	AT3G05260	IBR1 (INDOLE-3-BUTYRIC ACID RESPONSE 1); binding / catalytic/ oxidoreductase	2e-083
PP007769	1.2	4.9	4.08333	0	AT5G64330	phototropic-responsive NPH3 family protein	5e-088
PP003231	3.8	15.5	4.07895	0	AT2G04030	CR88; ATP binding	8e-022
PP012172	7.3	29.7	4.06849	0	AT1G03600	photosystem II family protein	6e-066
PP003940	11.1	45.1	4.06306	0	AT5G10860	CBS domain-containing protein	3e-103
PP004239	18	73.1	4.06111	0	AT5G60910	AGL8 (agamous-like 8); transcription factor	8e-046
PP020217	23.5	95.4	4.05957	0	AT3G02550	LBD41 (LOB DOMAIN-CONTAINING PROTEIN 41)	3e-100
PP028944	1.7	6.9	4.05882	0	AT5G46370	KCO6; outward rectifier potassium channel	4e-028
PP024430	1.9	7.7	4.05263	0	AT3G43600	AAO4 (ARABIDOPSIS ALDEHYDE OXIDASE 4); aldehyde oxidase/ aryl-aldehyde oxidase	7e-083
PP000003	17	68.8	4.04706	0	AT1G55670	PSAG (PHOTOSYSTEM I SUBUNIT G)	8e-067
PP009999	20.2	81.6	4.0396	0	AT4G31500	CYP705A27; electron carrier/ heme binding / iron ion binding / monooxygenase/ oxygen binding	3e-034
PP001815	6.8	27.4	4.02941	0	AT5G05730	ASA1 (ANTHRANILATE SYNTHASE ALPHA SUBUNIT 1); anthranilate synthase	4e-146
PP029267	4.2	16.9	4.02381	0	AT1G65000	unknown protein	5e-039
PP001743	5.7	22.9	4.01754	0	AT3G63010	GID1B (GA INSENSITIVE DWARF1B); hydrolase	3e-173
PP021708	18.2	73.1	4.01648	0	AT2G30140	UDP-glucoronosyl/UDP-glucosyl transferase family protein	6e-093
PP035224	1.2	4.8	4	0	AT1G60090	BGLU3 (BETA GLUCOSIDASE 2); catalytic/ cation binding / hydrolase, hydrolyzing O-glycosyl compounds	9e-076
PP048900	0.9	3.6	4	2.14e-05	AT1G79380	copine-related	5e-065
PP019393	1.4	5.6	4	0	AT2G24420	DNA repair ATPase-related	8e-027
PP047978	1	4	4	5.64e-06	AT2G38050	3-oxo-5-alpha-steroid 4-dehydrogenase family protein / steroid 5-alpha-reductase family protein	2e-062
PP031034	1.5	6	4	0	AT4G02080	ATSAR2 (ARABIDOPSIS THALIANA SECRETION-ASSOCIATED RAS SUPER FAMILY 2); GTP binding	2e-036
PP039927	3.8	15.2	4	0	AT4G36010	thaumatin-like protein, putative	1e-054
PP012841	0.9	3.6	4	2.14e-05	AT5G08720	LOCATED IN: mitochondrion; CONTAINS InterPro DOMAIN/s: Streptomyces cyclase/dehydrase (InterPro:IPR005031); BEST Arabidopsis thaliana protein match is: unknown protein (TAIR:AT4G01650.2)	4e-033
PP015342	1.1	4.4	4	0	AT5G22690	disease resistance protein (TIR-NBS-LRR class), putative	1e-065
PP026457	1.3	5.2	4	0	AT5G65850	F-box family protein	1e-036
PP016380	9.5	37.8	3.97895	0	AT4G01550	anac069 (Arabidopsis NAC domain containing protein 69); transcription factor	7e-066
PP081918	3	11.9	3.96667	0	AT1G07090	LSH10 (LIGHT SENSITIVE HYPOCOTYLS 10)	1e-028
PP017091	3	11.9	3.96667	0	AT4G34720	AVA-P4; ATPase	3e-022
PP002830	7.4	29.3	3.95946	0	AT4G17840	unknown protein	8e-159
PP027348	2.3	9.1	3.95652	0	AT5G58370	GTP binding	7e-055
PP078910	2.2	8.7	3.95455	0	AT1G30500	NF-YA7 (NUCLEAR FACTOR Y, SUBUNIT A7); specific transcriptional repressor/ transcription factor	6e-056
PP022350	3.5	13.8	3.94286	0	AT4G35480	RHA3B; protein binding / zinc ion binding	8e-071
PP025719	3.1	12.2	3.93548	0	AT2G45650	AGL42 (AGAMOUS LIKE 42); transcription factor	3e-047
PP096858	3.1	12.2	3.93548	0	AT4G21940	CPK6 (CALCIUM-DEPENDENT PROTEIN KINASE 6); ATP binding / calcium ion binding / calmodulin-dependent protein kinase/ kinase/ protein kinase/ protein serine/threonine kinase	2e-080
PP007366	2.8	11	3.92857	0	AT3G18780	ACT8 (ACTIN 8); copper ion binding / structural constituent of cytoskeleton	1e-054
PP082084	1.4	5.5	3.92857	0	AT4G14150	POK1 (PHRAGMOPLAST ORIENTING KINESIN 1); ATP binding / microtubule motor	1e-082
PP006065	23.5	92.3	3.92766	0	AT3G56940	CRD1 (COPPER RESPONSE DEFECT 1); DNA binding / magnesium-protoporphyrin IX monomethyl ester (oxidative) cyclase	5e-213
PP004773	44.2	173.6	3.9276	0	AT1G20480	OPCL1 (OPC-8:0 COA LIGASE1); 4-coumarate-CoA ligase	7e-271
PP000078	8.9	34.9	3.92135	0	AT4G27440	PORB (PROTOCHLOROPHYLLIDE OXIDOREDUCTASE B); oxidoreductase/ protochlorophyllide reductase	2e-156
PP024082	3.7	14.5	3.91892	0	AT2G20560	DNAJ heat shock family protein	3e-115
PP006694	17.2	67.4	3.9186	0	AT3G24500	MBF1C (MULTIPROTEIN BRIDGING FACTOR 1C); DNA binding / transcription coactivator/ transcription factor	2e-072
PP012361	3.4	13.3	3.91176	0	AT5G05200	ABC1 family protein	2e-156
PP011212	2.2	8.6	3.90909	0	AT3G20010	SNF2 domain-containing protein / helicase domain-containing protein / RING finger domain-containing protein	2e-025
PP017558	3.3	12.9	3.90909	0	AT4G11310	RD21 (responsive to dehydration 21); cysteine-type endopeptidase/ cysteine-type peptidase	3e-037
PP024389	3.3	12.9	3.90909	0	AT4G39350	no hit
PP011276	1.1	4.3	3.90909	2.88e-06	AT5G67030	ABA1 (ABA DEFICIENT 1); zeaxanthin epoxidase	1e-034
PP035452	1	3.9	3.9	8.35e-06	AT5G45390	CLPP3; serine-type endopeptidase	6e-084
PP029091	10.9	42.5	3.89908	0	AT1G17580	XIC; motor/ protein binding	7e-102
PP015685	0.9	3.5	3.88889	3.41e-05	AT3G12290	tetrahydrofolate dehydrogenase/cyclohydrolase, putative	1e-017
PP019748	76.3	296.2	3.88204	0	AT1G20450	ERD10 (EARLY RESPONSIVE TO DEHYDRATION 10); actin binding	4e-029
PP006448	5.6	21.7	3.875	0	AT3G16857	APRR2; transcription factor/ two-component response regulator	9e-103
PP031617	3.6	13.9	3.86111	0	AT4G21790	TOM1 (TOBAMOVIRUS MULTIPLICATION 1); protein binding	4e-020
PP025395	2.1	8.1	3.85714	0	AT3G50440	MES10 (METHYL ESTERASE 10); hydrolase/ hydrolase, acting on ester bonds / methyl jasmonate esterase	2e-125
PP007865	5.6	21.6	3.85714	0	AT3G62450	unknown protein	9e-027
PP081603	1.3	5	3.84615	0	AT3G20820	leucine-rich repeat family protein	4e-086
PP012956	31.5	121.1	3.84444	0	AT3G45640	ATMPK3 (ARABIDOPSIS THALIANA MITOGEN-ACTIVATED PROTEIN KINASE 3); MAP kinase/ kinase/ protein binding / protein kinase	7e-189
PP094693	1.2	4.6	3.83333	2.88e-06	AT2G21540	transporter	3e-089
PP008042	4.2	16.1	3.83333	0	AT5G56180	ATARP8 (ACTIN-RELATED PROTEIN 8); structural constituent of cytoskeleton	4e-137
PP031115	1.7	6.5	3.82353	0	AT1G12244	DNA binding / hydrolase, acting on ester bonds / nuclease/ nucleic acid binding / recombinase	2e-060
PP002968	1.1	4.2	3.81818	2.88e-06	AT1G09590	60S ribosomal protein L21 (RPL21A)	2e-032
PP069866	1.1	4.2	3.81818	2.88e-06	AT1G77855	unknown protein	4e-045
PP027245	1.1	4.2	3.81818	2.88e-06	AT3G15760	unknown protein	2e-031
PP043713	1.1	4.2	3.81818	5.64e-06	AT3G57180	GTP binding	3e-037
PP082835	1.1	4.2	3.81818	5.64e-06	AT5G11970	unknown protein [Arabidopsis thaliana]	5e-007
PP055610	1.1	4.2	3.81818	2.88e-06	AT5G40240	nodulin MtN21 family protein	2e-027
PP032397	3.7	14.1	3.81081	0	AT4G21660	proline-rich spliceosome-associated (PSP) family protein [Arabidopsis thaliana]	4e-009
PP023899	2.1	8	3.80952	0	AT2G23290	AtMYB70 (myb domain protein 70); DNA binding / transcription factor	3e-025
PP039510	2.6	9.9	3.80769	0	AT1G44350	IAR3 (IAA-ALANINE RESISTANT 3); IAA-Ala conjugate hydrolase/ metallopeptidase	3e-046
PP024429	1.5	5.7	3.8	0	AT4G15270	UGT71B5 (UDP-GLUCOSYL TRANSFERASE 71B5); UDP-glycosyltransferase/ quercetin 3-O-glucosyltransferase/ transferase, transferring glycosyl groups	3e-056
PP012856	1	3.8	3.8	1.1e-05	AT5G61820	LOCATED IN: vacuole; EXPRESSED IN: 24 plant structures; EXPRESSED DURING: 15 growth stages; CONTAINS InterPro DOMAIN/s: Stress up-regulated Nod 19 (InterPro:IPR011692)	4e-059
PP022400	2.9	11	3.7931	0	AT4G33150	lysine-ketoglutarate reductase/saccharopine dehydrogenase bifunctional enzyme	5e-078
PP000682	16.1	61	3.78882	0	AT3G12810	INO80 (INO80 ORTHOLOG); ATP binding / DNA binding / helicase/ nucleic acid binding	5e-195
PP001550	10.1	38.2	3.78218	0	AT4G37460	SRFR1 (SUPPRESSOR OF RPS4-RLD 1); protein complex scaffold	7e-144
PP029307	7.3	27.6	3.78082	0	AT1G04020	ATBRCA1; ubiquitin-protein ligase	8e-189
PP045588	1.8	6.8	3.77778	0	AT1G13210	haloacid dehalogenase-like hydrolase family protein	1e-109
PP058086	0.9	3.4	3.77778	5.14e-05	AT2G21500	protein binding / zinc ion binding	2e-071
PP005948	31.4	118.6	3.77707	0	AT3G46520	ACT7 (ACTIN 7); structural constituent of cytoskeleton	1e-060
PP001414	7.9	29.8	3.77215	0	AT1G10310	short-chain dehydrogenase/reductase (SDR) family protein	1e-172
PP028261	1.3	4.9	3.76923	0	AT1G07200	ATP-dependent Clp protease ClpB protein-related	5e-055
PP011721	1.3	4.9	3.76923	0	AT3G15354	SPA3 (SPA1-RELATED 3); protein binding / signal transducer	9e-044
PP027704	1.3	4.9	3.76923	0	AT3G18690	MKS1 (MAP kinase substrate 1); protein binding	1e-066
PP007387	11.1	41.8	3.76577	0	AT2G29260	TRI (tropinone reductase); binding / catalytic/ oxidoreductase	6e-111
PP068962	2.9	10.9	3.75862	0	AT1G70560	TAA1 (TRYPTOPHAN AMINOTRANSFERASE OF ARABIDOPSIS 1); L-alanine:2-oxoglutarate aminotransferase/ L-glutamine:2-oxoglutarate aminotransferase/ L-leucine:2-oxoglutarate aminotransferase/ L-methionine:2-oxoglutarate aminotransferase/ L-phenylalanine:2-oxoglut	9e-050
PP007523	4.9	18.4	3.7551	0	AT3G62500	unknown protein	6e-070
PP040311	1.2	4.5	3.75	2.88e-06	AT4G00650	FRI (FRIGIDA); protein heterodimerization/ protein homodimerization	4e-051
PP024489	1.2	4.5	3.75	2.88e-06	AT5G65980	auxin efflux carrier family protein	6e-164
PP031280	5	18.7	3.74	0	AT1G10360	ATGSTU18 (GLUTATHIONE S-TRANSFERASE TAU 18); glutathione transferase	3e-104
PP041823	2.2	8.2	3.72727	0	AT1G63340	flavin-containing monooxygenase family protein / FMO family protein	4e-101
PP006624	4.4	16.4	3.72727	0	AT3G51550	protein kinase family protein	5e-017
PP070091	2.5	9.3	3.72	0	AT2G46270	transcription factor [Brassica napus]	2e-014
PP093217	1.4	5.2	3.71429	0	AT1G08710	F-box family protein	6e-050
PP015654	1.4	5.2	3.71429	0	AT2G37040	pal1 (Phe ammonia lyase 1); phenylalanine ammonia-lyase	2e-073
PP013005	10.6	39.3	3.70755	0	AT3G23030	IAA1 (INDOLE-3-ACETIC ACID INDUCIBLE); protein binding / transcription factor	7e-058
PP040925	1.7	6.3	3.70588	0	AT4G16660	heat shock protein 70, putative / HSP70, putative	1e-039
PP001800	28.9	107	3.70242	0	AT4G34138	UGT73B5 (UDP-glucosyl transferase 73B5); UDP-glucosyltransferase/ UDP-glycosyltransferase/ quercetin 3-O-glucosyltransferase/ transferase, transferring glycosyl groups	6e-175
PP053242	4.7	17.4	3.70213	0	AT1G20440	pollen coat protein [Brassica oleracea]	4e-030
PP028452	1	3.7	3.7	1.89e-05	AT5G17690	TFL2 (TERMINAL FLOWER 2); DNA binding / methylated histone residue binding [Arabidopsis thaliana]	9e-011
PP019076	1	3.7	3.7	3.16e-05	AT5G21930	PAA2 (P-TYPE ATPASE OF ARABIDOPSIS 2); ATPase, coupled to transmembrane movement of ions, phosphorylative mechanism / copper ion transmembrane transporter	5e-120
PP003674	12.9	47.7	3.69767	0	AT4G02360	unknown protein	2e-060
PP002822	6.2	22.9	3.69355	0	AT4G34150	C2 domain-containing protein	6e-074
PP005062	24.4	90.1	3.69262	0	AT4G10340	LHCB5 (LIGHT HARVESTING COMPLEX OF PHOTOSYSTEM II 5); chlorophyll binding	2e-128
PP012485	1.3	4.8	3.69231	0	AT2G35630	MOR1 (MICROTUBULE ORGANIZATION 1); microtubule binding	1e-044
PP089147	1.3	4.8	3.69231	0	AT3G03780	AtMS2; 5-methyltetrahydropteroyltriglutamate-homocysteine S-methyltransferase/ methionine synthase	3e-100
PP001982	4.2	15.5	3.69048	0	AT5G54080	HGO (HOMOGENTISATE 1,2-DIOXYGENASE); homogentisate 1,2-dioxygenase	1e-123
PP013953	22.2	81.9	3.68919	0	AT2G36950	heavy-metal-associated domain-containing protein	3e-029
PP040148	3	11	3.66667	0	AT3G10915	reticulon family protein	1e-056
PP038994	1.5	5.5	3.66667	0	AT4G39550	kelch repeat-containing F-box family protein [Arabidopsis thaliana]	3e-008
PP001936	11.8	43.2	3.66102	0	AT1G60390	RD22; nutrient reservoir	2e-165
PP013967	1.4	5.1	3.64286	0	AT5G26820	ATIREG3 (IRON-REGULATED PROTEIN 3)	1e-062
PP025793	1.4	5.1	3.64286	0	AT5G59750	ATGCH; 3,4-dihydroxy-2-butanone-4-phosphate synthase/ GTP cyclohydrolase II	3e-061
PP036253	4.7	17.1	3.6383	0	AT4G32520	SHM1 (SERINE TRANSHYDROXYMETHYLTRANSFERASE 1); glycine hydroxymethyltransferase/ poly(U) binding	2e-293
PP001236	1.1	4	3.63636	1.1e-05	AT1G03610	unknown protein	3e-063
PP018242	7.4	26.9	3.63514	0	AT5G47220	ATERF-1 (ETHYLENE RESPONSIVE ELEMENT BINDING FACTOR 1); DNA binding / transcription activator/ transcription factor	2e-047
PP034220	7.6	27.6	3.63158	0	AT4G33430	leucine-rich repeat protein, putative	9e-111
PP025119	3.5	12.7	3.62857	0	AT1G72830	NF-YA3 (NUCLEAR FACTOR Y, SUBUNIT A3); transcription factor	2e-127
PP002001	3.2	11.6	3.625	0	AT1G05150	calcium-binding EF hand family protein	1e-066
PP085232	4.5	16.3	3.62222	0	AT3G56040	UGP3 (UDP-GLUCOSE PYROPHOSPHORYLASE 3)	4e-180
PP012993	2.1	7.6	3.61905	0	AT4G26630	transporter, putative [Ricinus communis]	5e-006
PP004579	17.3	62.6	3.6185	0	AT1G08920	ERD6 (EARLY RESPONSE TO DEHYDRATION 6); carbohydrate transmembrane transporter/ sugar transmembrane transporter/ sugar:hydrogen symporter	4e-091
PP096543	1.3	4.7	3.61538	2.88e-06	AT2G35890	CPK6 (CALCIUM-DEPENDENT PROTEIN KINASE 6); ATP binding / calcium ion binding / calmodulin-dependent protein kinase/ kinase/ protein kinase/ protein serine/threonine kinase	7e-075
PP030157	5.4	19.5	3.61111	0	AT2G02400	cinnamoyl-CoA reductase family	4e-164
PP001693	15.1	54.5	3.60927	0	AT5G38990	protein kinase family protein	7e-202
PP049709	2.3	8.3	3.6087	0	AT2G22840	AtGRF5 (GROWTH-REGULATING FACTOR 5); transcription activator	2e-047
PP007743	4.3	15.5	3.60465	0	AT5G62520	SRO5 (SIMILAR TO RCD ONE 5); NAD+ ADP-ribosyltransferase	9e-105
PP035420	1	3.6	3.6	4.89e-05	AT1G66880	ATP binding / kinase/ protein kinase/ protein serine/threonine kinase/ protein tyrosine kinase	1e-062
PP002150	1.5	5.4	3.6	0	AT2G14080	disease resistance protein (TIR-NBS-LRR class), putative	3e-050
PP009996	25.7	92.5	3.59922	0	AT5G16486	putative non-LTR retroelement reverse transcriptase [Arabidopsis thaliana]	3e-019
PP073336	5.2	18.7	3.59615	0	AT1G23710	unknown protein	4e-087
PP024672	2.2	7.9	3.59091	0	AT2G24820	TIC55 (TRANSLOCON AT THE INNER ENVELOPE MEMBRANE OF CHLOROPLASTS 55); 2 iron, 2 sulfur cluster binding / electron carrier/ oxidoreductase	2e-134
PP028656	2.2	7.9	3.59091	0	AT2G38290	ATAMT2 (AMMONIUM TRANSPORTER 2); ammonium transmembrane transporter/ high affinity secondary active ammonium transmembrane transporter	3e-093
PP077152	2.2	7.9	3.59091	0	AT3G09920	PIP5K9 (PHOSPHATIDYL INOSITOL MONOPHOSPHATE 5 KINASE); 1-phosphatidylinositol-4-phosphate 5-kinase/ ATP binding / phosphatidylinositol phosphate kinase	4e-106
PP033994	1.7	6.1	3.58824	0	AT2G30810	gibberellin-regulated family protein	2e-041
PP034849	1.2	4.3	3.58333	2.88e-06	AT1G20490	4-coumarate--CoA ligase family protein / 4-coumaroyl-CoA synthase family protein	3e-074
PP036127	1.2	4.3	3.58333	2.88e-06	AT4G00895	ATP synthase delta chain-related	4e-039
PP040903	2.4	8.6	3.58333	0	AT5G45430	protein kinase, putative [Arabidopsis thaliana]	6e-013
PP030382	4.3	15.4	3.5814	0	AT4G12020	MEKK1 (MAP KINASE KINASE KINASE 1); DNA binding / MAP kinase kinase kinase/ kinase/ kinase binding / protein binding	6e-035
PP027737	2.6	9.3	3.57692	0	AT3G17770	dihydroxyacetone kinase family protein	1e-048
PP007470	3.3	11.8	3.57576	0	AT1G15950	CCR1 (CINNAMOYL COA REDUCTASE 1); cinnamoyl-CoA reductase	2e-072
PP024272	7.9	28.2	3.56962	0	AT5G66750	INO80 (INO80 ORTHOLOG); ATP binding / DNA binding / helicase/ nucleic acid binding	3e-191
PP034596	3.7	13.2	3.56757	0	AT1G19770	ATPUP14; purine transmembrane transporter	5e-158
PP003605	6	21.4	3.56667	0	AT1G04600	XIC; motor/ protein binding	8e-201
PP033740	2.3	8.2	3.56522	0	AT4G38225	unknown protein	2e-126
PP000028	11.8	42	3.55932	0	AT5G14320	30S ribosomal protein S13, chloroplast (CS13)	9e-082
PP030609	1.8	6.4	3.55556	0	AT4G21570	unknown protein	2e-023
PP071411	1.8	6.4	3.55556	0	AT5G02260	ATEXPA9 (ARABIDOPSIS THALIANA EXPANSIN A9)	3e-095
PP006736	4.7	16.7	3.55319	0	AT5G42780	AtHB27 (ARABIDOPSIS THALIANA HOMEOBOX PROTEIN 27); DNA binding / transcription factor	7e-023
PP032780	11.6	41.2	3.55172	0	AT1G19660	wound-responsive family protein	2e-165
PP031120	2	7.1	3.55	0	AT4G19540	INDL (IND1(IRON-SULFUR PROTEIN REQUIRED FOR NADH DEHYDROGENASE)-LIKE)	2e-044
PP006544	5.5	19.5	3.54545	0	AT3G54630	EXPRESSED IN: 11 plant structures; EXPRESSED DURING: 6 growth stages; CONTAINS InterPro DOMAIN/s: Kinetochore protein Ndc80 (InterPro:IPR005550)	2e-118
PP003770	12.2	43.2	3.54098	0	AT5G46380	kinase-related	1e-065
PP033285	2.6	9.2	3.53846	0	AT4G12290	amine oxidase/ copper ion binding / quinone binding	6e-134
PP018125	5.2	18.4	3.53846	0	AT4G38440	putative protein [Arabidopsis thaliana]	4e-011
PP020441	9.3	32.9	3.53763	0	AT3G52230	unknown protein	1e-035
PP000858	29.4	103.8	3.53061	0	AT3G48090	lipase class 3 family protein / disease resistance protein-related	2e-019
PP007117	14.6	51.5	3.5274	0	AT3G17700	CNBT1 (CYCLIC NUCLEOTIDE-BINDING TRANSPORTER 1); calmodulin binding / cyclic nucleotide binding / ion channel	2e-244
PP051066	1.9	6.7	3.52632	0	AT4G23050	protein kinase family protein	7e-080
PP003394	9.7	34.2	3.52577	0	AT1G67360	rubber elongation factor (REF) family protein	1e-086
PP023603	2.5	8.8	3.52	0	AT3G56120	Met-10+ like family protein	3e-065
PP016971	42.7	150.3	3.51991	0	AT1G17860	trypsin and protease inhibitor family protein / Kunitz family protein	8e-090
PP023467	2.7	9.5	3.51852	0	AT2G31560	unknown protein	1e-024
PP020403	13	45.7	3.51538	0	AT3G18390	EMB1865 (embryo defective 1865); RNA binding	4e-054
PP031675	3.5	12.3	3.51429	0	AT3G53800	armadillo/beta-catenin repeat family protein	9e-121
PP005322	8.6	30.2	3.51163	0	AT5G57610	protein kinase family protein	1e-176
PP001576	9.1	31.9	3.50549	0	AT1G22490	basic helix-loop-helix (bHLH) family protein	2e-104
PP006211	20.7	72.5	3.50242	0	AT1G05010	EFE (ETHYLENE-FORMING ENZYME); 1-aminocyclopropane-1-carboxylate oxidase	4e-166
PP031589	20.4	71.4	3.5	0	AT1G03475	LIN2 (LESION INITIATION 2); coproporphyrinogen oxidase	1e-171
PP007218	4.2	14.7	3.5	0	AT1G04290	thioesterase family protein	4e-050
PP023575	1.2	4.2	3.5	5.64e-06	AT1G17070	D111/G-patch domain-containing protein	3e-017
PP084587	1	3.5	3.5	7.55e-05	AT1G25290	ATRBL10 (ARABIDOPSIS RHOMBOID-LIKE PROTEIN 10)	4e-050
PP034097	1	3.5	3.5	7.55e-05	AT1G33030	O-methyltransferase family 2 protein	1e-160
PP054126	1.2	4.2	3.5	2.4e-05	AT1G75060	unknown protein	2e-071
PP036059	1.2	4.2	3.5	5.64e-06	AT2G35940	BLH1 (BEL1-LIKE HOMEODOMAIN 1); DNA binding / protein heterodimerization/ protein homodimerization/ transcription factor	5e-079
PP023281	1.2	4.2	3.5	1.63e-05	AT2G43320	unknown protein	4e-066
PP036302	3	10.5	3.5	0	AT2G44180	MAP2A (METHIONINE AMINOPEPTIDASE 2A); aminopeptidase/ metalloexopeptidase	5e-104
PP057820	1	3.5	3.5	7.55e-05	AT3G10572	3-phosphoinositide-dependent protein kinase-1, putative	3e-047
PP092878	1.4	4.9	3.5	2.88e-06	AT3G51730	saposin B domain-containing protein	1e-036
PP069412	1.8	6.3	3.5	0	AT3G62200	CONTAINS InterPro DOMAIN/s: Protein of unknown function DUF537 (InterPro:IPR007491); BEST Arabidopsis thaliana protein match is: EDA32 (embryo sac development arrest 32) (TAIR:AT3G62210.1)	1e-031
PP019337	3	10.5	3.5	0	AT4G00370	PHT4;1; carbohydrate transmembrane transporter/ inorganic diphosphate transmembrane transporter/ inorganic phosphate transmembrane transporter/ organic anion transmembrane transporter/ sugar:hydrogen symporter	3e-136
PP045817	1.2	4.2	3.5	1.1e-05	AT5G20280	ATSPS1F (sucrose phosphate synthase 1F); sucrose-phosphate synthase/ transferase, transferring glycosyl groups	2e-059
PP053529	1.8	6.3	3.5	0	AT5G67150	transferase family protein	8e-043
PP006235	23.7	82.7	3.48945	0	AT4G23890	unknown protein	2e-107
PP069941	4.7	16.4	3.48936	0	AT4G15020	protein dimerization	5e-062
PP017265	3.7	12.9	3.48649	0	AT5G56500	CPN60B (CHAPERONIN 60 BETA); ATP binding / protein binding	4e-037
PP089206	5.4	18.8	3.48148	0	AT5G16830	SYP21 (SYNTAXIN OF PLANTS 21); SNAP receptor	1e-069
PP015085	2.5	8.7	3.48	0	AT3G14130	(S)-2-hydroxy-acid oxidase, peroxisomal, putative / glycolate oxidase, putative / short chain alpha-hydroxy acid oxidase, putative	5e-124
PP024137	6.7	23.3	3.47761	0	AT2G25850	nucleotidyltransferase family protein	5e-124
PP026946	8.6	29.9	3.47674	0	AT2G33120	ATVAMP727 (VESICLE-ASSOCIATED MEMBRANE PROTEIN 727)	8e-105
PP034404	2.1	7.3	3.47619	0	AT1G02220	anac005 (Arabidopsis NAC domain containing protein 5); transcription factor	4e-025
PP065441	2.1	7.3	3.47619	0	AT3G17205	UPL4; ubiquitin-protein ligase	9e-111
PP018305	2.1	7.3	3.47619	0	AT4G28230	unknown protein	2e-033
PP028717	2.1	7.3	3.47619	0	AT5G53440	ATFIP1[V] (Arabidopsis homolog of yeast Fip1 [V]); RNA binding / protein binding	2e-074
PP000989	15.2	52.8	3.47368	0	AT4G25800	calmodulin-binding protein	6e-173
PP034327	1.7	5.9	3.47059	0	AT3G03890	FMN binding	9e-143
PP042785	1.7	5.9	3.47059	0	AT5G24000	emsy N terminus domain-containing protein / ENT domain-containing protein	5e-018
PP034714	3	10.4	3.46667	0	AT1G76020	INVOLVED IN: biological_process unknown; LOCATED IN: cell wall, vacuole; CONTAINS InterPro DOMAIN/s: Thioredoxin fold (InterPro:IPR012335), Thioredoxin-like fold (InterPro:IPR012336)	2e-086
PP040034	2.8	9.7	3.46429	0	AT1G64140	EXPRESSED IN: sperm cell, male gametophyte, pollen tube; EXPRESSED DURING: L mature pollen stage, M germinated pollen stage; BEST Arabidopsis thaliana protein match is: loricrin-related (TAIR:AT5G64550.1)	5e-114
PP009410	6.7	23.2	3.46269	0	AT3G13062	INVOLVED IN: response to wounding; CONTAINS InterPro DOMAIN/s: Lipid-binding START (InterPro:IPR002913); BEST Arabidopsis thaliana protein match is: CP5 (TAIR:AT1G64720.1)	1e-107
PP000184	6.7	23.2	3.46269	0	AT3G19290	ABF4 (ABRE BINDING FACTOR 4); DNA binding / protein binding / transcription activator/ transcription factor	6e-032
PP096319	1.3	4.5	3.46154	8.35e-06	AT1G12550	oxidoreductase family protein	1e-017
PP085863	2.6	9	3.46154	0	AT1G19330	unknown protein	6e-056
PP021213	79.4	274.8	3.46096	0	AT2G24040	hydrophobic protein, putative / low temperature and salt responsive protein, putative	6e-033
PP088797	1.1	3.8	3.45455	2.91e-05	AT1G77800	PHD finger family protein	1e-054
PP078863	1.1	3.8	3.45455	2.91e-05	AT4G39720	VQ motif-containing protein [Arabidopsis thaliana]	2e-009
PP027100	2.2	7.6	3.45455	0	AT5G20250	DIN10 (DARK INDUCIBLE 10); hydrolase, hydrolyzing O-glycosyl compounds	3e-100
PP009248	2.9	10	3.44828	0	AT1G73990	SPPA; serine-type endopeptidase	2e-080
PP001176	2.7	9.3	3.44444	0	AT2G32710	KRP4; cyclin binding / cyclin-dependent protein kinase inhibitor [Arabidopsis thaliana]	1e-006
PP030719	1.8	6.2	3.44444	0	AT5G16000	NIK1 (NSP-INTERACTING KINASE 1); kinase	5e-039
PP011556	13.3	45.8	3.44361	0	AT3G54170	ATFIP37 (ARABIDOPSIS THALIANA FKBP12 INTERACTING PROTEIN 37); protein binding	9e-023
PP067781	1.6	5.5	3.4375	0	AT3G27870	ATPase, coupled to transmembrane movement of ions, phosphorylative mechanism	1e-058
PP001460	11.3	38.8	3.43363	0	AT1G74950	TIFY10B	2e-033
PP013685	1.4	4.8	3.42857	5.64e-06	AT1G07470	transcription factor IIA large subunit, putative / TFIIA large subunit, putative	2e-049
PP012274	1.4	4.8	3.42857	5.64e-06	AT4G28490	HAE (HAESA); ATP binding / kinase/ protein kinase/ protein serine/threonine kinase	4e-073
PP068755	4.7	16.1	3.42553	0	AT1G80370	CYCA2;1 (cyclin a2;1); cyclin-dependent protein kinase regulator	9e-048
PP024037	8.1	27.7	3.41975	0	AT3G11210	GDSL-motif lipase/hydrolase family protein	1e-137
PP051050	1.2	4.1	3.41667	3.66e-05	AT1G11940	unknown protein	2e-042
PP001582	18	61.5	3.41667	0	AT2G28190	ATCCS (COPPER CHAPERONE FOR SOD1); superoxide dismutase/ superoxide dismutase copper chaperone	1e-098
PP051760	1.2	4.1	3.41667	3.66e-05	AT4G22770	DNA-binding family protein	1e-045
PP021746	59	201.2	3.41017	0	AT4G16190	cysteine proteinase, putative	5e-182
PP008406	67.3	229.5	3.4101	0	AT1G20696	HMGB2 (HIGH MOBILITY GROUP B 2); DNA binding / chromatin binding / structural constituent of chromatin / transcription factor	4e-048
PP030952	2.2	7.5	3.40909	0	AT4G20940	leucine-rich repeat family protein	3e-044
PP016596	27.5	93.7	3.40727	0	AT3G16770	ATEBP (ETHYLENE-RESPONSIVE ELEMENT BINDING PROTEIN); DNA binding / protein binding / transcription activator/ transcription factor	2e-040
PP022707	3.2	10.9	3.40625	0	AT4G14540	NF-YB2 (NUCLEAR FACTOR Y, SUBUNIT B2); transcription factor	6e-063
PP007656	3.2	10.9	3.40625	0	AT4G15280	UGT71B5 (UDP-GLUCOSYL TRANSFERASE 71B5); UDP-glycosyltransferase/ quercetin 3-O-glucosyltransferase/ transferase, transferring glycosyl groups	7e-028
PP025049	3.2	10.9	3.40625	0	AT5G55050	GDSL-motif lipase/hydrolase family protein	6e-129
PP015758	3.7	12.6	3.40541	0	AT3G44630	TAO1 (TARGET OF AVRB OPERATION1); ATP binding / protein binding / transmembrane receptor	2e-095
PP048441	1	3.4	3.4	0.000117708	AT1G49050	aspartyl protease family protein	3e-023
PP051784	1	3.4	3.4	0.000117708	AT3G49600	UBP26 (UBIQUITIN-SPECIFIC PROTEASE 26); ubiquitin thiolesterase/ ubiquitin-specific protease	2e-028
PP024744	1.5	5.1	3.4	2.88e-06	AT4G39260	GR-RBP8; RNA binding / nucleic acid binding / nucleotide binding	2e-032
PP033605	3.8	12.9	3.39474	0	AT3G26070	plastid-lipid associated protein PAP / fibrillin family protein	4e-121
PP015204	2.3	7.8	3.3913	0	AT4G36730	GBF1; sequence-specific DNA binding / transcription factor	1e-041
PP020798	4.1	13.9	3.39024	0	AT2G29510	unknown protein	5e-027
PP023795	3.6	12.2	3.38889	0	AT3G48680	GAMMA CAL2 (GAMMA CARBONIC ANHYDRASE-LIKE 2); transferase	1e-110
PP003427	30.9	104.6	3.38511	0	AT5G50230	transducin family protein / WD-40 repeat family protein	6e-153
PP076294	1.3	4.4	3.38462	1.36e-05	AT1G33440	proton-dependent oligopeptide transport (POT) family protein	3e-017
PP027438	2.1	7.1	3.38095	0	AT1G21130	O-methyltransferase, putative	9e-113
PP082784	2.1	7.1	3.38095	0	AT2G47000	PGP2 (P-GLYCOPROTEIN 2); ATPase, coupled to transmembrane movement of substances	1e-110
PP009466	8.7	29.4	3.37931	0	AT1G56300	DNAJ heat shock N-terminal domain-containing protein	3e-068
PP008514	6.9	23.3	3.37681	0	AT1G10320	U2 snRNP auxiliary factor-related	7e-047
PP001317	17	57.4	3.37647	0	AT3G20670	HTA13; DNA binding	3e-042
PP003686	18.6	62.8	3.37634	0	AT2G38530	LTP2 (LIPID TRANSFER PROTEIN 2); lipid binding	8e-047
PP055737	2.4	8.1	3.375	0	AT1G13195	protein binding / zinc ion binding	1e-115
PP026237	5.6	18.9	3.375	0	AT3G02510	regulator of chromosome condensation (RCC1) family protein	6e-209
PP034417	1.6	5.4	3.375	0	AT3G59940	kelch repeat-containing F-box family protein	7e-084
PP003404	36	121.3	3.36944	0	AT1G49580	CPK28; ATP binding / calcium ion binding / calmodulin-dependent protein kinase/ protein kinase/ protein serine/threonine kinase	3e-271
PP026469	1.9	6.4	3.36842	0	AT2G01440	DEAD/DEAH box helicase, putative	2e-078
PP060386	7.6	25.6	3.36842	0	AT3G17450	hAT dimerisation domain-containing protein	6e-055
PP052010	3	10.1	3.36667	0	AT2G32415	putative 3'-5' exonuclease [Glossina morsitans morsitans]	3e-014
PP041779	1.1	3.7	3.36364	4.4e-05	AT1G66150	leucine-rich repeat family protein / protein kinase family protein	1e-027
PP022804	1.1	3.7	3.36364	6.83e-05	AT4G38760	unknown protein [Arabidopsis thaliana]	6e-006
PP000674	11.7	39.3	3.35897	0	AT3G63300	phosphoinositide binding	2e-156
PP023923	11.7	39.3	3.35897	0	AT4G12010	disease resistance protein (TIR-NBS-LRR class), putative	1e-221
PP019960	41.6	139.7	3.35817	0	AT4G16550	heat shock protein-related	3e-026
PP042515	1.4	4.7	3.35714	8.35e-06	AT3G21400	unknown protein [Arabidopsis thaliana]	3e-011
PP006871	3.1	10.4	3.35484	0	AT4G21470	ATFMN/FHY (riboflavin kinase/FMN hydrolase); FMN adenylyltransferase/ riboflavin kinase	6e-071
PP064297	9.3	31.2	3.35484	0	AT5G01720	SKP2A	6e-178
PP031942	3.1	10.4	3.35484	0	AT5G12480	CPK32 (CALCIUM-DEPENDENT PROTEIN KINASE 32); calcium-dependent protein kinase C/ calmodulin-dependent protein kinase/ kinase/ protein binding	2e-029
PP023626	1.7	5.7	3.35294	0	AT3G26890	unknown protein	2e-056
PP002284	1.7	5.7	3.35294	0	AT3G49680	branched-chain amino acid aminotransferase 1 / branched-chain amino acid transaminase 1 (BCAT1)	1e-031
PP024155	3.7	12.4	3.35135	0	AT2G40810	AtATG18a	5e-069
PP000089	5.7	19.1	3.35088	0	AT2G35660	CTF2A; monooxygenase/ oxidoreductase	1e-143
PP007900	2	6.7	3.35	0	AT4G38810	calcium-binding EF hand family protein	2e-048
PP001964	2.3	7.7	3.34783	0	AT1G21000	zinc-binding family protein	5e-095
PP028990	2.6	8.7	3.34615	0	AT1G05490	CHR38 (CHROMATIN REMODELING 38); ATP binding / DNA binding / helicase/ nucleic acid binding	6e-155
PP019319	11.9	39.8	3.34454	0	AT5G13110	G6PD1 (GLUCOSE-6-PHOSPHATE DEHYDROGENASE 1); glucose-6-phosphate dehydrogenase	6e-290
PP025606	6.7	22.4	3.34328	0	AT5G13350	auxin-responsive GH3 family protein	3e-252
PP020825	36.8	122.7	3.33424	0	AT1G71695	peroxidase 12 (PER12) (P12) (PRXR6)	2e-079
PP095110	2.7	9	3.33333	0	AT1G04990	nucleic acid binding / zinc ion binding	2e-077
PP050978	1.2	4	3.33333	2.65e-05	AT4G33905	peroxisomal membrane protein 22 kDa, putative	6e-069
PP001110	1.5	5	3.33333	2.88e-06	AT4G33940	zinc finger (C3HC4-type RING finger) family protein	5e-036
PP000219	43.2	144	3.33333	0	AT5G20190	binding	1e-031
PP040097	1.5	5	3.33333	2.88e-06	AT5G25210	no hit
PP010495	1.2	4	3.33333	2.65e-05	AT5G51070	ERD1 (EARLY RESPONSIVE TO DEHYDRATION 1); ATP binding / ATPase/ nucleoside-triphosphatase/ nucleotide binding / protein binding	2e-042
PP049692	11.7	39	3.33333	0	AT5G51330	SWI1 (SWITCH1); phospholipase C	1e-112
PP016439	149.7	498.7	3.33133	0	AT3G14210	GDSL-motif lipase, putative	2e-171
PP019664	11.5	38.3	3.33043	0	AT2G20630	protein phosphatase 2C, putative / PP2C, putative	4e-147
PP031686	5.5	18.3	3.32727	0	AT3G55580	regulator of chromosome condensation (RCC1) family protein	2e-116
PP013454	30.9	102.8	3.32686	0	AT1G48410	AGO1 (ARGONAUTE 1); endoribonuclease/ miRNA binding / protein binding / siRNA binding	1e-047
PP054344	4.9	16.3	3.32653	0	AT1G25280	AtTLP3 (TUBBY LIKE PROTEIN 3); phosphoric diester hydrolase/ transcription factor	3e-037
PP036058	4.3	14.3	3.32558	0	AT5G64180	unknown protein	9e-076
PP029692	3.7	12.3	3.32432	0	AT1G74710	isochorismate synthase 1 (ICS1) / isochorismate mutase	3e-133
PP005349	10.2	33.9	3.32353	0	AT3G10410	scpl49 (serine carboxypeptidase-like 49); serine-type carboxypeptidase	9e-146
PP004629	45.9	152.5	3.32244	0	AT2G17840	ERD7 (EARLY-RESPONSIVE TO DEHYDRATION 7)	3e-201
PP003828	62.5	207.6	3.3216	0	AT5G62190	PRH75; ATP-dependent helicase/ DEAD/H-box RNA helicase binding	7e-253
PP022618	5	16.6	3.32	0	AT2G43240	UTR6 (UDP-GALACTOSE TRANSPORTER 6); nucleotide-sugar transmembrane transporter/ sugar:hydrogen symporter	3e-069
PP030328	2.2	7.3	3.31818	0	AT5G54730	AtATG18f	7e-060
PP002640	3.8	12.6	3.31579	0	AT5G04460	protein binding / zinc ion binding	7e-019
PP043612	1.9	6.3	3.31579	0	AT5G53490	thylakoid lumenal 17.4 kDa protein, chloroplast	2e-021
PP047387	3.5	11.6	3.31429	0	AT4G38660	thaumatin-like protein, putative	3e-072
PP006277	2.6	8.6	3.30769	0	AT1G31660	Bystin, putative [Ricinus communis]	4e-013
PP038935	1.3	4.3	3.30769	2.14e-05	AT3G19490	ATNHD1; potassium:hydrogen antiporter/ sodium:hydrogen antiporter	8e-026
PP025845	5.2	17.2	3.30769	0	AT3G26300	CYP71B34; electron carrier/ heme binding / iron ion binding / monooxygenase/ oxygen binding	4e-100
PP069609	1.3	4.3	3.30769	2.14e-05	AT4G16370	ATOPT3 (OLIGOPEPTIDE TRANSPORTER); oligopeptide transporter	2e-051
PP046320	1.3	4.3	3.30769	2.14e-05	AT5G59730	ATEXO70H7 (EXOCYST SUBUNIT EXO70 FAMILY PROTEIN H7); protein binding	1e-066
PP033977	5.9	19.5	3.30508	0	AT5G24530	DMR6 (DOWNY MILDEW RESISTANT 6); oxidoreductase/ oxidoreductase, acting on paired donors, with incorporation or reduction of molecular oxygen, 2-oxoglutarate as one donor, and incorporation of one atom each of oxygen into both donors	7e-177
PP029696	2	6.6	3.3	0	AT5G52410	unknown protein	2e-040
PP056090	4.7	15.5	3.29787	0	AT3G06810	IBR3 (IBA-RESPONSE 3); acyl-CoA dehydrogenase/ oxidoreductase	2e-136
PP025063	5.4	17.8	3.2963	0	AT1G74800	galactosyltransferase family protein	3e-141
PP030209	2.7	8.9	3.2963	0	AT1G76970	VHS domain-containing protein / GAT domain-containing protein	2e-059
PP034619	2.7	8.9	3.2963	0	AT5G40670	PQ-loop repeat family protein / transmembrane family protein	8e-086
PP020529	5.8	19.1	3.2931	0	AT3G03100	NADH:ubiquinone oxidoreductase family protein	2e-071
PP029849	10	32.9	3.29	0	AT4G17070	peptidyl-prolyl cis-trans isomerase	1e-150
PP006597	6.1	20	3.27869	0	AT3G18190	ATTCP-1; ATP binding / protein binding / unfolded protein binding	2e-101
PP013142	1.1	3.6	3.27273	0.000106157	AT4G18810	binding / catalytic/ transcription repressor	1e-024
PP028592	2.2	7.2	3.27273	0	AT5G66450	phosphatidic acid phosphatase-related / PAP2-related	5e-067
PP023154	3.7	12.1	3.27027	0	AT4G28550	RabGAP/TBC domain-containing protein	3e-085
PP031375	1.5	4.9	3.26667	5.64e-06	AT4G31550	WRKY11; calmodulin binding / transcription factor	5e-036
PP000094	12.6	41.1	3.2619	0	AT1G72010	TCP family transcription factor, putative	1e-045
PP048978	2.3	7.5	3.26087	0	AT2G20060	ribosomal protein L4 family protein	9e-081
PP010023	11.7	38.1	3.25641	0	AT1G63900	ZCF61; protein binding / zinc ion binding	3e-083
PP065334	4.3	14	3.25581	0	AT5G27450	MK (MEVALONATE KINASE); mevalonate kinase	9e-109
PP001270	4.7	15.3	3.25532	0	AT5G13630	GUN5 (GENOMES UNCOUPLED 5); magnesium chelatase	2e-070
PP055989	1.2	3.9	3.25	8.5e-05	AT1G77220	unknown protein	5e-058
PP032255	7.2	23.4	3.25	0	AT2G20370	MUR3 (MURUS 3); catalytic/ transferase, transferring glycosyl groups	2e-089
PP033049	1.2	3.9	3.25	3.9e-05	AT3G05890	RCI2A (RARE-COLD-INDUCIBLE 2A)	2e-017
PP022740	4.4	14.3	3.25	0	AT3G06540	GDP dissociation inhibitor family protein / Rab GTPase activator family protein	2e-062
PP075335	2	6.5	3.25	0	AT3G09970	calcineurin-like phosphoesterase family protein	2e-057
PP021312	1.2	3.9	3.25	8.5e-05	AT3G13690	protein kinase family protein	3e-031
PP029426	1.2	3.9	3.25	3.9e-05	AT5G02560	HTA6; DNA binding	5e-025
PP035449	3.2	10.4	3.25	0	AT5G16820	AT-HSFA8; DNA binding / transcription factor	1e-074
PP027246	2	6.5	3.25	0	AT5G58140	PHOT2 (PHOTOTROPIN 2); FMN binding / blue light photoreceptor/ kinase/ protein serine/threonine kinase	7e-101
PP010209	6.9	22.4	3.24638	0	AT5G45250	disease resistance protein (TIR-NBS-LRR class), putative	3e-116
PP007657	10.6	34.4	3.24528	0	AT1G15740	leucine-rich repeat family protein	5e-118
PP001298	3.7	12	3.24324	0	AT5G01530	chlorophyll A-B binding protein CP29 (LHCB4)	3e-031
PP016721	3.3	10.7	3.24242	0	AT2G30110	ATUBA1; ubiquitin activating enzyme/ ubiquitin-protein ligase	1e-071
PP013633	9.6	31.1	3.23958	0	AT1G21680	LOCATED IN: plasma membrane, vacuole, plant-type cell wall;CONTAINS InterPro DOMAIN/s: WD40-like Beta Propeller (InterPro:IPR011659), Six-bladed beta-propeller, TolB-like (InterPro:IPR011042)	5e-075
PP004872	11.8	38.2	3.23729	0	AT1G17380	JAZ5 (JASMONATE-ZIM-DOMAIN PROTEIN 5)	9e-088
PP032434	3.8	12.3	3.23684	0	AT1G75300	isoflavone reductase, putative	2e-078
PP032841	5.1	16.5	3.23529	0	AT5G63470	NF-YC1 (NUCLEAR FACTOR Y, SUBUNIT C1); DNA binding / transcription activator/ transcription factor	6e-078
PP008153	3.9	12.6	3.23077	0	AT1G06510	unknown protein	2e-092
PP025543	1.3	4.2	3.23077	4.89e-05	AT1G51380	eukaryotic translation initiation factor 4A, putative / eIF-4A, putative / DEAD box RNA helicase, putative	1e-041
PP007211	1.3	4.2	3.23077	3.16e-05	AT4G35630	PSAT; O-phospho-L-serine:2-oxoglutarate aminotransferase	3e-042
PP029723	2.2	7.1	3.22727	0	AT3G18440	AtALMT9 (aluminum-activated malate transporter 9); anion channel	6e-041
PP001085	2.2	7.1	3.22727	0	AT3G53830	Ran GTPase binding / chromatin binding / zinc ion binding	2e-058
PP016303	5.8	18.7	3.22414	0	AT5G62020	AT-HSFB2B; transcription factor/ transcription repressor	1e-047
PP024849	1.8	5.8	3.22222	0	AT2G01540	AGD13 (ARF-GAP domain 13); ARF GTPase activator/ zinc ion binding	2e-043
PP026407	2.7	8.7	3.22222	0	AT4G39950	CYP79B2; electron carrier/ heme binding / iron ion binding / monooxygenase/ oxygen binding	1e-147
PP070267	6.8	21.9	3.22059	0	AT1G16670	protein kinase family protein	1e-178
PP014708	94.1	302.9	3.21892	0	AT5G25910	leucine-rich repeat family protein / protein kinase family protein	0.0
PP026446	6.4	20.6	3.21875	0	AT3G20920	NF-YA9 (NUCLEAR FACTOR Y, SUBUNIT A9); specific transcriptional repressor/ transcription factor	1e-075
PP036636	2.3	7.4	3.21739	0	AT1G69040	ACR5; amino acid binding	1e-097
PP070653	2.3	7.4	3.21739	0	AT5G15090	VDAC3 (VOLTAGE DEPENDENT ANION CHANNEL 3); voltage-gated anion channel	3e-030
PP003931	16.6	53.4	3.21687	0	AT1G11330	S-locus lectin protein kinase family protein	1e-206
PP005064	7.9	25.4	3.21519	0	AT2G47250	helicase domain-containing protein	8e-052
PP068703	2.8	9	3.21429	0	AT3G50000	CKA2 (CASEIN KINASE II, ALPHA CHAIN 2); kinase	2e-097
PP068013	1.4	4.5	3.21429	1.89e-05	AT5G27680	RECQSIM (Arabidopsis RecQ helicase sim); ATP binding / ATP-dependent helicase/ helicase/ nucleic acid binding	2e-025
PP030800	6.2	19.9	3.20968	0	AT3G01690	unknown protein	2e-141
PP024508	5.8	18.6	3.2069	0	AT5G16990	NADP-dependent oxidoreductase, putative	3e-148
PP005055	24	76.9	3.20417	0	AT1G30380	PSAK (photosystem I subunit K)	3e-055
PP045191	1.5	4.8	3.2	1.1e-05	AT1G12060	ATBAG5 (ARABIDOPSIS THALIANA BCL-2-ASSOCIATED ATHANOGENE 5); protein binding	5e-054
PP011984	2	6.4	3.2	0	AT1G61610	ARK2 (A. THALIANA RECEPTOR KINASE 2); kinase/ protein kinase/ transmembrane receptor protein serine/threonine kinase	3e-042
PP013917	2.5	8	3.2	0	AT3G53840	protein kinase family protein	5e-169
PP048578	1.5	4.8	3.2	1.1e-05	AT5G02840	LCL1 (LHY/CCA1-like 1); DNA binding / transcription factor [Arabidopsis thaliana]	4e-012
PP058279	1.5	4.8	3.2	1.1e-05	AT5G53450	ORG1 (OBP3-responsive gene 1); ATP binding / kinase/ protein kinase	3e-092
PP020342	2	6.4	3.2	0	AT5G64360	DNAJ heat shock N-terminal domain-containing protein	1e-020
PP000102	8.6	27.5	3.19767	0	AT4G01610	cathepsin B-like cysteine protease, putative	1e-194
PP066083	6.6	21.1	3.19697	0	AT4G39955	hydrolase, alpha/beta fold family protein	4e-112
PP003830	18.8	60.1	3.19681	0	AT4G19150	ankyrin repeat family protein	2e-088
PP017043	10.5	33.5	3.19048	0	AT2G19930	no hit
PP000453	12.4	39.5	3.18548	0	AT1G20020	FNR2 (FERREDOXIN-NADP(+)-OXIDOREDUCTASE 2); NADPH dehydrogenase/ oxidoreductase/ poly(U) binding	3e-162
PP019109	2.7	8.6	3.18519	0	AT4G25830	integral membrane family protein	2e-073
PP007012	7.1	22.6	3.1831	0	AT1G54050	17.4 kDa class III heat shock protein (HSP17.4-CIII)	1e-058
PP029914	7.1	22.6	3.1831	0	AT2G37650	SCL14 (SCARECROW-LIKE 14); transcription factor	3e-124
PP014120	15.9	50.6	3.18239	0	AT5G14060	CARAB-AK-LYS; amino acid binding / aspartate kinase	4e-164
PP095977	1.1	3.5	3.18182	0.000163851	AT1G56120	kinase	8e-047
PP042775	1.1	3.5	3.18182	0.000163851	AT3G49880	glycosyl hydrolase family protein 43	8e-037
PP028577	1.1	3.5	3.18182	0.000163851	AT3G51090	EXPRESSED DURING: 7 growth stages; CONTAINS InterPro DOMAIN/s: Protein of unknown function DUF1640 (InterPro:IPR012439); BEST Arabidopsis thaliana protein match is: metal ion binding (TAIR:AT2G16460.1)	2e-039
PP016472	7.2	22.9	3.18056	0	AT3G10920	MSD1 (MANGANESE SUPEROXIDE DISMUTASE 1); metal ion binding / superoxide dismutase	8e-067
PP022078	20.5	65.1	3.17561	0	AT3G63460	WD-40 repeat family protein [Arabidopsis thaliana]	3e-011
PP006749	8.6	27.3	3.17442	0	AT1G68830	STN7 (Stt7 homolog STN7); kinase/ protein kinase	5e-125
PP070828	1.8	5.7	3.16667	2.88e-06	AT2G34320	reverse transcriptase, putative; 16838-20266 [Arabidopsis thaliana]	8e-022
PP024774	1.2	3.8	3.16667	0.000129317	AT2G46020	transcription regulatory protein SNF2, putative	1e-048
PP088389	1.2	3.8	3.16667	0.000129317	AT3G54180	CDKB1;2 (cyclin-dependent kinase B1;2); cyclin binding / kinase/ protein serine/threonine kinase	4e-027
PP043476	1.2	3.8	3.16667	6.11e-05	AT4G04850	KEA3; potassium ion transmembrane transporter/ potassium:hydrogen antiporter	9e-059
PP028128	4.2	13.3	3.16667	0	AT5G11090	serine-rich protein-related	3e-029
PP010597	3.7	11.7	3.16216	0	AT1G07870	protein kinase family protein	6e-024
PP032917	3.7	11.7	3.16216	0	AT2G18050	HIS1-3 (HISTONE H1-3); DNA binding / nucleosomal DNA binding	7e-027
PP008501	1.9	6	3.15789	0	AT4G28540	CKL13 (CASEIN KINASE LIKE 13); ATP binding / kinase/ protein kinase/ protein serine/threonine kinase	5e-072
PP004234	27.9	88.1	3.15771	0	AT4G32940	GAMMA-VPE (GAMMA VACUOLAR PROCESSING ENZYME); cysteine-type endopeptidase	1e-234
PP006971	5.1	16.1	3.15686	0	AT3G46600	scarecrow transcription factor family protein	2e-079
PP080253	1.3	4.1	3.15385	7.55e-05	AT3G13620	amino acid permease family protein	6e-090
PP026959	8.5	26.8	3.15294	0	AT2G16485	zinc finger (C3HC4 type RING finger) family protein	4e-070
PP020587	15.2	47.9	3.15132	0	AT1G48830	40S ribosomal protein S7 (RPS7B)	3e-095
PP024232	12.1	38.1	3.14876	0	AT5G04980	inositol polyphosphate 5-phosphatase, putative	7e-289
PP091195	3.4	10.7	3.14706	0	AT1G71030	MYBL2 (ARABIDOPSIS MYB-LIKE 2); DNA binding / transcription factor	6e-067
PP003032	11.1	34.9	3.14414	0	AT4G36920	AP2 domain-containing transcription factor, putative	1e-113
PP038390	2.1	6.6	3.14286	0	AT5G50240	PIMT2 (PROTEIN-L-ISOASPARTATE METHYLTRANSFERASE 2); protein-L-isoaspartate (D-aspartate) O-methyltransferase	2e-033
PP008135	11.6	36.4	3.13793	0	AT1G78070	LOCATED IN: CUL4 RING ubiquitin ligase complex; CONTAINS InterPro DOMAIN/s: WD40 repeat-like (InterPro:IPR011046); BEST Arabidopsis thaliana protein match is: WD-40 repeat family protein (TAIR:AT1G36070.1)	3e-224
PP019081	3.7	11.6	3.13514	0	AT1G54290	eukaryotic translation initiation factor SUI1, putative	4e-022
PP055525	1.5	4.7	3.13333	1.63e-05	AT1G77250	PHD finger family protein	1e-080
PP032018	1.5	4.7	3.13333	1.63e-05	AT3G09230	AtMYB1 (myb domain protein 1); DNA binding / transcription factor	2e-025
PP072437	1.5	4.7	3.13333	1.63e-05	AT4G29960	unknown protein [Arabidopsis thaliana]	5e-023
PP014875	20.5	64.1	3.12683	0	AT5G63970	BON1 (BONZAI 1); calcium-dependent phospholipid binding	5e-291
PP006809	3.2	10	3.125	0	AT4G27657	unknown protein [Arabidopsis thaliana]	7e-014
PP034477	6.7	20.9	3.1194	0	AT2G38240	2-oxoacid-dependent oxidase, putative	6e-176
PP040123	6.7	20.9	3.1194	0	AT2G44870	unknown protein [Arabidopsis thaliana]	2e-012
PP027053	1.7	5.3	3.11765	2.88e-06	AT5G01020	protein kinase, putative	6e-079
PP033534	2.6	8.1	3.11538	0	AT4G01870	tolB protein-related	6e-160
PP032914	11.5	35.8	3.11304	0	AT3G55800	SBPASE (sedoheptulose-bisphosphatase); phosphoric ester hydrolase/ sedoheptulose-bisphosphatase	8e-204
PP000939	8.1	25.2	3.11111	0	AT1G01360	unknown protein	6e-095
PP027827	1.8	5.6	3.11111	2.88e-06	AT3G55950	CCR3 (ARABIDOPSIS THALIANA CRINKLY4 RELATED 3); kinase	3e-069
PP027734	2.8	8.7	3.10714	0	AT1G61340	F-box family protein	4e-020
PP005486	17	52.8	3.10588	0	AT1G70310	SPDS3 (SPERMIDINE SYNTHASE 3); spermidine synthase/ spermine synthase	2e-138
PP084136	1.9	5.9	3.10526	2.88e-06	AT1G72450	JAZ6 (JASMONATE-ZIM-DOMAIN PROTEIN 6)	2e-023
PP006367	7.7	23.9	3.1039	0	AT5G27920	SKP2B; ubiquitin-protein ligase	3e-182
PP024196	3.9	12.1	3.10256	0	AT2G45060	LOCATED IN: mitochondrion; EXPRESSED IN: 24 plant structures; EXPRESSED DURING: 15 growth stages; CONTAINS InterPro DOMAIN/s: Uncharacterised conserved protein UCP022280 (InterPro:IPR016803)	5e-112
PP028375	3.9	12.1	3.10256	0	AT4G34610	BLH3 (BEL1-LIKE HOMEODOMAIN 3); DNA binding / transcription factor	2e-089
PP030102	3	9.3	3.1	0	AT1G07000	ATEXO70B1 (exocyst subunit EXO70 family protein B1); protein binding	5e-060
PP032052	2	6.2	3.1	0	AT4G30200	Encodes a protein with similarity to VRN5 and VIN3.Contains both a fibronectin III and PHD finger domain. VEL1 is a part of a polycomb repressive complex (PRC2) that is involved in epigenetic silencing of the FLC flowering locus.	2e-030
PP009670	8.1	25.1	3.09877	0	AT1G63420	CONTAINS InterPro DOMAIN/s: Lipopolysaccharide-modifying protein (InterPro:IPR006598), Protein of unknown function DUF821, CAP10-like (InterPro:IPR008539)	2e-139
PP017179	5.2	16.1	3.09615	0	AT1G08720	EDR1 (ENHANCED DISEASE RESISTANCE 1); MAP kinase kinase kinase/ kinase/ protein serine/threonine/tyrosine kinase	8e-197
PP039593	2.1	6.5	3.09524	0	AT1G31330	PSAF (photosystem I subunit F)	9e-036
PP032728	4.2	13	3.09524	0	AT1G59700	ATGSTU16 (GLUTATHIONE S-TRANSFERASE TAU 16); glutathione transferase	7e-097
PP003939	9.5	29.4	3.09474	0	AT4G36040	DNAJ heat shock N-terminal domain-containing protein (J11)	8e-061
PP018180	3.2	9.9	3.09375	0	AT3G61220	short-chain dehydrogenase/reductase (SDR) family protein	3e-041
PP000018	23	71.1	3.0913	0	AT2G40660	tRNA-binding region domain-containing protein	1e-113
PP061883	1.1	3.4	3.09091	0.000252143	AT1G68620	hydrolase	4e-046
PP058726	1.1	3.4	3.09091	0.000252143	AT3G11950	prenyltransferase/ zinc ion binding	1e-037
PP072876	1.1	3.4	3.09091	0.000252143	AT3G61960	protein kinase family protein	4e-035
PP073946	1.1	3.4	3.09091	0.000252143	AT4G17770	ATTPS9; transferase, transferring glycosyl groups / trehalose-phosphatase	4e-057
PP097160	2.2	6.8	3.09091	0	AT4G27585	band 7 family protein [Arabidopsis thaliana]	1e-010
PP002654	18	55.6	3.08889	0	AT3G12670	CTP synthase/ catalytic	4e-052
PP036293	10.4	32.1	3.08654	0	AT4G25570	ACYB-2; carbon-monoxide oxygenase	9e-094
PP022389	10.6	32.7	3.08491	0	AT5G26280	meprin and TRAF homology domain-containing protein / MATH domain-containing protein	6e-165
PP027089	11.9	36.7	3.08403	0	AT2G17190	ubiquitin family protein	2e-080
PP027623	1.2	3.7	3.08333	0.000145573	AT2G20950	CONTAINS InterPro DOMAIN/s: Phospholipase-like, arabidopsis (InterPro:IPR007942); BEST Arabidopsis thaliana protein match is: unknown protein (TAIR:AT4G38550.1)	1e-046
PP027388	1.2	3.7	3.08333	0.000193371	AT3G10820	transcription elongation factor-related	7e-032
PP003160	1.2	3.7	3.08333	9.44e-05	AT3G24180	catalytic/ glucosylceramidase	4e-028
PP057188	1.2	3.7	3.08333	9.44e-05	AT5G12170	unknown protein	1e-069
PP070571	1.2	3.7	3.08333	0.000145573	AT5G18700	FU (FUSED); protein serine/threonine kinase	5e-079
PP003549	24.1	74.3	3.08299	0	AT1G44575	NPQ4 (NONPHOTOCHEMICAL QUENCHING); chlorophyll binding / xanthophyll binding	1e-107
PP031908	9.8	30.2	3.08163	0	AT3G01750	ankyrin repeat family protein	2e-171
PP094293	1.3	4	3.07692	0.000113136	AT2G35340	RNA helicase, putative	6e-064
PP007599	8	24.6	3.075	0	AT4G18480	CHLI1; ATPase/ magnesium chelatase	2e-145
PP058986	2.7	8.3	3.07407	0	AT4G00050	PIL2 (PHYTOCHROME INTERACTING FACTOR 3-LIKE 2); protein binding / transcription factor	1e-049
PP004826	12.3	37.8	3.07317	0	AT2G37410	ATTIM17-2; P-P-bond-hydrolysis-driven protein transmembrane transporter/ protein transporter	1e-051
PP013176	7	21.5	3.07143	0	AT2G46820	PSI-P (PHOTOSYSTEM I P SUBUNIT); DNA binding	2e-044
PP024074	1.4	4.3	3.07143	4.4e-05	AT5G64550	loricrin-related	3e-090
PP068193	7.1	21.8	3.07042	0	AT3G23150	ETR2 (ethylene response 2); ethylene binding / glycogen synthase kinase 3/ protein histidine kinase/ receptor	6e-055
PP029533	5.7	17.5	3.07018	0	AT5G39510	SGR4 (SHOOT GRAVITROPSIM 4); receptor	1e-099
PP017117	10.4	31.9	3.06731	0	AT5G35735	auxin-responsive family protein	6e-149
PP030843	1.5	4.6	3.06667	2.4e-05	AT1G03090	MCCA; methylcrotonoyl-CoA carboxylase	6e-067
PP034991	1.5	4.6	3.06667	2.4e-05	AT1G75460	ATP-dependent protease La (LON) domain-containing protein	1e-111
PP000129	9.1	27.9	3.06593	0	AT3G58750	CSY3 (citrate synthase 3); citrate (SI)-synthase	4e-218
PP073847	13.3	40.7	3.06015	0	AT5G27350	SFP2; carbohydrate transmembrane transporter/ sugar:hydrogen symporter	4e-224
PP019375	1.7	5.2	3.05882	1.1e-05	AT1G21450	SCL13 (Scarecrow-like 13); transcription factor	2e-069
PP023039	3.4	10.4	3.05882	0	AT1G22220	F-box family protein	1e-038
PP075433	1.7	5.2	3.05882	1.1e-05	AT2G17930	binding / inositol or phosphatidylinositol kinase/ phosphotransferase, alcohol group as acceptor	3e-051
PP052299	1.7	5.2	3.05882	1.1e-05	AT2G40600	appr-1-p processing enzyme family protein	1e-037
PP033938	1.7	5.2	3.05882	5.64e-06	AT4G16380	metal ion binding	6e-030
PP050535	1.7	5.2	3.05882	5.64e-06	AT5G53350	CLPX; ATP binding / ATPase/ nucleoside-triphosphatase/ nucleotide binding / protein binding [Arabidopsis thaliana]	1e-006
PP001838	3.6	11	3.05556	0	AT1G64940	CYP89A9; electron carrier/ heme binding / iron ion binding / monooxygenase/ oxygen binding	9e-124
PP053040	1.8	5.5	3.05556	2.88e-06	AT1G79350	EMB1135 (embryo defective 1135); DNA binding / protein binding / zinc ion binding	2e-020
PP026778	3.7	11.3	3.05405	0	AT4G19650	CONTAINS InterPro DOMAIN/s: Mitochodrial transcription termination factor-related (InterPro:IPR003690); BEST Arabidopsis thaliana protein match is: mitochondrial transcription termination factor-related / mTERF-related (TAIR:AT5G45113.1)	5e-131
PP024439	1.9	5.8	3.05263	2.88e-06	AT1G55090	carbon-nitrogen hydrolase family protein	2e-067
PP025502	1.9	5.8	3.05263	2.88e-06	AT1G69170	squamosa promoter-binding protein-like 6 (SPL6)	1e-051
PP094292	1.9	5.8	3.05263	2.88e-06	AT3G12580	Hsp70b (heat shock protein 70B); ATP binding	6e-065
PP005462	6.2	18.9	3.04839	0	AT1G27760	interferon-related developmental regulator family protein / IFRD protein family	2e-051
PP009586	2.2	6.7	3.04545	0	AT5G57590	BIO1 (biotin auxotroph 1); adenosylmethionine-8-amino-7-oxononanoate transaminase	3e-025
PP025580	11.3	34.4	3.04425	0	AT1G08570	ACHT4 (ATYPICAL CYS HIS RICH THIOREDOXIN 4); oxidoreductase, acting on sulfur group of donors, disulfide as acceptor	2e-115
PP049672	2.3	7	3.04348	0	AT5G67290	FAD-dependent oxidoreductase family protein	6e-020
PP025350	2.4	7.3	3.04167	0	AT2G43330	INT1 (INOSITOL TRANSPORTER 1); carbohydrate transmembrane transporter/ myo-inositol:hydrogen symporter/ sugar:hydrogen symporter	5e-089
PP090863	2.4	7.3	3.04167	0	AT5G58160	actin binding	5e-024
PP019429	2.5	7.6	3.04	0	AT5G04410	anac052 (Arabidopsis NAC domain containing protein 52); transcription factor	3e-090
PP023169	10.6	32.2	3.03774	0	AT5G66900	disease resistance protein (CC-NBS-LRR class), putative	4e-152
PP023462	2.7	8.2	3.03704	0	AT1G50270	pentatricopeptide (PPR) repeat-containing protein	4e-080
PP087664	8.1	24.6	3.03704	0	AT2G17340	pantothenate kinase-related	5e-162
PP002876	5.4	16.4	3.03704	0	AT2G39340	SAC3/GANP family protein	3e-042
PP059478	2.8	8.5	3.03571	0	AT1G13830	beta-1,3-glucanase-related	8e-046
PP002748	12.6	38.2	3.03175	0	AT1G28190	unknown protein	1e-087
PP008477	6.3	19.1	3.03175	0	AT5G25590	INVOLVED IN: N-terminal protein myristoylation; CONTAINS InterPro DOMAIN/s: Protein of unknown function DUF630 (InterPro:IPR006868), Protein of unknown function DUF632 (InterPro:IPR006867), Actin-binding FH2 (InterPro:IPR015425)	3e-059
PP002354	7.9	23.9	3.02532	0	AT1G78020	senescence-associated protein-related	2e-049
PP033524	8.1	24.5	3.02469	0	AT2G30860	ATGSTZ1 (ARABIDOPSIS THALIANA GLUTATHIONE S-TRANSFERASE ZETA 1); catalytic/ glutathione transferase	1e-107
PP007395	4.6	13.9	3.02174	0	AT5G19150	carbohydrate kinase family	1e-076
PP005716	5.2	15.7	3.01923	0	AT1G32200	ATS1; glycerol-3-phosphate O-acyltransferase	7e-133
PP020226	9	27.1	3.01111	0	AT2G23790	unknown protein	5e-077
PP033791	2.1	6.3	3	0	AT1G15700	ATPC1; enzyme regulator	8e-048
PP023604	3.9	11.7	3	0	AT1G18590	SOT18 (DESULFO-GLUCOSINOLATE SULFOTRANSFERASE 18); 3-methylthiopropyl-desulfoglucosinolate sulfotransferase/ 4-methylthiobutyl-desulfoglucosinolate sulfotransferase/ 5-methylthiopentyl-desulfoglucosinolate sulfotransferase/ 7-methylthioheptyl-desulfogluco	4e-089
PP088760	1.2	3.6	3	0.00043817	AT1G34370	STOP1 (sensitive to proton rhizotoxicity 1); nucleic acid binding / transcription factor/ zinc ion binding	2e-025
PP047747	1.7	5.1	3	8.35e-06	AT1G52930	brix domain-containing protein	1e-017
PP000303	9.8	29.4	3	0	AT1G56140	protein kinase family protein	3e-048
PP043444	2.3	6.9	3	0	AT1G64970	G-TMT (GAMMA-TOCOPHEROL METHYLTRANSFERASE); tocopherol O-methyltransferase	1e-063
PP016262	3.1	9.3	3	0	AT1G68760	ATNUDX1 (ARABIDOPSIS THALIANA NUDIX HYDROLASE 1); dihydroneopterin triphosphate pyrophosphohydrolase/ hydrolase	1e-041
PP024135	3.3	9.9	3	0	AT1G72820	mitochondrial substrate carrier family protein	4e-055
PP002254	3.3	9.9	3	0	AT1G73360	HDG11 (HOMEODOMAIN GLABROUS 11); DNA binding / transcription factor	8e-031
PP013084	1.3	3.9	3	0.000170775	AT1G79000	RecName: Full=Histone acetyltransferase HAC1	9e-008
PP013136	1.7	5.1	3	8.35e-06	AT2G03440	nodulin-related	5e-029
PP033165	3.3	9.9	3	0	AT2G03760	ST; brassinosteroid sulfotransferase/ sulfotransferase	3e-158
PP028465	1.7	5.1	3	8.35e-06	AT2G16920	UBC23 (UBIQUITIN-CONJUGATING ENZYME 23); small conjugating protein ligase/ ubiquitin-protein ligase	1e-059
PP063601	1.2	3.6	3	0.00043817	AT2G27980	unknown protein	3e-057
PP051786	1.4	4.2	3	6.59e-05	AT2G32590	INVOLVED IN: mitosis, mitotic cell cycle; LOCATED IN: nucleus, chloroplast; EXPRESSED IN: 17 plant structures; EXPRESSED DURING: 9 growth stages; CONTAINS InterPro DOMAIN/s: Barren (InterPro:IPR008418)	8e-021
PP028760	1.2	3.6	3	0.000222626	AT2G32920	ATPDIL2-3 (PDI-LIKE 2-3); protein disulfide isomerase	4e-052
PP076518	1.4	4.2	3	6.59e-05	AT2G40070	EXPRESSED IN: 17 plant structures; EXPRESSED DURING: 7 growth stages; BEST Arabidopsis thaliana protein match is: proline-rich family protein (TAIR:AT3G09000.1)	2e-053
PP025448	2.6	7.8	3	0	AT2G40820	myosin heavy chain-related	1e-130
PP017963	7.4	22.2	3	0	AT3G02040	SRG3 (senescence-related gene 3); glycerophosphodiester phosphodiesterase/ phosphoric diester hydrolase	1e-049
PP069794	2	6	3	0	AT3G14050	RSH2 (RELA-SPOT HOMOLOG 2); GTP diphosphokinase [Arabidopsis thaliana]	2e-009
PP001428	2.3	6.9	3	0	AT3G17609	HYH (HY5-HOMOLOG); DNA binding / transcription factor	9e-046
PP097485	1.4	4.2	3	6.59e-05	AT3G21230	4CL5 (4-coumarate:CoA ligase 5); 4-coumarate-CoA ligase	2e-056
PP078477	1.4	4.2	3	9.91e-05	AT3G24630	unknown protein	5e-050
PP015037	2.4	7.2	3	0	AT3G50380	INVOLVED IN: protein localization; LOCATED IN: mitochondrion; CONTAINS InterPro DOMAIN/s: Vacuolar protein sorting-associated protein (InterPro:IPR009543)	2e-095
PP019476	2.1	6.3	3	0	AT3G50880	HhH-GPD base excision DNA repair family protein	1e-082
PP026300	5	15	3	0	AT3G58140	CHR1 (CHROMATIN REMODELING 1); ATPase/ helicase	9e-021
PP013125	2.4	7.2	3	0	AT4G20280	TAF11 (TBP-ASSOCIATED FACTOR 11); DNA binding / RNA polymerase II transcription factor/ transcription initiation factor [Arabidopsis thaliana]	7e-010
PP023239	1.4	4.2	3	6.59e-05	AT4G22290	ubiquitin thiolesterase	6e-024
PP032104	4.8	14.4	3	0	AT4G34890	XDH1 (XANTHINE DEHYDROGENASE 1); xanthine dehydrogenase	2e-231
PP035646	2.9	8.7	3	0	AT4G37400	CYP81K1; electron carrier/ heme binding / iron ion binding / monooxygenase/ oxygen binding	1e-080
PP016983	1.5	4.5	3	3.9e-05	AT4G37680	CONTAINS InterPro DOMAIN/s: Hly-III related (InterPro:IPR004254); BEST Arabidopsis thaliana protein match is: HHP4 (heptahelical protein 4); receptor (TAIR:AT4G37680.1)	4e-037
PP048824	2.7	8.1	3	0	AT5G09350	PI-4KBETA1 (PHOSPHATIDYLINOSITOL 4-OH KINASE BETA1); 1-phosphatidylinositol 4-kinase	2e-063
PP049022	1.2	3.6	3	0.00043817	AT5G65380	ripening-responsive protein, putative	3e-045
