# Supplementary material for: Transcriptome analysis of ectopic chloroplast development in green curd cauliflower (Brassica oleracea L. var. botrytis)
Source: BMC Plant Biol. 2011 Nov 23;11:169. doi: 10.1186/1471-2229-11-169 (PMC3289093; doi:10.1186/1471-2229-11-169)
Supplement: Additional file 5 — Down-regulated HY5-targeted genes in green curds. [file 1471-2229-11-169-S5.XLSX]

## Sheet: Sheet2
Additional file 5. Down-regulated HY5-targeted genes in green curds
unigene ID	RPKM		green/white
	white	green	ratio	p value	AGI	description	e value
PP013057	18	0	0	0	AT1G06960	U1A (SPLICEOSOMAL PROTEIN U1A); RNA binding / nucleic acid binding / nucleotide binding	2e-069
PP080733	6.3	0	0	0	AT1G07280	binding	3e-043
PP010225	47.2	0	0	0	AT1G07930	elongation factor 1-alpha / EF-1-alpha	5e-022
PP044742	4.3	0	0	0	AT1G09730	Ulp1 protease family protein	3e-019
PP078676	11.8	0	0	0	AT1G10760	SEX1 (STARCH EXCESS 1); alpha-glucan, water dikinase	7e-051
PP088791	9.1	0	0	0	AT1G11840	ATGLX1 (GLYOXALASE I HOMOLOG); lactoylglutathione lyase/ metal ion binding	2e-024
PP049981	5.2	0	0	0	AT1G11860	aminomethyltransferase, putative	2e-022
PP073670	6.6	0	0	0	AT1G11910	aspartyl protease family protein	1e-062
PP028448	11.5	0	0	0	AT1G12640	membrane bound O-acyl transferase (MBOAT) family protein	4e-071
PP095886	8.4	0	0	0	AT1G15690	AVP1; ATPase/ hydrogen-translocating pyrophosphatase	5e-029
PP070760	12.7	0	0	0	AT1G20830	acidic ribosomal protein P0-related	3e-028
PP057260	8.7	0	0	0	AT1G20840	TMT2 (TONOPLAST MONOSACCHARIDE TRANSPORTER2); carbohydrate transmembrane transporter/ nucleoside transmembrane transporter/ sugar:hydrogen symporter	1e-042
PP005720	9.6	0	0	0	AT1G29470	dehydration-responsive protein-related [Arabidopsis thaliana]	3e-010
PP110589	7.4	0	0	0	AT1G30640	protein kinase, putative	1e-041
PP004165	58.6	0	0	0	AT1G54100	ALDH7B4 (Aldehyde Dehydrogenase 7B4); 3-chloroallyl aldehyde dehydrogenase/ oxidoreductase	3e-146
PP085908	6.5	0	0	0	AT1G55090	carbon-nitrogen hydrolase family protein	1e-067
PP048661	4.2	0	0	0	AT1G64110	AAA-type ATPase family protein	3e-035
PP061685	7.1	0	0	0	AT1G64190	6-phosphogluconate dehydrogenase family protein	1e-024
PP001437	4.9	0	0	0	AT1G70310	SPDS3 (SPERMIDINE SYNTHASE 3); spermidine synthase/ spermine synthase	1e-036
PP097232	5	0	0	0	AT1G70590	F-box family protein	3e-031
PP010628	13.8	0	0	0	AT1G74030	LOS2; copper ion binding / phosphopyruvate hydratase	2e-028
PP070639	4.8	0	0	0	AT1G75960	AMP-binding protein, putative	1e-035
PP000120	15.1	0	0	0	AT1G77710	CONTAINS InterPro DOMAIN/s: Ubiquitin-like, Ufm1 (InterPro:IPR005375)	3e-045
PP026339	15.6	0	0	0	AT1G77850	ARF17 (AUXIN RESPONSE FACTOR 17); transcription factor [Arabidopsis thaliana]	1e-018
PP010204	23.6	0	0	0	AT1G78850	curculin-like (mannose-binding) lectin family protein	1e-106
PP076950	9.1	0	0	0	AT1G78880	balbiani ring 1-related / BR1-related	7e-029
PP003077	6.1	0	0	0	AT1G79270	protein binding	2e-037
PP019569	6.7	0	0	0	AT2G05790	catalytic/ cation binding / hydrolase, hydrolyzing O-glycosyl compounds	1e-051
PP043849	6	0	0	0	AT2G19380	putative RNA-binding protein [Arabidopsis thaliana]	2e-006
PP013102	15.8	0	0	0	AT2G20760	protein binding / structural molecule	3e-020
PP015296	5.6	0	0	0	AT2G21950	SKIP6 (SKP1 interacting partner 6); ubiquitin-protein ligase	2e-037
PP080015	4.8	0	0	0	AT2G25520	phosphate translocator-related	2e-026
PP016621	8.4	0	0	0	AT2G33845	DNA-binding protein-related	1e-025
PP010422	5.8	0	0	0	AT2G34250	P-P-bond-hydrolysis-driven protein transmembrane transporter	3e-048
PP012917	13.6	0	0	0	AT2G35605	SWIB complex BAF60b domain-containing protein	5e-016
PP054001	4.3	0	0	0	AT2G35620	FEI2 (FEI 2); kinase	1e-020
PP010277	5.1	0	0	0	AT2G36460	fructose-bisphosphate aldolase, putative	1e-039
PP018422	5.5	0	0	0	AT2G37250	ADK (ADENOSINE KINASE); adenylate kinase/ nucleotide kinase	1e-023
PP013691	6	0	0	0	AT2G38370	unknown protein [Arabidopsis thaliana]	1e-006
PP015616	5.7	0	0	0	AT2G38810	HTA9 (HISTONE H2A PROTEIN 9); DNA binding	1e-038
PP095809	80.2	0	0	0	AT2G39240	RNA polymerase I transcription factor/ binding	7e-103
PP053902	9.1	0	0	0	AT2G39260	RNA binding / binding / protein binding	1e-025
PP064972	7.5	0	0	0	AT2G39990	EIF2; translation initiation factor	3e-022
PP010664	6.6	0	0	0	AT2G40000	HSPRO2 (ARABIDOPSIS ORTHOLOG OF SUGAR BEET HS1 PRO-1 2)	3e-028
PP002459	15.1	0	0	0	AT2G41110	calmodulin cam-210 [Daucus carota]	5e-010
PP010052	6.2	0	0	0	AT2G41620	nucleoporin interacting component family protein	2e-034
PP010400	5.1	0	0	0	AT2G44210	unknown protein	4e-030
PP091737	10.6	0	0	0	AT2G44620	MTACP-1 (MITOCHONDRIAL ACYL CARRIER PROTEIN 1); acyl carrier/ cofactor binding / phosphopantetheine binding [Arabidopsis thaliana]	9e-012
PP038637	6.4	0	0	0	AT2G45820	DNA-binding protein, putative	3e-018
PP072648	20.5	0	0	0	AT2G47520	RAP2.2; DNA binding / transcription factor	6e-029
PP015278	7.8	0	0	0	AT2G47590	PHR2 (photolyase/blue-light receptor 2); DNA photolyase	1e-018
PP018890	11.1	0	0	0	AT3G01010	UDP-glucose 6-dehydrogenase, putative	1e-038
PP002644	5.1	0	0	0	AT3G01410	RNase H domain-containing protein [Arabidopsis thaliana]	1e-010
PP024020	33.9	0	0	0	AT3G01590	aldose 1-epimerase family protein	1e-021
PP004022	4.2	0	0	0	AT3G01910	SOX (SULFITE OXIDASE); sulfite oxidase	2e-041
PP015179	6.7	0	0	0	AT3G02550	LBD41 (LOB DOMAIN-CONTAINING PROTEIN 41)	2e-024
PP013600	12.1	0	0	0	AT3G02710	nuclear associated protein-related / NAP-related	1e-085
PP086067	6.2	0	0	0	AT3G06100	NIP4;2 (NOD26-LIKE INTRINSIC PROTEIN 4;2); water channel	4e-051
PP067225	4.2	0	0	0	AT3G06180	structural constituent of ribosome	7e-034
PP010525	5.1	0	0	0	AT3G06190	BPM2 (BTB-POZ AND MATH DOMAIN 2); protein binding	1e-041
PP105982	8.9	0	0	0	AT3G06680	60S ribosomal protein L29 (RPL29B)	4e-030
PP056757	6.7	0	0	0	AT3G09850	D111/G-patch domain-containing protein	8e-027
PP002502	5.7	0	0	0	AT3G11400	eukaryotic translation initiation factor 3G / eIF3g	2e-026
PP009322	6.4	0	0	0	AT3G11590	unknown protein	9e-020
PP017174	28.4	0	0	0	AT3G12580	ERD2 (EARLY-RESPONSIVE TO DEHYDRATION 2); ATP binding	2e-021
PP063857	4.2	0	0	0	AT3G13160	pentatricopeptide (PPR) repeat-containing protein	9e-016
PP046092	4.6	0	0	0	AT3G16290	EMB2083 (embryo defective 2083); ATP binding / ATP-dependent peptidase/ ATPase/ metalloendopeptidase/ metallopeptidase/ nucleoside-triphosphatase/ nucleotide binding / serine-type endopeptidase	3e-041
PP027267	6.1	0	0	0	AT3G16940	RecName: Full=Calmodulin-binding transcription activator 6; AltName: Full=Signal-responsive protein 3; AltName: Full=Ethylene-induced calmodulin-binding protein e; Short=EICBP.e; AltName: Full=Ethylene-induced calmodulin-binding protein 5; Short=EICBP5	9e-011
PP015403	14.6	0	0	0	AT3G17780	unknown protein	5e-058
PP003169	4.5	0	0	0	AT3G18430	calcium-binding EF hand family protein	2e-032
PP021835	6.9	0	0	0	AT3G19450	ATCAD4; cinnamyl-alcohol dehydrogenase	7e-047
PP028281	5.7	0	0	0	AT3G21790	UDP-glucoronosyl/UDP-glucosyl transferase family protein	1e-037
PP044734	7.3	0	0	0	AT3G23210	ILR3 (iaa-leucine resistant3); DNA binding / transcription factor	3e-028
PP007593	50.1	0	0	0	AT3G29320	glucan phosphorylase, putative	8e-056
PP012849	8.6	0	0	0	AT3G44110	ATJ3; protein binding	8e-017
PP019918	6.5	0	0	0	AT3G45140	LOX2 (LIPOXYGENASE 2); lipoxygenase	4e-021
PP009158	4.9	0	0	0	AT3G51550	FER (FERONIA); kinase/ protein kinase	1e-031
PP020055	15.1	0	0	0	AT3G51670	SEC14 cytosolic factor family protein / phosphoglyceride transfer family protein	2e-095
PP025778	4.4	0	0	0	AT3G52110	unknown protein	9e-036
PP020979	7.7	0	0	0	AT3G52230	unknown protein	1e-038
PP081780	8.1	0	0	0	AT3G52930	fructose-bisphosphate aldolase, putative	2e-035
PP091978	7.3	0	0	0	AT3G53390	transducin family protein / WD-40 repeat family protein	8e-027
PP019838	5.2	0	0	0	AT3G53740	60S ribosomal protein L36 (RPL36B)	3e-055
PP015059	98	0	0	0	AT3G55280	RPL23AB (RIBOSOMAL PROTEIN L23AB); RNA binding / nucleotide binding / structural constituent of ribosome	1e-049
PP012378	5	0	0	0	AT3G56120	Met-10+ like family protein	6e-032
PP080369	7.2	0	0	0	AT3G57100	unknown protein	4e-018
PP020075	4.2	0	0	0	AT3G60750	transketolase, putative	5e-070
PP072499	5.4	0	0	0	AT3G63490	ribosomal protein L1 family protein	4e-085
PP071836	5.9	0	0	0	AT4G01010	CNGC1 (CYCLIC NUCLEOTIDE GATED CHANNEL 1); calmodulin binding / cation channel/ cyclic nucleotide binding / intracellular cyclic nucleotide activated cation channel/ inward rectifier potassium channel	1e-054
PP017309	8.1	0	0	0	AT4G01310	ribosomal protein L5 family protein	8e-034
PP077005	46.1	0	0	0	AT4G04690	F-box family protein (FBW1)	1e-046
PP020967	20.9	0	0	0	AT4G05320	UBQ13; protein binding	5e-052
PP082386	20.8	0	0	0	AT4G11190	disease resistance-responsive family protein / dirigent family protein	3e-066
PP092262	5.6	0	0	0	AT4G13680	unknown protein [Arabidopsis thaliana]	2e-015
PP065063	6.4	0	0	0	AT4G20070	ATAAH (Arabidopsis thaliana Allantoate Amidohydrolase); allantoate deiminase/ metallopeptidase	1e-018
PP096381	6.8	0	0	0	AT4G21270	ATK2 (ARABIDOPSIS THALIANA KINESIN 2); microtubule binding / microtubule motor	1e-023
PP044396	7.5	0	0	0	AT4G21660	proline-rich spliceosome-associated (PSP) family protein	7e-020
PP003332	54.3	0	0	0	AT4G29270	acid phosphatase class B family protein	1e-125
PP012695	20	0	0	0	AT4G29840	MTO2 (METHIONINE OVER-ACCUMULATOR 2); threonine synthase	1e-022
PP009150	12.2	0	0	0	AT4G30480	tetratricopeptide repeat (TPR)-containing protein	2e-049
PP002210	9.5	0	0	0	AT4G30960	SIP3 (SOS3-INTERACTING PROTEIN 3); ATP binding / kinase/ protein kinase/ protein serine/threonine kinase	1e-016
PP079554	9.4	0	0	0	AT4G32520	SHM2 (SERINE HYDROXYMETHYLTRANSFERASE 2); catalytic/ glycine hydroxymethyltransferase/ pyridoxal phosphate binding	7e-084
PP040201	5.2	0	0	0	AT4G32940	GAMMA-VPE (GAMMA VACUOLAR PROCESSING ENZYME); cysteine-type endopeptidase	2e-060
PP047537	13.5	0	0	0	AT4G33740	unknown protein	8e-036
PP051052	7.3	0	0	0	AT4G36160	VND1 (VASCULAR RELATED NAC-DOMAIN PROTEIN 1); transcription factor	1e-080
PP056004	4.4	0	0	0	AT4G39660	AGT2 (ALANINE:GLYOXYLATE AMINOTRANSFERASE 2); alanine-glyoxylate transaminase/ catalytic/ pyridoxal phosphate binding / transaminase	1e-022
PP028269	8.1	0	0	0	AT5G02200	FHL (FAR-RED-ELONGATED HYPOCOTYL1-LIKE); protein binding	2e-029
PP012344	10.1	0	0	0	AT5G02770	unknown protein	1e-019
PP083402	4.5	0	0	0	AT5G04060	dehydration-responsive protein-related	3e-043
PP091757	7.5	0	0	0	AT5G04885	glycosyl hydrolase family 3 protein	5e-052
PP008259	7.7	0	0	0	AT5G04940	SUVH1 (SU(VAR)3-9 HOMOLOG 1); histone methyltransferase	3e-032
PP013666	14.5	0	0	0	AT5G05370	ubiquinol-cytochrome C reductase complex ubiquinone-binding protein, putative / ubiquinol-cytochrome C reductase complex 8.2 kDa protein, putative	6e-035
PP019798	5.6	0	0	0	AT5G08060	unknown protein	4e-041
PP072449	11.6	0	0	0	AT5G08670	ATP synthase beta chain 2, mitochondrial [Arabidopsis thaliana]	5e-013
PP069421	6.7	0	0	0	AT5G09740	HAM2 (histone acetyltransferase of the MYST family 2); H3/H4 histone acetyltransferase/ histone acetyltransferase/ nucleic acid binding / zinc ion binding	7e-041
PP010150	12.5	0	0	0	AT5G12150	pleckstrin homology (PH) domain-containing protein / RhoGAP domain-containing protein	5e-044
PP012879	10.2	0	0	0	AT5G12190	RNA recognition motif (RRM)-containing protein	2e-027
PP079436	8.6	0	0	0	AT5G13840	cell cycle switch protein [Arabidopsis thaliana]	8e-013
PP060025	7.2	0	0	0	AT5G14060	CARAB-AK-LYS; amino acid binding / aspartate kinase	2e-068
PP013172	12.8	0	0	0	AT5G14540	proline-rich family protein	5e-049
PP086764	4.4	0	0	0	AT5G15450	CLPB3 (CASEIN LYTIC PROTEINASE B3); ATP binding / ATPase/ nucleoside-triphosphatase/ nucleotide binding / protein binding	1e-025
PP008183	17	0	0	0	AT5G20900	JAZ12 (JASMONATE-ZIM-DOMAIN PROTEIN 12) [Arabidopsis thaliana]	2e-009
PP053836	5.1	0	0	0	AT5G23190	CYP96A8; electron carrier/ heme binding / iron ion binding / monooxygenase/ oxygen binding	2e-035
PP001440	18.5	0	0	0	AT5G23290	PDF5 (PREFOLDIN 5); unfolded protein binding [Arabidopsis thaliana]	3e-012
PP015979	32.3	0	0	0	AT5G27670	HTA7 (HISTONE H2A 7); DNA binding	4e-044
PP006399	6.1	0	0	0	AT5G28840	GME (GDP-D-MANNOSE 3',5'-EPIMERASE); GDP-mannose 3,5-epimerase/ NAD or NADH binding / catalytic	2e-067
PP092162	4.8	0	0	0	AT5G37930	seven in absentia (SINA) family protein	1e-019
PP053567	5.2	0	0	0	AT5G42050	CONTAINS InterPro DOMAIN/s: Development and cell death domain (InterPro:IPR013989), Kelch related (InterPro:IPR013089)	2e-032
PP002670	22.4	0	0	0	AT5G48385	CONTAINS InterPro DOMAIN/s: Frigida-like (InterPro:IPR012474); BEST Arabidopsis thaliana protein match is: hydroxyproline-rich glycoprotein family protein (TAIR:AT3G22440.1)	6e-017
PP007179	6.2	0	0	0	AT5G54810	TSB2 (TRYPTOPHAN SYNTHASE BETA-SUBUNIT 2); tryptophan synthase	2e-033
PP020208	33.8	0	0	0	AT5G56010	HSP81-2 (HEAT SHOCK PROTEIN 81-2); ATP binding	2e-054
PP024757	51.7	0	0	0	AT5G56910	CONTAINS InterPro DOMAIN/s: Cystatin-related, plant (InterPro:IPR006525);	1e-065
PP011010	4.6	0	0	0	AT5G59790	unknown protein	6e-040
PP014206	47.1	0	0	0	AT5G59840	Ras-related GTP-binding family protein	6e-067
PP019044	8.6	0	0	0	AT5G67490	unknown protein	1e-025
PP015468	146.4	0.1	0.00068306	0	AT4G02890	UBQ10 (POLYUBIQUITIN 10); protein binding	2e-125
PP020702	115.8	0.1	0.000863558	0	AT1G09640	elongation factor 1B-gamma, putative / eEF-1B gamma, putative	2e-081
PP060454	71.7	0.1	0.0013947	0	AT3G62200	zinc finger protein-related	7e-117
PP014341	49.5	0.1	0.0020202	0	AT3G55440	TPI (TRIOSEPHOSPHATE ISOMERASE); triose-phosphate isomerase	3e-036
PP027743	71.1	0.2	0.00281294	0	AT4G26850	VTC2 (vitamin c defective 2); GDP-D-glucose phosphorylase/ GDP-galactose:glucose-1-phosphate guanyltransferase/ GDP-galactose:mannose-1-phosphate guanyltransferase/ GDP-galactose:myoinositol-1-phosphate guanyltransferase/ galactose-1-phosphate guanylyltra	2e-193
PP008816	33.2	0.1	0.00301205	0	AT1G70600	structural constituent of ribosome	6e-018
PP002591	23.4	0.1	0.0042735	0	AT2G29080	ftsh3 (FtsH protease 3); ATP-dependent peptidase/ ATPase	1e-074
PP086811	22	0.1	0.00454545	0	AT5G65110	ACX6 (ACYL-COA OXIDASE 6); FAD binding / acyl-CoA dehydrogenase/ acyl-CoA oxidase/ electron carrier/ oxidoreductase/ oxidoreductase, acting on the CH-CH group of donors	2e-158
PP005594	58	0.3	0.00517241	0	AT4G33090	peptidase M1 family protein	2e-275
PP020923	17.8	0.1	0.00561798	0	AT2G31610	40S ribosomal protein S3 (RPS3A)	7e-018
PP051762	17.3	0.1	0.00578035	0	AT2G47000	PGP18 (P-GLYCOPROTEIN 18); ATPase, coupled to transmembrane movement of substances	3e-019
PP061766	48.6	0.3	0.00617284	0	AT2G38770	EMB2765 (EMBRYO DEFECTIVE 2765)	6e-028
PP004085	262.2	1.7	0.0064836	0	AT3G13310	DNAJ heat shock N-terminal domain-containing protein	5e-050
PP006911	30.6	0.2	0.00653595	0	AT4G19230	CYP707A4; (+)-abscisic acid 8'-hydroxylase/ oxygen binding	1e-221
PP019389	14.6	0.1	0.00684932	0	AT3G27060	TSO2 (TSO meaning 'ugly' in Chinese); oxidoreductase/ ribonucleoside-diphosphate reductase/ transition metal ion binding	2e-017
PP016829	28.3	0.2	0.00706714	0	AT4G36020	universal minicircle sequence binding protein [Crithidia fasciculata]	8e-009
PP031817	25.9	0.2	0.00772201	0	AT2G46530	ARF11 (AUXIN RESPONSE FACTOR 11); transcription factor	5e-091
PP004695	59.2	0.5	0.00844595	0	AT4G24280	cpHsc70-1 (chloroplast heat shock protein 70-1); ATP binding	5e-047
PP081063	11.1	0.1	0.00900901	0	AT3G53610	ATRAB8A; GTP binding	4e-019
PP016935	20.6	0.2	0.00970874	0	AT2G38540	LP1; calmodulin binding	2e-049
PP080891	10.2	0.1	0.00980392	0	AT1G62290	aspartyl protease family protein	8e-085
PP001691	29.8	0.3	0.0100671	0	AT4G31985	60S ribosomal protein L39 (RPL39C)	2e-025
PP031593	9.6	0.1	0.0104167	0	AT5G57300	UbiE/COQ5 methyltransferase family protein	2e-145
PP022141	21.1	0.3	0.014218	0	AT3G09200	60S acidic ribosomal protein P0 (RPP0A)	1e-141
PP010029	6.5	0.1	0.0153846	0	AT2G24790	COL3 (CONSTANS-LIKE 3); protein binding / transcription factor/ zinc ion binding	2e-036
PP048644	6.5	0.1	0.0153846	0	AT2G30110	ATUBA1; ubiquitin activating enzyme/ ubiquitin-protein ligase	2e-041
PP008528	6.3	0.1	0.015873	0	AT3G02210	COBL1 (COBRA-LIKE PROTEIN 1 PRECURSOR)	2e-062
PP017431	6.2	0.1	0.016129	0	AT4G35260	IDH1 (ISOCITRATE DEHYDROGENASE 1); isocitrate dehydrogenase (NAD+)/ oxidoreductase, acting on the CH-OH group of donors, NAD or NADP as acceptor	7e-043
PP089743	6	0.1	0.0166667	0	AT2G29210	proline-rich protein [Boechera divaricarpa]	1e-016
PP065204	5.4	0.1	0.0185185	0	AT1G65430	IBR domain-containing protein / ARIADNE-like protein ARI7 (ARI7)	2e-075
PP065670	5.2	0.1	0.0192308	0	AT5G34850	PAP26 (PURPLE ACID PHOSPHATASE 26); acid phosphatase/ protein serine/threonine phosphatase [Arabidopsis thaliana]	3e-011
PP014579	41	0.8	0.0195122	0	AT2G37600	60S ribosomal protein L36 (RPL36A)	2e-042
PP048115	10.2	0.2	0.0196078	0	AT1G79460	terpene synthase/cyclase family protein	2e-115
PP068617	5	0.1	0.02	0	AT1G47570	zinc finger (C3HC4-type RING finger) family protein	7e-052
PP090785	5	0.1	0.02	0	AT1G51380	eukaryotic translation initiation factor 4A, putative / eIF-4A, putative / DEAD box RNA helicase, putative	5e-037
PP030702	4.8	0.1	0.0208333	0	AT3G01400	armadillo/beta-catenin repeat family protein	3e-031
PP065684	4.7	0.1	0.0212766	0	AT1G79310	AtMC4 (metacaspase 4); cysteine-type peptidase	2e-039
PP008286	4.6	0.1	0.0217391	0	AT3G50890	AtHB28 (ARABIDOPSIS THALIANA HOMEOBOX PROTEIN 28); DNA binding / transcription factor	6e-027
PP053966	4.4	0.1	0.0227273	0	AT1G26665	EXPRESSED IN: 24 plant structures; EXPRESSED DURING: 15 growth stages; BEST Arabidopsis thaliana protein match is: RNA polymerase II mediator complex protein-related (TAIR:AT5G41910.1)	2e-027
PP020268	4.4	0.1	0.0227273	0	AT2G43680	IQD14; calmodulin binding	2e-024
PP061798	4.4	0.1	0.0227273	0	AT5G52930	unknown protein	2e-041
PP025991	30.7	0.7	0.0228013	0	AT4G31170	protein kinase family protein	4e-146
PP006882	8.5	0.2	0.0235294	0	AT3G48730	GSA1 (GLUTAMATE-1-SEMIALDEHYDE-2,1-AMINOMUTASE); glutamate-1-semialdehyde 2,1-aminomutase	7e-063
PP003464	12.7	0.3	0.023622	0	AT4G37430	CYP91A2 (CYTOCHROME P450 MONOOXYGENASE 91A2); electron carrier/ heme binding / iron ion binding / monooxygenase/ oxygen binding	2e-145
PP016797	16.7	0.4	0.0239521	0	AT3G18190	chaperonin, putative	5e-037
PP045643	11.3	0.3	0.0265487	0	AT1G20880	RNA recognition motif (RRM)-containing protein	2e-100
PP006762	11.2	0.3	0.0267857	0	AT5G08680	ATP binding / hydrogen ion transporting ATP synthase, rotational mechanism	1e-125
PP030531	7.4	0.2	0.027027	0	AT3G63520	CCD1 (CAROTENOID CLEAVAGE DIOXYGENASE 1); 9-cis-epoxycarotenoid dioxygenase	5e-042
PP010602	50.1	1.4	0.0279441	0	AT1G48630	RACK1C_AT (RECEPTOR FOR ACTIVATED C KINASE 1 C); nucleotide binding	8e-053
PP016227	62.5	1.8	0.0288	0	AT3G06160	DNA binding / transcription factor	3e-034
PP024585	6.8	0.2	0.0294118	0	AT5G05520	outer membrane OMP85 family protein	1e-044
PP003043	6.7	0.2	0.0298507	0	AT1G52000	jacalin lectin family protein	1e-058
PP002324	32.4	1	0.0308642	0	AT5G62100	ubiquitin family protein	8e-047
PP011600	9.5	0.3	0.0315789	0	AT5G13980	glycosyl hydrolase family 38 protein	4e-063
PP013904	22.1	0.7	0.0316742	0	AT4G38630	RPN10 (REGULATORY PARTICLE NON-ATPASE 10); peptide receptor	1e-039
PP006374	62.8	2	0.0318471	0	AT3G59410	protein kinase family protein	1e-046
PP028835	8.9	0.3	0.0337079	0	AT4G16690	MES17 (METHYL ESTERASE 17); hydrolase/ hydrolase, acting on ester bonds / methyl indole-3-acetate esterase	7e-057
PP047798	11.5	0.4	0.0347826	0	AT4G13340	leucine-rich repeat family protein	2e-134
PP014095	5.5	0.2	0.0363636	0	AT1G20260	vacuolar ATP synthase subunit B / V-ATPase B subunit / vacuolar proton pump B subunit / V-ATPase 57 kDa subunit	6e-037
PP001588	21.9	0.8	0.0365297	0	AT1G72290	trypsin and protease inhibitor family protein / Kunitz family protein	2e-026
PP010249	13.5	0.5	0.037037	0	AT4G30250	ATP binding / ATPase/ nucleoside-triphosphatase/ nucleotide binding	2e-029
PP002965	41.2	1.6	0.038835	0	AT1G10180	unknown protein	3e-043
PP012333	108.9	4.3	0.0394858	0	AT5G56030	HSP81-2 (HEAT SHOCK PROTEIN 81-2); ATP binding	1e-069
PP026910	34.9	1.4	0.0401146	0	AT1G35140	EXO (EXORDIUM)	2e-152
PP056755	18.9	0.8	0.042328	0	AT4G31290	ChaC-like family protein	1e-111
PP031628	25.9	1.1	0.042471	0	AT4G24830	arginosuccinate synthase family	1e-098
PP004860	55.6	2.4	0.0431655	0	AT3G22440	hydroxyproline-rich glycoprotein family protein	2e-127
PP096676	6.8	0.3	0.0441176	0	AT3G24480	leucine-rich repeat family protein	2e-060
PP025725	4.5	0.2	0.0444444	0	AT1G11960	early-responsive to dehydration protein-related / ERD protein-related	5e-053
PP008802	17.5	0.8	0.0457143	0	AT4G27280	calcium-binding EF hand family protein	5e-043
PP020211	19.4	0.9	0.0463918	0	AT4G30996	unknown protein	8e-020
PP079448	4.3	0.2	0.0465116	0	AT2G43110	unknown protein	5e-039
PP008008	8.5	0.4	0.0470588	0	AT1G01170	ATOZI1	4e-025
PP014089	46.5	2.2	0.0473118	0	AT1G09550	pectinacetylesterase, putative	8e-097
PP017526	6.3	0.3	0.047619	0	AT1G07320	RPL4; poly(U) binding / structural constituent of ribosome	1e-016
PP085561	4.2	0.2	0.047619	0	AT2G44950	HUB1 (HISTONE MONO-UBIQUITINATION 1); protein binding / protein homodimerization/ ubiquitin-protein ligase/ zinc ion binding	2e-039
PP011755	6.3	0.3	0.047619	0	AT3G03940	protein kinase family protein	1e-075
PP083537	4.2	0.2	0.047619	0	AT5G07010	ST4C (SULFOTRANSFERASE 4C); brassinosteroid sulfotransferase/ sulfotransferase	2e-056
PP057073	4.2	0.2	0.047619	0	AT5G65250	unknown protein	7e-046
PP021395	8	0.4	0.05	0	AT3G56200	amino acid transporter family protein	3e-073
PP084375	4	0.2	0.05	0	AT4G34720	vacuolar ATP synthase 16 kDa proteolipid subunit 5 / V-ATPase 16 kDa proteolipid subunit 5 (AVAP5)	1e-025
PP000749	53.6	2.7	0.0503731	0	AT1G14040	EXS family protein / ERD1/XPR1/SYG1 family protein	1e-296
PP010493	15.7	0.8	0.0509554	0	AT5G56350	pyruvate kinase, putative	5e-041
PP077658	23.1	1.2	0.0519481	0	AT2G06850	RecName: Full=Xyloglucan endotransglucosylase/hydrolase; AltName: Full=BobXET16A; Flags: Precursor	1e-012
PP008018	9.6	0.5	0.0520833	0	AT5G03630	ATMDAR2; monodehydroascorbate reductase (NADH)	2e-039
PP004626	5.7	0.3	0.0526316	0	AT4G39170	SEC14 cytosolic factor family protein / phosphoglyceride transfer family protein	5e-032
PP020493	96.5	5.1	0.0528497	0	AT2G30500	unknown protein	2e-067
PP075481	11.3	0.6	0.0530973	0	AT1G12850	phosphoglycerate/bisphosphoglycerate mutase family protein	2e-021
PP012619	7.5	0.4	0.0533333	0	AT3G11130	clathrin heavy chain, putative	3e-045
PP011374	7.5	0.4	0.0533333	0	AT4G17300	SYNC1; ATP binding / aminoacyl-tRNA ligase/ asparagine-tRNA ligase/ aspartate-tRNA ligase/ nucleic acid binding / nucleotide binding	8e-042
PP036102	5.6	0.3	0.0535714	0	AT1G79000	HAC12 (histone acetyltransferase of the CBP family 12); H3/H4 histone acetyltransferase/ histone acetyltransferase/ transcription cofactor	5e-047
PP017315	14.7	0.8	0.0544218	0	AT4G32410	ATCSLD5; 1,4-beta-D-xylan synthase/ cellulose synthase	1e-029
PP055949	5.4	0.3	0.0555556	0	AT4G39550	kelch repeat-containing F-box family protein	2e-040
PP064974	5.3	0.3	0.0566038	0	AT1G16870	mitochondrial 28S ribosomal protein S29-related	1e-029
PP011024	5.2	0.3	0.0576923	0	AT3G61450	SYP71 (SYNTAXIN OF PLANTS 71); protein transporter	9e-030
PP095661	22.5	1.3	0.0577778	0	AT3G05130	unknown protein	5e-028
PP022990	12.1	0.7	0.0578512	0	AT5G35450	disease resistance protein (CC-NBS-LRR class), putative	3e-061
PP054370	10.3	0.6	0.0582524	0	AT4G32640	protein binding / zinc ion binding	5e-027
PP018544	10.1	0.6	0.0594059	0	AT4G34500	protein kinase family protein	5e-052
PP024109	10	0.6	0.06	0	AT1G64280	NPR4 (NPR1-like protein 4); protein binding	2e-062
PP023003	8.3	0.5	0.060241	0	AT1G53350	disease resistance protein (CC-NBS-LRR class), putative	4e-047
PP003273	280.2	16.9	0.0603141	0	AT1G14520	MIOX4; inositol oxygenase	4e-163
PP075127	4.9	0.3	0.0612245	0	AT3G03790	ankyrin repeat family protein / regulator of chromosome condensation (RCC1) family protein	1e-024
PP010484	4.9	0.3	0.0612245	0	AT4G35850	pentatricopeptide (PPR) repeat-containing protein	2e-027
PP004656	22.7	1.4	0.061674	0	AT4G02080	GTP-binding protein (SAR1A)	1e-047
PP020083	14.5	0.9	0.062069	0	AT2G47470	UNE5 (UNFERTILIZED EMBRYO SAC 5); protein disulfide isomerase	4e-059
PP024623	6.3	0.4	0.0634921	0	AT5G63920	DNA topoisomerase family protein	3e-065
PP068704	4.7	0.3	0.0638298	0	AT1G32760	glutaredoxin family protein	9e-023
PP027019	4.7	0.3	0.0638298	0	AT1G58602	CW9; ATP binding	4e-024
PP007046	18.8	1.2	0.0638298	0	AT2G40660	tRNA-binding region domain-containing protein	1e-044
PP002312	23.1	1.5	0.0649351	0	AT5G03520	ARAC5 (RAC-LIKE GTP BINDING PROTEIN 5); GTP binding / GTPase	7e-041
PP049694	4.6	0.3	0.0652174	0	AT5G49630	AAP4; acidic amino acid transmembrane transporter/ amino acid transmembrane transporter/ neutral amino acid transmembrane transporter/ primary active transmembrane transporter	1e-029
PP089720	6.1	0.4	0.0655738	0	AT2G01540	zinc finger and C2 domain protein, putative	2e-080
PP097380	4.5	0.3	0.0666667	0	AT4G01930	DC1 domain-containing protein	2e-017
PP001627	79.7	5.4	0.0677541	0	AT3G46520	ACT11 (actin-11); structural constituent of cytoskeleton	7e-098
PP081318	4.4	0.3	0.0681818	0	AT1G80930	MIF4G domain-containing protein / MA3 domain-containing protein	1e-016
PP002936	5.8	0.4	0.0689655	0	AT3G17800	mRNA level of the MEB5.2 gene (At3g17800) remains unchanged after cutting the inflorescence stem	5e-069
PP008751	11.5	0.8	0.0695652	0	AT5G39850	40S ribosomal protein S9 (RPS9B) [Arabidopsis thaliana]	1e-012
PP018839	4.3	0.3	0.0697674	0	AT1G07670	calcium-transporting ATPase	1e-055
PP009729	38.7	2.7	0.0697674	0	AT3G09630	60S ribosomal protein L4/L1 (RPL4A)	2e-026
PP015016	5.7	0.4	0.0701754	0	AT5G15410	DND1 (DEFENSE NO DEATH 1); calcium channel/ calmodulin binding / cation channel/ cyclic nucleotide binding / intracellular cAMP activated cation channel/ intracellular cyclic nucleotide activated cation channel/ inward rectifier potassium channel	6e-019
PP080143	7.1	0.5	0.0704225	0	AT1G68020	ATTPS1 (TREHALOSE-6-PHOSPHATE SYNTHASE); alpha,alpha-trehalose-phosphate synthase (UDP-forming)/ transferase, transferring glycosyl groups	2e-098
PP043559	7.1	0.5	0.0704225	0	AT3G63510	nitrogen regulation family protein	6e-097
PP019860	81.9	5.8	0.0708181	0	AT3G57490	40S ribosomal protein S2 (RPS2D)	8e-081
PP000898	110.8	7.9	0.0712996	0	AT2G19750	40S ribosomal protein S30 (RPS30A)	3e-024
PP006891	4.2	0.3	0.0714286	0	AT1G30330	ARF6 (AUXIN RESPONSE FACTOR 6); transcription factor	2e-040
PP057019	4.2	0.3	0.0714286	0	AT2G44260	unknown protein	1e-073
PP087122	5.6	0.4	0.0714286	0	AT2G01890	PAP8 (PURPLE ACID PHOSPHATASE 8); acid phosphatase/ protein serine/threonine phosphatase	1e-076
PP020643	5.6	0.4	0.0714286	0	AT5G08570	pyruvate kinase, putative	2e-036
PP078635	5.5	0.4	0.0727273	0	AT5G65830	AtRLP44 (Receptor Like Protein 44); protein binding	9e-026
PP015845	26.1	1.9	0.0727969	0	AT2G21290	unknown protein	2e-035
PP064166	4.1	0.3	0.0731707	0	AT3G08630	LOCATED IN: chloroplast; BEST Arabidopsis thaliana protein match is: alphavirus core protein family (TAIR:AT3G08640.1)	2e-048
PP070236	4.1	0.3	0.0731707	0	AT3G15240	unknown protein	4e-016
PP025887	6.8	0.5	0.0735294	0	AT4G27000	ATRBP45C; RNA binding	6e-032
PP009494	24.2	1.8	0.0743802	0	AT1G04410	malate dehydrogenase, cytosolic, putative	9e-020
PP025393	28.2	2.1	0.0744681	0	AT5G54450	unknown protein	1e-024
PP058370	4	0.3	0.075	0	AT4G28990	RNA-binding protein-related [Arabidopsis thaliana]	8e-010
PP054876	5.3	0.4	0.0754717	0	AT1G09750	chloroplast nucleoid DNA-binding protein-related	7e-059
PP007705	148.1	11.2	0.0756246	0	AT1G58380	40S ribosomal protein S2 (RPS2C)	6e-056
PP000968	18.5	1.4	0.0756757	0	AT5G41460	fringe-related protein	8e-145
PP014599	32.8	2.5	0.0762195	0	AT5G25754	unknown protein	1e-158
PP008771	3.9	0.3	0.0769231	0	AT5G05780	RPN8A (RP NON-ATPASE SUBUNIT 8A)	3e-055
PP020245	54.4	4.2	0.0772059	0	AT2G32060	40S ribosomal protein S12 (RPS12C)	2e-059
PP007399	33.3	2.6	0.0780781	0	AT5G14610	DRH1 (DEAD BOX RNA HELICASE 1); ATP-dependent RNA helicase/ ATPase	5e-048
PP003441	16.6	1.3	0.0783133	0	AT5G24655	LSU2 (RESPONSE TO LOW SULFUR 2)	1e-040
PP023978	5.1	0.4	0.0784314	0	AT2G18170	ATMPK7 (ARABIDOPSIS THALIANA MAP KINASE 7); MAP kinase/ kinase	1e-059
PP064465	5.1	0.4	0.0784314	0	AT4G34490	ATCAP1 (ARABIDOPSIS THALIANA CYCLASE ASSOCIATED PROTEIN 1); actin binding	2e-030
PP065508	5	0.4	0.08	0	AT3G43270	enzyme inhibitor/ pectinesterase	1e-081
PP007767	24.5	2	0.0816327	0	AT5G06290	2-Cys Prx B (2-Cysteine peroxiredoxin B); antioxidant/ peroxiredoxin	5e-116
PP045197	12.2	1	0.0819672	0	AT4G30930	NFD1 (NUCLEAR FUSION DEFECTIVE 1); RNA binding / structural constituent of ribosome	3e-063
PP003536	40.2	3.3	0.0820896	0	AT5G61790	calnexin 1 (CNX1)	1e-167
PP009196	8.5	0.7	0.0823529	0	AT3G48560	RecName: Full=Acetolactate synthase 3, chloroplastic; AltName: Full=Acetolactate synthase III; AltName: Full=Acetohydroxy-acid synthase III; AltName: Full=ALS III; Flags: Precursor	9e-010
PP057462	6	0.5	0.0833333	0	AT4G10840	kinesin light chain-related	3e-040
PP016432	14.2	1.2	0.084507	0	AT3G54920	pectate lyase-like protein [Brassica napus]	3e-033
PP087850	21.2	1.8	0.0849057	0	AT4G36660	unknown protein	5e-061
PP009819	10.5	0.9	0.0857143	0	AT1G48100	glycoside hydrolase family 28 protein / polygalacturonase (pectinase) family protein	5e-020
PP017293	5.7	0.5	0.0877193	0	AT2G20850	SRF6 (STRUBBELIG-RECEPTOR FAMILY 6); ATP binding / protein binding / protein kinase/ protein serine/threonine kinase/ protein tyrosine kinase	5e-055
PP045401	5.7	0.5	0.0877193	0	AT3G57130	BOP1 (BLADE ON PETIOLE 1); protein binding	1e-057
PP092953	4.5	0.4	0.0888889	0	AT3G05110	EXPRESSED IN: 11 plant structures; EXPRESSED DURING: 6 growth stages; CONTAINS InterPro DOMAIN/s: Molecular chaperone, heat shock protein, Hsp40, DnaJ (InterPro:IPR015609)	2e-045
PP024637	34.8	3.1	0.0890805	0	AT5G65730	xyloglucan:xyloglucosyl transferase, putative / xyloglucan endotransglycosylase, putative / endo-xyloglucan transferase, putative	7e-171
PP014127	29.1	2.6	0.0893471	0	AT4G29260	acid phosphatase class B family protein	2e-071
PP002135	182.1	16.4	0.0900604	0	AT1G52030	MBP2 (MYROSINASE-BINDING PROTEIN 2); sugar binding / thioglucosidase binding	3e-048
PP058515	7.7	0.7	0.0909091	0	AT3G08620	KH domain-containing protein	3e-060
PP000288	7.7	0.7	0.0909091	0	AT3G53880	aldo/keto reductase family protein	6e-105
PP012364	6.6	0.6	0.0909091	0	AT2G40600	appr-1-p processing enzyme family protein	1e-027
PP018468	4.4	0.4	0.0909091	0	AT5G14640	ATSK11; protein kinase/ protein serine/threonine kinase	4e-033
PP030351	4.4	0.4	0.0909091	0	AT5G23930	mitochondrial transcription termination factor-related / mTERF-related	9e-047
PP050108	8.7	0.8	0.091954	0	AT5G62410	SMC2 (STRUCTURAL MAINTENANCE OF CHROMOSOMES 2); transporter	1e-047
PP048398	7.6	0.7	0.0921053	0	AT4G02930	elongation factor Tu, putative / EF-Tu, putative	2e-022
PP008097	31.4	2.9	0.0923567	0	AT5G48760	60S ribosomal protein L13A (RPL13aD)	3e-056
PP020906	11.9	1.1	0.092437	0	AT4G34220	leucine-rich repeat transmembrane protein kinase, putative	9e-060
PP054005	8.6	0.8	0.0930233	0	AT2G37620	ACT11 (actin-11); structural constituent of cytoskeleton	6e-115
PP010465	81.6	7.6	0.0931373	0	AT1G21280	putative retroelement pol polyprotein [Arabidopsis thaliana]	3e-124
PP016546	7.4	0.7	0.0945946	0	AT3G24550	ATPERK1 (PROLINE EXTENSIN-LIKE RECEPTOR KINASE 1); ATP binding / protein kinase	3e-042
PP089992	11.5	1.1	0.0956522	0	AT5G16620	TIC40	4e-049
PP014515	32.4	3.1	0.095679	0	AT3G55690	unknown protein	7e-034
PP035102	16.7	1.6	0.0958084	0	AT3G11780	MD-2-related lipid recognition domain-containing protein / ML domain-containing protein	1e-066
PP029906	46.7	4.5	0.0963597	0	AT5G54320	unknown protein	4e-078
PP001505	8.3	0.8	0.0963855	0	AT1G10950	endomembrane protein 70, putative	4e-085
PP000733	152	14.7	0.0967105	0	AT4G35100	aquaporin [Brassica oleracea]	7e-014
PP012299	53.7	5.2	0.0968343	0	AT1G73760	zinc finger (C3HC4-type RING finger) family protein	1e-063
PP063131	13.4	1.3	0.0970149	0	AT3G54620	BZO2H1; DNA binding / protein heterodimerization/ sequence-specific DNA binding / transcription factor	5e-055
PP011787	4.1	0.4	0.097561	0	AT3G23030	SHY2 (SHORT HYPOCOTYL 2); transcription factor	5e-034
PP003209	15.2	1.5	0.0986842	0	AT5G53300	UBC11 (UBIQUITIN-CONJUGATING ENZYME 11); ubiquitin-protein ligase	3e-040
PP011583	10.1	1	0.0990099	0	AT5G65410	HB25 (HOMEOBOX PROTEIN 25); DNA binding / sequence-specific DNA binding / transcription factor/ transcription regulator	5e-041
PP029100	8	0.8	0.1	0	AT1G70490	ARFA1D; GTP binding / phospholipase activator/ protein binding	4e-029
PP019159	4	0.4	0.1	0	AT3G54470	UMP synthase [Arabidopsis thaliana]	1e-014
PP076091	29.9	3	0.100334	0	AT4G29700	type I phosphodiesterase/nucleotide pyrophosphatase family protein	3e-128
PP020295	30.8	3.1	0.100649	0	AT5G07470	PMSR3 (PEPTIDEMETHIONINE SULFOXIDE REDUCTASE 3); oxidoreductase, acting on sulfur group of donors, disulfide as acceptor / peptide-methionine-(S)-S-oxide reductase	2e-078
PP003148	7.8	0.8	0.102564	0	AT4G22580	exostosin family protein	3e-030
PP004672	57.1	5.9	0.103327	0	AT2G36200	kinesin motor protein-related	3e-225
PP078876	5.7	0.6	0.105263	0	AT4G39240	kelch repeat-containing F-box family protein	1e-062
PP086836	3.8	0.4	0.105263	0	AT3G62970	zinc finger (C3HC4-type RING finger) family protein	2e-048
PP002878	19.9	2.1	0.105528	0	AT4G11080	high mobility group (HMG1/2) family protein	4e-029
PP004587	33.8	3.6	0.106509	0	AT1G13440	GAPC2 (GLYCERALDEHYDE-3-PHOSPHATE DEHYDROGENASE C2); NAD or NADH binding / binding / catalytic/ glyceraldehyde-3-phosphate dehydrogenase (phosphorylating)/ glyceraldehyde-3-phosphate dehydrogenase	2e-104
PP017645	7.5	0.8	0.106667	0	AT1G01780	LIM domain-containing protein	2e-020
PP029953	7.5	0.8	0.106667	0	AT3G05580	PP2A-2; protein serine/threonine phosphatase	4e-063
PP013918	21.4	2.3	0.107477	0	AT4G35050	FVE; metal ion binding	1e-070
PP026661	4.6	0.5	0.108696	0	AT3G52540	OFP15 (ARABIDOPSIS THALIANA OVATE FAMILY PROTEIN 15)	1e-067
PP026884	5.5	0.6	0.109091	0	AT5G63680	pyruvate kinase, putative	9e-052
PP057601	6.4	0.7	0.109375	0	AT4G32150	ATVAMP713 (VESICLE-ASSOCIATED MEMBRANE PROTEIN 713) [Arabidopsis thaliana]	9e-012
PP020073	38.4	4.2	0.109375	0	AT5G28540	BIP2; ATP binding	1e-018
PP019892	7.3	0.8	0.109589	0	AT1G09630	ATRAB11C (ARABIDOPSIS RAB GTPASE 11C); GTP binding	8e-096
PP090765	7.3	0.8	0.109589	0	AT4G15520	tRNA/rRNA methyltransferase (SpoU) family protein	4e-042
PP029059	21.7	2.4	0.110599	0	AT5G52410	unknown protein	6e-070
PP017131	45.2	5	0.110619	0	AT5G02870	60S ribosomal protein L4/L1 (RPL4D)	2e-105
PP068437	9	1	0.111111	0	AT3G17410	serine/threonine protein kinase, putative	5e-031
PP014151	25.2	2.8	0.111111	0	AT4G31180	aspartyl-tRNA synthetase, putative / aspartate--tRNA ligase, putative	8e-078
PP005788	44.7	5	0.111857	0	AT3G04120	GAPC1 (GLYCERALDEHYDE-3-PHOSPHATE DEHYDROGENASE C SUBUNIT 1); glyceraldehyde-3-phosphate dehydrogenase (phosphorylating)/ glyceraldehyde-3-phosphate dehydrogenase	4e-035
PP008618	19.4	2.2	0.113402	0	AT1G06530	no hit
PP090080	4.4	0.5	0.113636	0	AT1G01550	BEST Arabidopsis thaliana protein match is: BPS1 (BYPASS 1) (TAIR:AT1G01550.2); Has 59 Blast hits to 59 proteins in 12 species: Archae - 0; Bacteria - 1; Metazoa - 0; Fungi - 0; Plants - 58; Viruses - 0; Other Eukaryotes - 0 (source: NCBI BLink).	3e-043
PP013372	100.6	11.5	0.114314	0	AT1G64660	ATMGL (ARABIDOPSIS THALIANA METHIONINE GAMMA-LYASE); catalytic/ methionine gamma-lyase	9e-212
PP095972	5.2	0.6	0.115385	0	AT5G39610	ANAC087; transcription factor	2e-083
PP002313	21.5	2.5	0.116279	0	AT1G07090	LSH1 (LIGHT-DEPENDENT SHORT HYPOCOTYLS 1)	3e-071
PP036259	6	0.7	0.116667	0	AT5G42180	peroxidase, putative	2e-097
PP032198	5.1	0.6	0.117647	0	AT1G61980	mitochondrial transcription termination factor-related / mTERF-related	3e-026
PP038959	5.1	0.6	0.117647	0	AT3G02510	regulator of chromosome condensation (RCC1) family protein	2e-067
PP043472	17	2	0.117647	0	AT4G25130	PMSR2 (PEPTIDEMETHIONINE SULFOXIDE REDUCTASE 2); oxidoreductase, acting on sulfur group of donors, disulfide as acceptor / peptide-methionine-(S)-S-oxide reductase	1e-048
PP061995	4.2	0.5	0.119048	0	AT1G23160	auxin-responsive GH3 family protein	9e-058
PP027011	4.2	0.5	0.119048	0	AT3G18610	RNA recognition motif (RRM)-containing protein	2e-025
PP086719	4.2	0.5	0.119048	0	AT3G28720	unknown protein	2e-036
PP029050	4.2	0.5	0.119048	0	AT5G60910	AP1 (APETALA1); DNA binding / protein binding / protein heterodimerization/ transcription activator/ transcription factor	2e-096
PP014360	15.7	1.9	0.121019	0	AT4G33240	chaperonin, putative	3e-083
PP013899	45.3	5.5	0.121413	0	AT2G25250	unknown protein	5e-032
PP096496	4.1	0.5	0.121951	0	AT1G32640	basic helix-loop-helix (bHLH) family protein	2e-045
PP016510	5.7	0.7	0.122807	0	AT3G49800	BSD domain-containing protein [Arabidopsis thaliana]	5e-014
PP019562	5.7	0.7	0.122807	0	AT4G34215	hydrolase	5e-024
PP024924	7.3	0.9	0.123288	0	AT5G13110	G6PD2 (GLUCOSE-6-PHOSPHATE DEHYDROGENASE 2); glucose-6-phosphate dehydrogenase	4e-114
PP008021	16.2	2	0.123457	0	AT3G02360	6-phosphogluconate dehydrogenase family protein	5e-060
PP017061	36.2	4.5	0.124309	0	AT3G57040	ARR4 (RESPONSE REGULATOR 4); protein binding / transcription regulator/ two-component response regulator	2e-087
PP068326	4	0.5	0.125	0	AT2G18330	AAA-type ATPase family protein	4e-057
PP025403	6.4	0.8	0.125	0	AT2G37230	pentatricopeptide (PPR) repeat-containing protein [Arabidopsis thaliana]	6e-013
PP002650	29.4	3.7	0.12585	0	AT4G23800	high mobility group (HMG1/2) family protein	1e-076
PP021435	7.9	1	0.126582	0	AT1G22740	AtRABG3d (Arabidopsis Rab GTPase homolog G3d); GTP binding	7e-066
PP010767	7.9	1	0.126582	0	AT5G19690	STT3A (STAUROSPORIN AND TEMPERATURE SENSITIVE 3-LIKE A); oligosaccharyl transferase	7e-043
PP083331	5.5	0.7	0.127273	0	AT4G01560	MEE49 (maternal effect embryo arrest 49)	1e-017
PP002604	15.7	2	0.127389	0	AT5G37770	TCH2 (TOUCH 2); calcium ion binding	5e-065
PP063561	4.7	0.6	0.12766	0	AT4G28200	INVOLVED IN: RNA processing; CONTAINS InterPro DOMAIN/s: RNA-processing protein, HAT helix (InterPro:IPR003107), U3 small nucleolar RNA-associated protein 6 (InterPro:IPR013949)	3e-027
PP035979	7.8	1	0.128205	0	AT1G33120	60S ribosomal protein L9 (RPL90B)	1e-086
PP064831	14.8	1.9	0.128378	0	AT3G47090	leucine-rich repeat transmembrane protein kinase, putative	1e-084
PP003376	79.9	10.3	0.128911	0	AT1G72230	plastocyanin-like domain-containing protein	3e-055
PP047914	10.8	1.4	0.12963	0	AT2G18160	ATBZIP2 (ARABIDOPSIS THALIANA BASIC LEUCINE-ZIPPER 2); DNA binding / protein heterodimerization/ transcription factor	1e-057
PP001577	5.4	0.7	0.12963	0	AT3G05470	formin homology 2 domain-containing protein / FH2 domain-containing protein	3e-017
PP093335	7.7	1	0.12987	0	AT5G40580	PBB1; endopeptidase/ peptidase/ threonine-type endopeptidase	2e-027
PP013910	4.6	0.6	0.130435	0	AT1G74950	TIFY10B	4e-017
PP013281	6.1	0.8	0.131148	0	AT5G47880	ERF1-3 (eukaryotic release factor 1-3); translation release factor	4e-037
PP017469	7.6	1	0.131579	0	AT1G18740	unknown protein	2e-079
PP030848	7.6	1	0.131579	0	AT5G08415	lipoic acid synthase family protein	4e-092
PP008640	10.6	1.4	0.132075	0	AT3G62630	EXPRESSED DURING: 14 growth stages; CONTAINS InterPro DOMAIN/s: Protein of unknown function DUF1645 (InterPro:IPR012442); BEST Arabidopsis thaliana protein match is: calmodulin-binding protein (TAIR:AT2G15760.1)	3e-035
PP061275	5.3	0.7	0.132075	0	AT5G08540	predicted protein [Populus trichocarpa]	1e-007
PP028340	20.4	2.7	0.132353	0	AT4G29450	leucine-rich repeat family protein / protein kinase family protein	2e-168
PP015982	40.7	5.4	0.132678	0	AT5G20020	RAN2; GTP binding / GTPase/ protein binding	5e-114
PP031206	26.3	3.5	0.13308	0	AT1G18370	HIK (HINKEL); ATP binding / microtubule motor	7e-141
PP029397	8.2	1.1	0.134146	0	AT3G02320	RNA binding / tRNA (guanine-N2-)-methyltransferase	4e-057
PP003517	111.6	15	0.134409	0	AT2G29550	TUB8; structural constituent of cytoskeleton	4e-202
PP028376	11.9	1.6	0.134454	0	AT5G01070	zinc finger (C3HC4-type RING finger) family protein	3e-073
PP017164	5.2	0.7	0.134615	0	AT2G20825	ULT1 (ULTRAPETALA1); DNA binding	1e-021
PP087925	10.4	1.4	0.134615	0	AT3G08600	unknown protein	4e-025
PP007247	39.3	5.3	0.13486	0	AT5G03340	cell division cycle protein 48, putative / CDC48, putative	4e-069
PP046043	3.7	0.5	0.135135	0	AT1G50480	THFS (10-FORMYLTETRAHYDROFOLATE SYNTHETASE); ATP binding / copper ion binding / formate-tetrahydrofolate ligase	6e-062
PP095664	3.7	0.5	0.135135	0	AT1G58360	AAP4; acidic amino acid transmembrane transporter/ amino acid transmembrane transporter/ neutral amino acid transmembrane transporter/ primary active transmembrane transporter	5e-078
PP038556	3.7	0.5	0.135135	0	AT1G70090	LGT8 (GLUCOSYL TRANSFERASE FAMILY 8); polygalacturonate 4-alpha-galacturonosyltransferase/ transferase, transferring glycosyl groups / transferase, transferring hexosyl groups	5e-066
PP062682	3.7	0.5	0.135135	0	AT3G62310	RNA helicase, putative	1e-052
PP086787	3.7	0.5	0.135135	0	AT5G62390	ATBAG7 (ARABIDOPSIS THALIANA BCL-2-ASSOCIATED ATHANOGENE 7); calmodulin binding	2e-017
PP009789	63.5	8.6	0.135433	0	AT3G57520	AtSIP2 (Arabidopsis thaliana seed imbibition 2); hydrolase, hydrolyzing O-glycosyl compounds	2e-164
PP089382	5.9	0.8	0.135593	0	AT3G09300	ORP3B (OSBP(OXYSTEROL BINDING PROTEIN)-RELATED PROTEIN 3B); oxysterol binding	1e-032
PP024818	5.9	0.8	0.135593	0	AT3G12630	zinc finger (AN1-like) family protein	1e-026
PP016091	90.6	12.3	0.135762	0	AT5G65690	PCK1 (PHOSPHOENOLPYRUVATE CARBOXYKINASE 1); ATP binding / phosphoenolpyruvate carboxykinase (ATP)/ phosphoenolpyruvate carboxykinase/ purine nucleotide binding	1e-164
PP062813	4.4	0.6	0.136364	0	AT3G04560	unknown protein	3e-036
PP018275	4.4	0.6	0.136364	0	AT5G23070	thymidine kinase, putative	2e-018
PP009122	22	3	0.136364	0	AT5G60790	ATGCN1; transporter	1e-101
PP058422	40.9	5.6	0.136919	0	AT3G61490	glycoside hydrolase family 28 protein / polygalacturonase (pectinase) family protein	2e-180
PP007367	5.1	0.7	0.137255	0	AT1G62740	stress-inducible protein, putative [Arabidopsis thaliana]	7e-013
PP012103	5.1	0.7	0.137255	0	AT3G10050	OMR1 (L-O-METHYLTHREONINE RESISTANT 1); L-threonine ammonia-lyase [Arabidopsis thaliana]	1e-011
PP010896	8	1.1	0.1375	0	AT3G54000	unknown protein [Arabidopsis thaliana]	2e-011
PP039918	10.9	1.5	0.137615	0	AT4G10810	unknown protein	7e-018
PP000518	5.8	0.8	0.137931	0	AT2G41550	transcription termination factor	2e-023
PP011836	5.8	0.8	0.137931	0	AT4G36530	hydrolase, alpha/beta fold family protein	9e-031
PP039572	32.4	4.5	0.138889	0	AT4G01850	SAM-2 (S-ADENOSYLMETHIONINE SYNTHETASE 2); copper ion binding / methionine adenosyltransferase	2e-048
PP013135	34.5	4.8	0.13913	0	AT4G27710	CYP709B2; electron carrier/ heme binding / iron ion binding / monooxygenase/ oxygen binding	1e-166
PP078522	4.3	0.6	0.139535	0	AT3G23050	PAP2 (PHYTOCHROME-ASSOCIATED PROTEIN 2); transcription factor	1e-031
PP029506	6.4	0.9	0.140625	0	AT5G16370	AMP-binding protein, putative	1e-083
PP043073	4.2	0.6	0.142857	0	AT1G66740	SGA2	3e-067
PP093821	4.2	0.6	0.142857	0	AT2G35350	POL (poltergeist); protein serine/threonine phosphatase	2e-044
PP095490	4.2	0.6	0.142857	0	AT5G26820	ATIREG3 (IRON-REGULATED PROTEIN 3)	2e-051
PP019555	7.7	1.1	0.142857	0	AT4G19490	protein binding	4e-095
PP049790	6.3	0.9	0.142857	0	AT5G13550	SULTR4;2; sulfate transmembrane transporter	6e-120
PP083655	9.1	1.3	0.142857	0	AT5G40140	armadillo/beta-catenin repeat family protein / U-box domain-containing protein	2e-034
PP012224	11.1	1.6	0.144144	0	AT2G24940	ATMP2; heme binding	8e-035
PP009086	6.2	0.9	0.145161	0	AT1G15950	CCR1 (CINNAMOYL COA REDUCTASE 1); cinnamoyl-CoA reductase	8e-050
PP023713	22	3.2	0.145455	0	AT3G52960	peroxiredoxin type 2, putative	2e-095
PP028789	4.8	0.7	0.145833	0	AT3G60490	AP2 domain-containing transcription factor TINY, putative	1e-018
PP027259	4.8	0.7	0.145833	0	AT4G33110	cyclopropane fatty acid synthase, putative / CPA-FA synthase, putative	3e-110
PP006436	18.5	2.7	0.145946	0	AT4G28040	nodulin MtN21 family protein	8e-055
PP057873	4.1	0.6	0.146341	0	AT5G16486	CONTAINS InterPro DOMAIN/s: RNA-directed DNA polymerase (reverse transcriptase), related (InterPro:IPR015706)	9e-028
PP010590	10.2	1.5	0.147059	0	AT4G32285	epsin N-terminal homology (ENTH) domain-containing protein / clathrin assembly protein-related	2e-074
PP011387	10.1	1.5	0.148515	0	AT3G04090	SIP1A (SMALL AND BASIC INTRINSIC PROTEIN 1A); water channel	4e-049
PP008649	19.5	2.9	0.148718	0	AT4G30810	scpl29 (serine carboxypeptidase-like 29); serine-type carboxypeptidase	2e-053
PP001324	14.1	2.1	0.148936	0	AT3G01150	PTB1 (POLYPYRIMIDINE TRACT-BINDING PROTEIN 1); RNA binding / nucleic acid binding / nucleotide binding	6e-136
PP013378	149	22.3	0.149664	0	AT1G48830	40S ribosomal protein S7 (RPS7B)	2e-095
PP004985	138.1	20.7	0.149891	0	AT5G64570	XYL4; hydrolase, hydrolyzing O-glycosyl compounds / xylan 1,4-beta-xylosidase	0.0
PP068154	4	0.6	0.15	0	AT5G26742	emb1138 (embryo defective 1138); ATP binding / ATP-dependent helicase/ RNA binding / helicase/ nucleic acid binding / zinc ion binding	8e-045
PP016698	92.4	13.9	0.150433	0	AT5G16250	unknown protein	3e-083
PP009748	18.6	2.8	0.150538	0	AT5G10920	argininosuccinate lyase, putative / arginosuccinase, putative	8e-045
PP010068	5.3	0.8	0.150943	0	AT1G20100	unknown protein	4e-026
PP005550	13.2	2	0.151515	0	AT1G75630	AVA-P4; ATPase	1e-032
PP046780	7.2	1.1	0.152778	0	AT1G22330	RNA recognition motif (RRM)-containing protein	1e-062
PP028508	7.2	1.1	0.152778	0	AT2G03760	ST; brassinosteroid sulfotransferase/ sulfotransferase	2e-109
PP030703	9.1	1.4	0.153846	0	AT2G41830	binding	2e-079
PP070218	5.2	0.8	0.153846	0	AT5G10220	ANNAT7 (ANNEXIN ARABIDOPSIS 7); calcium ion binding / calcium-dependent phospholipid binding	1e-057
PP001970	10.3	1.6	0.15534	0	AT3G07470	unknown protein	8e-075
PP019943	480.1	74.7	0.155593	0	AT3G16240	DELTA-TIP; ammonia transporter/ methylammonium transmembrane transporter/ water channel	3e-123
PP000572	14.1	2.2	0.156028	0	AT5G13870	xyloglucan:xyloglucosyl transferase, putative / xyloglucan endotransglycosylase, putative / endo-xyloglucan transferase, putative	2e-052
PP000821	20.5	3.2	0.156098	0	AT2G40330	Bet v I allergen family protein	2e-094
PP036826	39.7	6.2	0.156171	0	AT5G12250	TUB8; structural constituent of cytoskeleton	7e-088
PP096217	5.1	0.8	0.156863	0	AT5G23470	NLI interacting factor (NIF) family protein	1e-031
PP005057	58	9.1	0.156897	0	AT5G18840	integral membrane protein, putative	3e-093
PP001565	305.4	48	0.157171	0	AT4G17520	nuclear RNA-binding protein, putative	3e-072
PP020969	28.6	4.5	0.157343	0	AT2G35880	CONTAINS InterPro DOMAIN/s: Targeting for Xklp2 (InterPro:IPR009675); BEST Arabidopsis thaliana protein match is: unknown protein (TAIR:AT2G25480.1)	7e-057
PP001573	10.8	1.7	0.157407	0	AT3G01390	VMA10 (VACUOLAR MEMBRANE ATPASE 10); hydrogen ion transporting ATP synthase, rotational mechanism	6e-019
PP021151	35.3	5.6	0.15864	0	AT4G35730	unknown protein	7e-040
PP006552	23.2	3.7	0.159483	0	AT3G16150	L-asparaginase, putative / L-asparagine amidohydrolase, putative	2e-144
PP007580	20.6	3.3	0.160194	0	AT5G64640	pectinesterase family protein	2e-045
PP024564	8.1	1.3	0.160494	0	AT1G21400	2-oxoisovalerate dehydrogenase, putative / 3-methyl-2-oxobutanoate dehydrogenase, putative / branched-chain alpha-keto acid dehydrogenase E1 alpha subunit, putative	6e-060
PP008722	54.2	8.7	0.160517	0	AT1G70560	TAR2 (TRYPTOPHAN AMINOTRANSFERASE RELATED 2); L-tryptophan:2-oxoglutarate aminotransferase/ L-tryptophan:pyruvate aminotransferase/ carbon-sulfur lyase	1e-196
PP011413	21.8	3.5	0.16055	0	AT5G02530	RNA and export factor-binding protein, putative	1e-016
PP020522	236.1	38	0.160949	0	AT3G04050	pyruvate kinase, putative	1e-026
PP025880	7.4	1.2	0.162162	0	AT1G32160	unknown protein	5e-051
PP050418	3.7	0.6	0.162162	0	AT1G77810	galactosyltransferase family protein	8e-037
PP074254	6.7	1.1	0.164179	0	AT3G05675	protein binding	2e-027
PP004363	235.3	38.7	0.164471	0	AT3G30775	ERD5 (EARLY RESPONSIVE TO DEHYDRATION 5); proline dehydrogenase	2e-242
PP030701	7.9	1.3	0.164557	0	AT1G04680	pectate lyase family protein	9e-101
PP026179	18.7	3.1	0.165775	0	AT1G68580	agenet domain-containing protein / bromo-adjacent homology (BAH) domain-containing protein	3e-017
PP015433	510.8	85	0.166406	0	AT2G45180	ELP (EXTENSIN-LIKE PROTEIN); lipid binding	5e-030
PP095780	4.2	0.7	0.166667	0	AT1G13090	CYP71B23; electron carrier/ heme binding / iron ion binding / monooxygenase/ oxygen binding	8e-076
PP014957	5.4	0.9	0.166667	0	AT2G47990	SWA1 (SLOW WALKER1); nucleotide binding	4e-027
PP050227	7.2	1.2	0.166667	0	AT3G49220	pectinesterase family protein	1e-069
PP030021	10.8	1.8	0.166667	0	AT5G53150	DNAJ heat shock N-terminal domain-containing protein	1e-056
PP026165	4.8	0.8	0.166667	0	AT4G33060	peptidyl-prolyl cis-trans isomerase cyclophilin-type family protein	2e-035
PP054587	28.7	4.8	0.167247	0	AT3G47920	putative non-LTR retroelement reverse transcriptase [Arabidopsis thaliana]	2e-027
PP010821	17.3	2.9	0.16763	0	AT3G62720	XT1 (XYLOSYLTRANSFERASE 1); UDP-xylosyltransferase/ transferase/ transferase, transferring glycosyl groups / xyloglucan 6-xylosyltransferase	6e-026
PP000723	22	3.7	0.168182	0	AT1G69780	ATHB-3 (ARABIDOPSIS THALIANA HOMEOBOX 3); DNA binding / sequence-specific DNA binding / transcription factor	8e-091
PP005560	85	14.3	0.168235	0	AT5G64400	EXPRESSED IN: 25 plant structures; EXPRESSED DURING: 15 growth stages; CONTAINS InterPro DOMAIN/s: CHCH (InterPro:IPR010625); BEST Arabidopsis thaliana protein match is: unknown protein (TAIR:AT5G09570.1)	7e-037
PP002072	54.6	9.2	0.168498	0	AT2G41340	NRPB5; DNA binding / DNA-directed RNA polymerase	7e-085
PP026299	8.3	1.4	0.168675	0	AT5G18620	CHR17 (CHROMATIN REMODELING FACTOR17); ATP binding / DNA binding / DNA-dependent ATPase/ helicase/ hydrolase, acting on acid anhydrides, in phosphorus-containing anhydrides / nucleic acid binding / nucleosome binding	3e-034
PP028279	14.8	2.5	0.168919	0	AT1G55210	disease resistance response	8e-080
PP030903	6.5	1.1	0.169231	0	AT1G14880	INVOLVED IN: response to oxidative stress; LOCATED IN: plasma membrane; CONTAINS InterPro DOMAIN/s: EGF-type aspartate/asparagine hydroxylation conserved site (InterPro:IPR000152), Protein of unknown function Cys-rich (InterPro:IPR006461)	2e-026
PP010680	13	2.2	0.169231	0	AT3G15280	unknown protein	7e-056
PP034245	16.5	2.8	0.169697	0	AT3G02630	acyl-(acyl-carrier-protein) desaturase, putative / stearoyl-ACP desaturase, putative	3e-085
PP016351	65.9	11.2	0.169954	0	AT1G17880	nascent polypeptide-associated complex (NAC) domain-containing protein / BTF3b-like transcription factor, putative	2e-033
PP053829	4.7	0.8	0.170213	0	AT3G24660	MRLK (MERISTEMATIC RECEPTOR-LIKE KINASE); ATP binding / protein binding / protein kinase/ protein serine/threonine kinase	8e-093
PP003284	4.7	0.8	0.170213	0	AT5G03380	heavy-metal-associated domain-containing protein [Arabidopsis thaliana]	2e-009
PP028855	4.7	0.8	0.170213	0	AT5G26280	meprin and TRAF homology domain-containing protein / MATH domain-containing protein	5e-099
PP008683	4.1	0.7	0.170732	0	AT5G66230	unknown protein	8e-036
PP010730	14	2.4	0.171429	0	AT3G13470	HSP60-2 (HEAT SHOCK PROTEIN 60-2); ATP binding	7e-064
PP018119	17.3	3	0.17341	0	AT1G03470	kinase interacting family protein	2e-024
PP014106	53.6	9.3	0.173507	0	AT5G13490	AAC2 (ADP/ATP carrier 2); ATP:ADP antiporter/ binding	3e-046
PP030266	29.2	5.1	0.174658	0	AT4G33320	unknown protein	8e-200
PP022615	4	0.7	0.175	0	AT2G31270	CDT1a protein [Arabidopsis thaliana]	4e-014
PP065372	4	0.7	0.175	0	AT4G34450	coatomer gamma-2 subunit, putative / gamma-2 coat protein, putative / gamma-2 COP, putative	6e-027
PP021594	97.1	17.3	0.178167	0	AT1G47540	trypsin inhibitor, putative	9e-022
PP003950	131.3	23.4	0.178218	0	AT2G30620	histone H1.2	1e-021
PP020326	112.7	20.1	0.17835	0	AT3G11510	40S ribosomal protein S14 (RPS14B)	6e-063
PP017433	57.5	10.3	0.17913	0	AT1G27970	NTF2B (NUCLEAR TRANSPORT FACTOR 2B); Ran GTPase binding / protein transporter	4e-066
PP031552	7.8	1.4	0.179487	0	AT4G22320	unknown protein	1e-017
PP012369	109.9	19.8	0.180164	0	AT1G02640	BXL2 (BETA-XYLOSIDASE 2); hydrolase, hydrolyzing O-glycosyl compounds	0.0
PP024633	13.8	2.5	0.181159	0	AT2G43760	molybdopterin biosynthesis MoaE family protein	2e-076
PP029527	11	2	0.181818	0	AT1G19180	JAZ1 (JASMONATE-ZIM-DOMAIN PROTEIN 1); protein binding	1e-087
PP094569	4.4	0.8	0.181818	0	AT1G20780	SAUL1 (SENESCENCE-ASSOCIATED E3 UBIQUITIN LIGASE 1); ubiquitin-protein ligase	2e-021
PP020861	26.4	4.8	0.181818	0	AT3G13920	EIF4A1 (EUKARYOTIC TRANSLATION INITIATION FACTOR 4A1); ATP-dependent helicase/ translation initiation factor	1e-066
PP007740	47.2	8.6	0.182203	0	AT1G06680	PSBP-1 (PHOTOSYSTEM II SUBUNIT P-1); poly(U) binding	5e-060
PP000681	41.7	7.6	0.182254	0	AT4G14030	SBP1 (selenium-binding protein 1); selenium binding	3e-177
PP031162	38.9	7.1	0.182519	0	AT2G47460	AtMYB82 (myb domain protein 82); DNA binding / transcription factor	7e-073
PP017167	18.6	3.4	0.182796	0	AT1G18300	atnudt21 (Arabidopsis thaliana Nudix hydrolase homolog 21); hydrolase	1e-058
PP025249	8.2	1.5	0.182927	0	AT3G04740	SWP (STRUWWELPETER)	2e-090
PP034356	39.8	7.3	0.183417	0	AT2G47690	NADH-ubiquinone oxidoreductase-related	8e-042
PP027414	10.9	2	0.183486	0	AT3G53400	LOCATED IN: endomembrane system; CONTAINS InterPro DOMAIN/s: Methyltransferase FkbM (InterPro:IPR006342); BEST Arabidopsis thaliana protein match is: methyltransferase (TAIR:AT4G24805.1)	5e-080
PP025622	4.9	0.9	0.183673	0	AT3G57220	UDP-GlcNAc:dolichol phosphate N-acetylglucosamine-1-phosphate transferase, putative	9e-028
PP088229	4.9	0.9	0.183673	0	AT5G53060	KH domain-containing protein	5e-085
PP060555	7.6	1.4	0.184211	0	AT2G14520	CBS domain-containing protein	5e-081
PP025414	16.8	3.1	0.184524	0	AT4G24800	MA3 domain-containing protein	2e-101
PP012880	5.4	1	0.185185	0	AT1G07210	30S ribosomal protein S18 family	2e-034
PP003921	13.5	2.5	0.185185	0	AT4G00830	RNA recognition motif (RRM)-containing protein	2e-049
PP003435	8.1	1.5	0.185185	0	AT3G56150	EIF3C (EUKARYOTIC TRANSLATION INITIATION FACTOR 3C); translation initiation factor	9e-049
PP073924	4.3	0.8	0.186047	0	AT5G22250	CCR4-NOT transcription complex protein, putative	1e-040
PP018592	8.6	1.6	0.186047	0	AT5G64930	CPR5 (CONSTITUTIVE EXPRESSION OF PR GENES 5)	1e-034
PP000600	20.4	3.8	0.186275	0	AT1G12570	HTH (HOTHEAD); FAD binding / aldehyde-lyase/ mandelonitrile lyase	3e-116
PP090853	11.8	2.2	0.186441	0	AT1G66150	TMK1 (TRANSMEMBRANE KINASE 1); transmembrane receptor protein serine/threonine kinase	5e-124
PP016863	5.9	1.1	0.186441	0	AT3G63500	unknown protein	1e-055
PP028584	10.6	2	0.188679	0	AT5G21100	L-ascorbate oxidase/ copper ion binding / oxidoreductase	1e-096
PP010523	3.7	0.7	0.189189	0	AT5G27320	GID1A (GA INSENSITIVE DWARF1A); hydrolase	2e-026
PP006267	24.3	4.6	0.1893	0	AT4G12390	PME1 (PECTIN METHYLESTERASE INHIBITOR 1); enzyme inhibitor/ pectinesterase/ pectinesterase inhibitor	2e-076
PP020627	132.7	25.2	0.189902	0	AT1G78040	pollen Ole e 1 allergen and extensin family protein	2e-064
PP040416	4.2	0.8	0.190476	0	AT1G02370	pentatricopeptide (PPR) repeat-containing protein	1e-047
PP002579	4.2	0.8	0.190476	0	AT2G46200	unknown protein	8e-040
PP010900	4.2	0.8	0.190476	0	AT4G20940	leucine-rich repeat family protein	4e-020
PP058218	4.2	0.8	0.190476	0	AT5G12940	leucine-rich repeat family protein	7e-054
PP016317	27.7	5.3	0.191336	0	AT4G25260	invertase/pectin methylesterase inhibitor family protein	1e-074
PP031913	4.7	0.9	0.191489	0	AT1G70300	KUP6; potassium ion transmembrane transporter	6e-055
PP023070	15.1	2.9	0.192053	0	AT2G45650	SEP4 (SEPALLATA 4); DNA binding / transcription factor	3e-089
PP068493	21.2	4.1	0.193396	0	AT5G23280	TCP family transcription factor, putative	1e-061
PP035700	18.6	3.6	0.193548	0	AT5G65770	LINC1 (LITTLE NUCLEI1)	3e-068
PP005382	78.4	15.2	0.193878	0	AT3G59000	F-box family protein	8e-137
PP042931	6.7	1.3	0.19403	0	AT2G19385	zinc ion binding	5e-055
PP020789	43.6	8.5	0.194954	0	AT5G17920	ATMS1; 5-methyltetrahydropteroyltriglutamate-homocysteine S-methyltransferase/ copper ion binding / methionine synthase	3e-060
PP025660	4.1	0.8	0.195122	0	AT2G01750	ATMAP70-2 (microtubule-associated proteins 70-2); microtubule binding	4e-043
PP096762	4.1	0.8	0.195122	0	AT4G01330	protein kinase family protein	2e-059
PP015629	4.1	0.8	0.195122	0	AT4G31210	DNA topoisomerase family protein	2e-081
PP029000	4.6	0.9	0.195652	0	AT3G23880	F-box family protein	4e-057
PP013529	48	9.4	0.195833	0	AT4G09000	GRF2 (GENERAL REGULATORY FACTOR 2); protein binding / protein phosphorylated amino acid binding	4e-082
PP016796	16.3	3.2	0.196319	0	AT5G15230	GASA4 (GAST1 PROTEIN HOMOLOG 4)	3e-035
PP079632	33	6.5	0.19697	0	AT1G05805	DNA binding / transcription factor	4e-065
PP028363	7.6	1.5	0.197368	0	AT3G09035	sugar binding	1e-055
PP096144	8.1	1.6	0.197531	0	AT1G63840	zinc finger (C3HC4-type RING finger) family protein	1e-057
PP023416	9.1	1.8	0.197802	0	AT1G16910	LSH7 (LIGHT SENSITIVE HYPOCOTYLS 7)	1e-081
PP094675	11.1	2.2	0.198198	0	AT2G27080	harpin-induced protein-related / HIN1-related / harpin-responsive protein-related	2e-112
PP031731	22.1	4.4	0.199095	0	AT2G47890	zinc finger (B-box type) family protein [Arabidopsis thaliana]	4e-009
PP026576	4	0.8	0.2	0	AT2G14080	disease resistance protein (TIR-NBS-LRR class), putative	2e-041
PP027787	7	1.4	0.2	0	AT2G16640	ATTOC120; GTP binding	5e-020
PP018102	9.5	1.9	0.2	0	AT3G14920	unknown protein	9e-090
PP023132	4.5	0.9	0.2	0	AT3G16300	integral membrane family protein	2e-025
PP003283	29.4	5.9	0.20068	0	AT5G24860	FPF1 (FLOWERING PROMOTING FACTOR 1)	3e-047
PP005270	30.2	6.1	0.201987	0	AT3G44750	HD2B (HISTONE DEACETYLASE 2B); histone deacetylase	7e-021
PP001361	9.4	1.9	0.202128	0	AT3G61640	AGP16 (ARABINOGALACTAN PROTEIN 16)	4e-019
PP014167	149.4	30.2	0.202142	0	AT5G59690	histone H4	4e-028
PP043553	7.4	1.5	0.202703	0	AT5G17540	transferase family protein	6e-109
PP008667	5.4	1.1	0.203704	0	AT4G24210	SLY2 (SLEEPY2)	5e-083
PP016326	112.4	22.9	0.203737	0	AT4G29020	glycine-rich protein [Arabidopsis thaliana]	1e-010
PP058403	4.9	1	0.204082	0	AT4G22150	PUX3; protein binding	3e-045
PP029907	4.4	0.9	0.204545	0	AT4G37240	unknown protein	9e-043
PP011578	4.4	0.9	0.204545	0	AT5G64510	unknown protein	2e-073
PP001580	17.1	3.5	0.204678	0	AT3G10730	sad1/unc-84 protein-related	3e-051
PP011048	7.8	1.6	0.205128	0	AT3G10920	MSD1 (MANGANESE SUPEROXIDE DISMUTASE 1); metal ion binding / superoxide dismutase	3e-022
PP035934	3.9	0.8	0.205128	0	AT3G12830	auxin-responsive family protein	2e-048
PP051155	3.9	0.8	0.205128	0	AT5G05680	nuclear pore complex protein-related [Arabidopsis thaliana]	1e-011
PP003803	27.2	5.6	0.205882	0	AT3G02650	pentatricopeptide (PPR) repeat-containing protein	1e-094
PP001876	108.2	22.3	0.2061	0	AT4G00850	AN3 (ANGUSTIFOLIA 3); protein binding / transcription coactivator	6e-042
PP035928	6.3	1.3	0.206349	0	AT4G36400	FAD linked oxidase family protein	3e-077
PP005275	113	23.4	0.20708	0	AT1G65720	unknown protein	4e-059
PP012735	48.2	10	0.207469	0	AT3G07320	glycosyl hydrolase family 17 protein [Arabidopsis thaliana]	5e-011
PP029865	28.4	5.9	0.207746	0	AT5G62680	proton-dependent oligopeptide transport (POT) family protein	2e-220
PP032274	14.4	3	0.208333	0	AT3G22660	rRNA processing protein-related	2e-070
PP081150	4.8	1	0.208333	0	AT5G22690	disease resistance protein (TIR-NBS-LRR class), putative	1e-039
PP011149	6.7	1.4	0.208955	0	AT2G37550	AGD7; ARF GTPase activator/ DNA binding / zinc ion binding	7e-046
PP029514	6.7	1.4	0.208955	0	AT4G34920	1-phosphatidylinositol phosphodiesterase-related	1e-090
PP065593	11	2.3	0.209091	0	AT3G05700	INVOLVED IN: response to water deprivation; CONTAINS InterPro DOMAIN/s: Drought induced 19 (InterPro:IPR008598); BEST Arabidopsis thaliana protein match is: HRB1 (HYPERSENSITIVE TO RED AND BLUE); protein binding (TAIR:AT5G49230.1)	2e-030
PP047225	8.1	1.7	0.209877	0	AT5G65850	F-box family protein	3e-031
PP104852	3.8	0.8	0.210526	1e-06	AT2G29190	APUM1 (Arabidopsis Pumilio 1); RNA binding / binding	8e-016
PP066302	3.8	0.8	0.210526	1e-06	AT4G29480	mitochondrial ATP synthase g subunit family protein [Arabidopsis thaliana]	2e-012
PP022933	21.8	4.6	0.211009	0	AT1G63900	Zinc finger, RING-type [Medicago truncatula]	3e-016
PP032135	17.5	3.7	0.211429	0	AT3G16280	DNA binding / transcription factor	9e-055
PP032699	11.8	2.5	0.211864	0	AT2G21330	fructose-bisphosphate aldolase, putative	6e-125
PP012652	17.4	3.7	0.212644	0	AT2G33150	ACAT2 (ACETOACETYL-COA THIOLASE 2); acetyl-CoA C-acetyltransferase/ catalytic	1e-083
PP023183	4.7	1	0.212766	0	AT1G02000	GAE1 (UDP-D-GLUCURONATE 4-EPIMERASE 1); UDP-glucuronate 4-epimerase/ catalytic	5e-056
PP037424	4.7	1	0.212766	0	AT2G46500	phosphatidylinositol 3- and 4-kinase family protein / ubiquitin family protein	4e-069
PP007712	43.7	9.3	0.212815	0	AT4G37210	tetratricopeptide repeat (TPR)-containing protein	2e-094
PP023160	16.4	3.5	0.213415	0	AT3G56800	calmodulin, putative	3e-074
PP052109	7	1.5	0.214286	0	AT5G16030	unknown protein	5e-027
PP021277	102.1	21.9	0.214496	0	AT4G20260	DREPP plasma membrane polypeptide family protein	3e-048
PP045182	6.5	1.4	0.215385	0	AT3G03220	ATEXPA13 (ARABIDOPSIS THALIANA EXPANSIN A13)	2e-104
PP051675	5.1	1.1	0.215686	0	AT1G06560	NOL1/NOP2/sun family protein	1e-107
PP066595	3.7	0.8	0.216216	1e-06	AT5G16000	leucine-rich repeat family protein / protein kinase family protein	6e-035
PP047069	6.9	1.5	0.217391	0	AT5G14105	unknown protein	8e-016
PP023742	20.2	4.4	0.217822	0	AT2G47330	DEAD/DEAH box helicase, putative	8e-037
PP044818	5.5	1.2	0.218182	0	AT4G15570	MAA3 (MAGATAMA 3)	5e-029
PP022251	57.2	12.5	0.218531	0	AT3G02140	TMAC2 (TWO OR MORE ABRES-CONTAINING GENE 2)	1e-046
PP014870	260.5	57	0.21881	0	AT3G14310	ATPME3; pectinesterase	3e-288
PP000076	55.1	12.1	0.219601	0	AT5G64310	AGP1 (ARABINOGALACTAN PROTEIN 1) [Arabidopsis thaliana]	2e-012
PP017401	9.1	2	0.21978	0	AT5G65510	AIL6 (AINTEGUMENTA-LIKE 6); DNA binding / transcription factor	3e-024
PP000583	19.1	4.2	0.219895	0	AT5G20060	phospholipase/carboxylesterase family protein	1e-118
PP010363	10	2.2	0.22	0	AT2G17120	LYM2 (LYSM DOMAIN GPI-ANCHORED PROTEIN 2 PRECURSOR)	2e-038
PP005937	40.9	9	0.220049	0	AT5G15220	ribosomal protein L27 family protein	1e-071
PP006674	31.2	6.9	0.221154	0	AT4G29040	RPT3 (REGULATORY PARTICLE TRIPLE-A ATPASE 3); ATPase	2e-099
PP070493	11.3	2.5	0.221239	0	AT1G22460	LOCATED IN: endomembrane system; CONTAINS InterPro DOMAIN/s: Protein of unknown function DUF246, plant (InterPro:IPR004348); BEST Arabidopsis thaliana protein match is: EDA30 (embryo sac development arrest 30) (TAIR:AT3G03810.1)	4e-054
PP015137	38.7	8.6	0.222222	0	AT1G08000	zinc finger (GATA type) family protein	2e-119
PP075389	5.4	1.2	0.222222	0	AT3G02090	MPPalpha (mitochondrial processing peptidase alpha subunit); catalytic/ metal ion binding / metalloendopeptidase/ zinc ion binding	3e-083
PP019907	9	2	0.222222	0	AT5G23570	SGS3 (SUPPRESSOR OF GENE SILENCING 3)	6e-048
PP075785	3.6	0.8	0.222222	1e-06	AT2G24250	F-box family protein	1e-027
PP043990	9.9	2.2	0.222222	0	AT4G28940	catalytic	3e-152
PP004947	74.2	16.5	0.222372	0	AT1G79010	NADH-ubiquinone oxidoreductase 23 kDa subunit, mitochondrial (TYKY)	3e-116
PP012502	11.6	2.6	0.224138	0	AT2G45300	3-phosphoshikimate 1-carboxyvinyltransferase, putative / 5-enolpyruvylshikimate-3-phosphate, putative / EPSP synthase, putative	7e-069
PP031541	12	2.7	0.225	0	AT2G37560	ORC2 (ORIGIN RECOGNITION COMPLEX SECOND LARGEST SUBUNIT 2); DNA replication origin binding / protein binding	3e-111
PP033528	11.1	2.5	0.225225	0	AT4G23850	LACS6 (long-chain acyl-CoA synthetase 6); long-chain-fatty-acid-CoA ligase	3e-152
PP002771	73.7	16.6	0.225237	0	AT3G13690	protein kinase family protein	2e-183
PP004582	50.6	11.4	0.225296	0	AT5G63180	pectate lyase family protein	6e-156
PP023099	61.2	13.8	0.22549	0	AT2G22840	AtGRF3 (GROWTH-REGULATING FACTOR 3); transcription activator	2e-070
PP004581	71.8	16.2	0.225627	0	AT2G39220	PLP9 (PATATIN-LIKE PROTEIN 9); nutrient reservoir	5e-162
PP044800	6.2	1.4	0.225806	0	AT3G17100	transcription factor	2e-037
PP059199	6.2	1.4	0.225806	0	AT4G20960	cytidine/deoxycytidylate deaminase family protein	7e-118
PP080849	6.2	1.4	0.225806	0	AT4G36970	no hit
PP003158	32.3	7.3	0.226006	0	AT4G24780	pectate lyase family protein	7e-060
PP016233	18.1	4.1	0.226519	0	AT1G79880	AtLa1 (Arabidopsis thaliana La protein 1); RNA binding	3e-082
PP023894	6.6	1.5	0.227273	0	AT2G46490	unknown protein	3e-034
PP010152	29.9	6.8	0.227425	0	AT1G71960	ABC transporter family protein	7e-212
PP014193	121.7	27.7	0.227609	0	AT1G73620	thaumatin-like protein, putative / pathogenesis-related protein, putative	4e-127
PP019522	7.9	1.8	0.227848	0	AT3G05840	ATSK11; protein kinase/ protein serine/threonine kinase	3e-071
PP014925	178.8	40.8	0.228188	0	AT5G42020	BIP2; ATP binding	3e-258
PP056110	3.5	0.8	0.228571	2e-06	AT3G06580	GALK; ATP binding / galactokinase	6e-050
PP013718	26.2	6	0.229008	0	AT1G21750	ATPDIL1-2 (PDI-LIKE 1-2); protein disulfide isomerase	1e-060
PP050756	4.8	1.1	0.229167	0	AT3G05800	transcription factor	1e-019
PP027319	4.8	1.1	0.229167	0	AT4G29510	PRMT11 (ARGININE METHYLTRANSFERASE 11); protein-arginine N-methyltransferase	5e-049
PP018964	5.2	1.2	0.230769	0	AT1G79380	RGLG2 (RING domain Ligase2); ubiquitin-protein ligase	1e-039
PP013312	128.8	29.8	0.231366	0	AT5G03480	nucleotide binding [Arabidopsis thaliana]	4e-022
PP032125	24.6	5.7	0.231707	0	AT1G68550	AP2 domain-containing transcription factor, putative	4e-023
PP015947	5.6	1.3	0.232143	0	AT1G78080	AP2 domain containing protein RAP2.4 [Arabidopsis thaliana]	3e-009
PP021283	17.6	4.1	0.232955	0	AT3G11650	NHL2	4e-043
PP026960	34.2	8	0.233918	0	AT5G60250	zinc finger (C3HC4-type RING finger) family protein	9e-125
PP035438	4.7	1.1	0.234043	0	AT4G31990	ASP5 (ASPARTATE AMINOTRANSFERASE 5); L-aspartate:2-oxoglutarate aminotransferase	9e-082
PP011957	123.9	29.2	0.235674	0	AT1G71230	26S proteasome regulatory subunit, putative	2e-133
PP025797	14	3.3	0.235714	0	AT2G47440	DNAJ heat shock N-terminal domain-containing protein	6e-083
PP003755	39.3	9.3	0.236641	0	AT3G22142	protease inhibitor/seed storage/lipid transfer protein (LTP) family protein	8e-020
PP075204	5.9	1.4	0.237288	0	AT3G21230	4CL5 (4-coumarate:CoA ligase 5); 4-coumarate-CoA ligase	5e-046
PP030628	5.9	1.4	0.237288	0	AT4G16390	CONTAINS InterPro DOMAIN/s: Pentatricopeptide repeat (InterPro:IPR002885), Smr protein/MutS2 C-terminal (InterPro:IPR002625); BEST Arabidopsis thaliana protein match is: pentatricopeptide (PPR) repeat-containing protein (TAIR:AT5G46580.1)	4e-088
PP008191	35.4	8.4	0.237288	0	AT5G45700	NLI interacting factor (NIF) family protein	4e-094
PP016298	8	1.9	0.2375	0	AT1G12910	ATAN11 (ANTHOCYANIN11); nucleotide binding	4e-052
PP015035	4.6	1.1	0.23913	0	AT5G62580	binding [Arabidopsis thaliana]	7e-012
PP026378	9.6	2.3	0.239583	0	AT5G66850	YDA (YODA); ATP binding / kinase/ protein kinase/ protein serine/threonine kinase	2e-108
PP036195	24.6	5.9	0.239837	0	AT1G74230	GR-RBP6 (glycine-rich RNA-binding protein 6); RNA binding / nucleic acid binding / nucleotide binding	2e-026
PP064575	12.5	3	0.24	0	AT4G28310	unknown protein	3e-050
PP001294	20	4.8	0.24	0	AT5G61190	zinc finger protein-related	7e-039
PP020081	72	17.3	0.240278	0	AT5G14050	transducin family protein / WD-40 repeat family protein	2e-127
PP016175	177.5	42.7	0.240563	0	AT5G18380	40S ribosomal protein S16 (RPS16C)	6e-075
PP032401	8.3	2	0.240964	0	AT4G19500	ATP binding / nucleoside-triphosphatase/ nucleotide binding / protein binding / transmembrane receptor	2e-052
PP025212	17	4.1	0.241176	0	AT1G72610	GER3 (GERMIN 3); oxalate oxidase	1e-101
PP025954	12	2.9	0.241667	0	AT3G03060	ATP binding / ATPase/ nucleoside-triphosphatase/ nucleotide binding	2e-109
PP049290	15.3	3.7	0.24183	0	AT1G77390	CYCA1;1 (Cyclin A1;1); cyclin-dependent protein kinase regulator	2e-051
PP088450	6.2	1.5	0.241935	0	AT2G01275	PIT1 (pitchoun 1); protein binding / zinc ion binding	7e-078
PP087212	6.2	1.5	0.241935	0	AT3G52115	ATGR1 (ARABIDOPSIS THALIANA GAMMA RESPONSE GENE 1)	2e-042
PP012151	23.5	5.7	0.242553	0	AT1G22520	unknown protein	6e-029
PP028731	7	1.7	0.242857	0	AT1G79450	LEM3 (ligand-effect modulator 3) family protein / CDC50 family protein	1e-129
PP013504	115.9	28.2	0.243313	0	AT4G30610	scpl35 (serine carboxypeptidase-like 35); serine-type carboxypeptidase	1e-199
PP000218	44.7	10.9	0.243848	0	AT3G58660	60S ribosomal protein-related	1e-017
PP072490	13.1	3.2	0.244275	0	AT3G03680	C2 domain-containing protein	5e-117
PP005216	28.6	7	0.244755	0	AT2G45810	DEAD/DEAH box helicase, putative	4e-148
PP005005	15.1	3.7	0.245033	0	AT5G26930	zinc finger (GATA type) family protein	4e-052
PP016228	50.6	12.4	0.245059	0	AT3G20670	HTA13; DNA binding	2e-027
PP032301	26.1	6.4	0.245211	0	AT3G15880	protein binding	3e-145
PP001645	10.6	2.6	0.245283	0	AT1G24300	LOCATED IN: chloroplast; EXPRESSED IN: cultured cell; CONTAINS InterPro DOMAIN/s: GYF (InterPro:IPR003169); BEST Arabidopsis thaliana protein match is: GYF domain-containing protein (TAIR:AT1G27430.1)	6e-071
PP086319	5.7	1.4	0.245614	0	AT3G15510	ANAC083 (ARABIDOPSIS NAC DOMAIN CONTAINING PROTEIN 83); transcription factor	5e-058
PP008072	6.5	1.6	0.246154	0	AT5G63470	NF-YC4 (NUCLEAR FACTOR Y, SUBUNIT C4); DNA binding / transcription factor	5e-020
PP009007	21.5	5.3	0.246512	0	AT4G34480	catalytic/ cation binding / hydrolase, hydrolyzing O-glycosyl compounds	1e-164
PP025097	8.1	2	0.246914	0	AT3G08680	leucine-rich repeat transmembrane protein kinase, putative	3e-047
PP012983	34.8	8.6	0.247126	0	AT4G32390	phosphate translocator-related	2e-044
PP030765	12.9	3.2	0.248062	0	AT2G44640	LOCATED IN: mitochondrion, chloroplast, plasma membrane, plastid, chloroplast envelope; BEST Arabidopsis thaliana protein match is: PDE320 (PIGMENT DEFECTIVE 320) (TAIR:AT3G06960.1)	2e-052
PP001794	13.7	3.4	0.248175	0	AT3G03980	short-chain dehydrogenase/reductase (SDR) family protein	9e-126
PP023999	11.6	2.9	0.25	0	AT1G05370	CONTAINS InterPro DOMAIN/s: Cellular retinaldehyde-binding/triple function, C-terminal (InterPro:IPR001251), Phosphatidylinositol transfer protein-like, N-terminal (InterPro:IPR011074)	4e-075
PP010645	44	11	0.25	0	AT1G18850	unknown protein	1e-120
PP027097	16.4	4.1	0.25	0	AT1G78570	RHM1 (RHAMNOSE BIOSYNTHESIS 1); UDP-L-rhamnose synthase/ UDP-glucose 4,6-dehydratase/ catalytic	4e-143
PP060579	6	1.5	0.25	0	AT3G25620	ABC transporter family protein	4e-106
PP009025	94.8	23.7	0.25	0	AT4G26690	SHV3 (SHAVEN 3); glycerophosphodiester phosphodiesterase/ kinase	0.0
PP005802	76	19	0.25	0	AT5G11420	LOCATED IN: cell wall, plant-type cell wall; CONTAINS InterPro DOMAIN/s: Protein of unknown function DUF642 (InterPro:IPR006946), Galactose-binding like (InterPro:IPR008979)	2e-201
PP017063	14.8	3.7	0.25	0	AT5G65260	polyadenylate-binding protein family protein / PABP family protein	8e-023
PP042271	5.2	1.3	0.25	0	AT5G67200	leucine-rich repeat transmembrane protein kinase, putative	3e-033
PP005002	87	21.8	0.250575	0	AT2G22795	unknown protein [Arabidopsis thaliana]	2e-012
PP003542	82.2	20.6	0.250608	0	AT3G58610	ketol-acid reductoisomerase	3e-170
PP027543	23.5	5.9	0.251064	0	AT2G38310	unknown protein	5e-107
PP027702	19.1	4.8	0.251309	0	AT1G12380	unknown protein	1e-089
PP005609	61.5	15.5	0.252033	0	AT4G29690	type I phosphodiesterase/nucleotide pyrophosphatase family protein	2e-229
PP001329	11.5	2.9	0.252174	0	AT5G51940	NRPB6A; DNA binding / DNA-directed RNA polymerase	7e-025
PP000040	125.2	31.6	0.252396	0	AT4G29905	unknown protein	1e-033
PP016043	174.5	44.1	0.252722	0	AT3G19000	oxidoreductase, 2OG-Fe(II) oxygenase family protein	9e-096
PP032659	17	4.3	0.252941	0	AT3G05810	unknown protein	8e-033
PP025456	7.9	2	0.253165	0	AT3G52140	tetratricopeptide repeat (TPR)-containing protein	5e-053
PP036126	47	11.9	0.253191	0	AT1G70780	unknown protein	4e-055
PP031491	6.7	1.7	0.253731	0	AT2G21200	auxin-responsive protein, putative	1e-029
PP007475	26	6.6	0.253846	0	AT3G52840	BGAL3 (beta-galactosidase 3); beta-galactosidase/ catalytic/ cation binding / sugar binding	4e-099
PP017760	12.2	3.1	0.254098	0	AT1G55160	unknown protein	3e-029
PP032334	5.9	1.5	0.254237	0	AT1G72310	ATL3; protein binding / zinc ion binding [Arabidopsis thaliana]	3e-009
PP004401	267.2	68.2	0.25524	0	AT4G33070	pyruvate decarboxylase, putative	6e-218
PP042342	4.3	1.1	0.255814	1e-06	AT2G43810	small nuclear ribonucleoprotein f, putative [Ricinus communis]	2e-012
PP065184	8.6	2.2	0.255814	0	AT4G24610	unknown protein	7e-083
PP022915	3.9	1	0.25641	4e-06	AT4G05010	F-box family protein [Arabidopsis thaliana]	2e-013
PP045484	23	5.9	0.256522	0	AT4G03390	SRF6 (STRUBBELIG-RECEPTOR FAMILY 6); ATP binding / protein binding / protein kinase/ protein serine/threonine kinase/ protein tyrosine kinase	6e-156
PP027529	7	1.8	0.257143	0	AT2G04620	cation efflux family protein	1e-047
PP002091	13.6	3.5	0.257353	0	AT3G52430	SAG101 (SENESCENCE-ASSOCIATED GENE 101); carboxylesterase/ triacylglycerol lipase	1e-058
PP012115	10.1	2.6	0.257426	0	AT1G12370	PHR1 (PHOTOLYASE 1); DNA photolyase	1e-060
PP000897	62.5	16.1	0.2576	0	AT5G04800	40S ribosomal protein S17 (RPS17D)	5e-060
PP003045	9.7	2.5	0.257732	0	AT5G05690	CPD (CONSTITUTIVE PHOTOMORPHOGENIC DWARF); electron carrier/ heme binding / iron ion binding / monooxygenase/ oxygen binding	1e-108
PP005796	47.7	12.3	0.257862	0	AT1G08970	NF-YC9 (NUCLEAR FACTOR Y, SUBUNIT C9); DNA binding / transcription factor	1e-071
PP001136	18.6	4.8	0.258065	0	AT1G07770	RecName: Full=40S ribosomal protein S15a	6e-010
PP020699	30.2	7.8	0.258278	0	AT4G35830	aconitate hydratase, cytoplasmic / citrate hydro-lyase / aconitase (ACO)	5e-194
PP000992	58	15	0.258621	0	AT1G61790	OST3/OST6 family protein	3e-076
PP002661	60.3	15.6	0.258706	0	AT2G21660	CCR2 (COLD, CIRCADIAN RHYTHM, AND RNA BINDING 2); RNA binding / double-stranded DNA binding / single-stranded DNA binding	6e-039
PP013563	8.5	2.2	0.258824	0	AT2G28190	CSD1 (COPPER/ZINC SUPEROXIDE DISMUTASE 1); superoxide dismutase	6e-057
PP003007	73.3	19	0.259209	0	AT5G63530	metal ion binding	2e-044
PP017965	33.9	8.8	0.259587	0	AT2G34480	60S ribosomal protein L18A (RPL18aB)	7e-097
PP025605	25	6.5	0.26	0	AT4G05410	transducin family protein / WD-40 repeat family protein	2e-107
PP032762	122.3	31.8	0.260016	0	AT4G14960	TUA3; structural constituent of cytoskeleton	2e-135
PP025207	14.6	3.8	0.260274	0	AT2G47420	dimethyladenosine transferase, putative	8e-018
PP014160	178.9	46.6	0.260481	0	AT2G17230	EXL5 (EXORDIUM LIKE 5)	5e-179
PP002586	26.1	6.8	0.260536	0	AT4G31300	PBA1; endopeptidase/ peptidase/ threonine-type endopeptidase	7e-088
PP040330	4.6	1.2	0.26087	1e-06	AT2G43310	unknown protein	1e-051
PP019442	4.6	1.2	0.26087	1e-06	AT5G58520	protein kinase family protein	2e-037
PP061642	4.2	1.1	0.261905	2e-06	AT1G10090	HYP1 (HYPOTHETICAL PROTEIN 1)	4e-067
PP038576	4.2	1.1	0.261905	1e-06	AT1G11680	CYP51G1 (CYTOCHROME P450 51G1); oxygen binding / sterol 14-demethylase	1e-016
PP017365	4.2	1.1	0.261905	1e-06	AT4G02230	emb2386 (embryo defective 2386); structural constituent of ribosome	6e-028
PP002175	16.4	4.3	0.262195	0	AT4G29780	unknown protein	3e-074
PP017124	26.3	6.9	0.262357	0	AT1G23410	ubiquitin extension protein, putative / 40S ribosomal protein S27A (RPS27aA)	4e-068
PP019401	92.8	24.4	0.262931	0	AT1G07070	60S ribosomal protein L35a (RPL35aB)	6e-060
PP020045	55.9	14.7	0.26297	0	AT4G03290	MSS3 (multicopy suppressors of snf4 deficiency in yeast 3); calcium ion binding	3e-090
PP095462	5.7	1.5	0.263158	0	AT1G19670	ATCLH2; chlorophyllase	2e-093
PP052017	7.6	2	0.263158	0	AT3G16850	glycoside hydrolase family 28 protein / polygalacturonase (pectinase) family protein	1e-081
PP064262	5.3	1.4	0.264151	0	AT4G12620	ORC1B (ORIGIN OF REPLICATION COMPLEX 1B); DNA binding / double-stranded methylated DNA binding / protein binding	7e-053
PP008864	8.7	2.3	0.264368	0	AT1G04630	INVOLVED IN: photorespiration; CONTAINS InterPro DOMAIN/s: GRIM-19 (InterPro:IPR009346); BEST Arabidopsis thaliana protein match is: MEE4 (maternal effect embryo arrest 4) (TAIR:AT1G04630.1)	2e-081
PP005359	80.5	21.3	0.264596	0	AT5G27330	CIP1 (COP1-INTERACTIVE PROTEIN 1); protein binding	2e-310
PP077025	3.4	0.9	0.264706	2.5e-05	AT3G47800	aldose 1-epimerase family protein	2e-050
PP089599	3.4	0.9	0.264706	2.5e-05	AT5G14120	nodulin family protein	6e-071
PP023520	3.4	0.9	0.264706	2.5e-05	AT5G23575	transmembrane protein, putative	8e-044
PP022001	71	18.8	0.264789	0	AT3G26520	TIP2 (TONOPLAST INTRINSIC PROTEIN 2); water channel	2e-123
PP077904	9.8	2.6	0.265306	0	AT3G15540	IAA19 (INDOLE-3-ACETIC ACID INDUCIBLE 19); transcription factor	2e-099
PP025217	6.4	1.7	0.265625	0	AT2G41990	unknown protein	2e-034
PP052746	6.4	1.7	0.265625	0	AT3G02740	aspartyl protease family protein	2e-063
PP073935	4.5	1.2	0.266667	1e-06	AT1G12300	pentatricopeptide (PPR) repeat-containing protein	5e-059
PP047284	9	2.4	0.266667	0	AT1G67210	proline-rich spliceosome-associated (PSP) family protein / zinc knuckle (CCHC-type) family protein	1e-026
PP029086	18	4.8	0.266667	0	AT4G38730	unknown protein	8e-125
PP022507	4.5	1.2	0.266667	1e-06	AT5G63800	MUM2 (MUCILAGE-MODIFIED 2); beta-galactosidase	2e-178
PP039706	11.6	3.1	0.267241	0	AT2G46650	CB5-D (CYTOCHROME B5 ISOFORM D); heme binding	7e-045
PP002080	12.7	3.4	0.267717	0	AT3G15640	cytochrome c oxidase family protein	1e-046
PP030674	28.7	7.7	0.268293	0	AT5G57610	protein kinase family protein	7e-118
PP072502	4.1	1.1	0.268293	4e-06	AT1G04020	BARD1 (BREAST CANCER ASSOCIATED RING 1); DNA binding / transcription coactivator	1e-034
PP044443	4.1	1.1	0.268293	4e-06	AT1G76400	ribophorin I family protein	1e-022
PP032262	62.1	16.7	0.268921	0	AT5G03760	ATCSLA09; mannan synthase/ transferase, transferring glycosyl groups	4e-293
PP018111	15.2	4.1	0.269737	0	AT4G15390	transferase family protein	1e-186
PP005421	35.2	9.5	0.269886	0	AT4G15770	RNA binding / protein binding	8e-099
PP013337	80.3	21.7	0.270237	0	AT3G14840	leucine-rich repeat family protein / protein kinase family protein	0.0
PP011702	7.4	2	0.27027	0	AT1G55120	ATFRUCT5 (BETA-FRUCTOFURANOSIDASE 5); hydrolase, hydrolyzing O-glycosyl compounds / levanase	3e-030
PP018827	7.4	2	0.27027	0	AT2G22780	malate dehydrogenase (NAD), mitochondrial	4e-029
PP051019	7.4	2	0.27027	0	AT2G44480	BGLU42 (BETA GLUCOSIDASE 42); beta-glucosidase/ catalytic/ cation binding / hydrolase, hydrolyzing O-glycosyl compounds	5e-043
PP028336	3.7	1	0.27027	9e-06	AT3G21250	ATMRP11; ATPase, coupled to transmembrane movement of substances	6e-062
PP079235	3.7	1	0.27027	9e-06	AT3G50110	ATPEN2 (ARABIDOPSIS THALIANA PTEN 2); phosphatase/ protein tyrosine phosphatase	1e-031
PP039887	3.7	1	0.27027	9e-06	AT5G11630	unknown protein	2e-040
PP023201	4.8	1.3	0.270833	0	AT1G78240	TSD2 (TUMOROUS SHOOT DEVELOPMENT 2); methyltransferase	2e-065
PP085777	23.6	6.4	0.271186	0	AT1G60390	BURP domain-containing protein / polygalacturonase, putative	2e-217
PP013928	26.9	7.3	0.271375	0	AT1G24070	ATCSLA11; cellulose synthase/ transferase, transferring glycosyl groups	2e-158
PP006102	95.7	26	0.271682	0	AT2G28840	ankyrin repeat family protein	2e-216
PP030397	9.2	2.5	0.271739	0	AT5G22940	F8H (FRA8 HOMOLOG); catalytic	3e-126
PP007171	52.1	14.2	0.272553	0	AT3G17840	RLK902; ATP binding / kinase/ protein serine/threonine kinase	1e-076
PP003135	4.4	1.2	0.272727	1e-06	AT5G05080	UBC22 (ubiquitin-conjugating enzyme 22); ubiquitin-protein ligase	1e-024
PP010456	9.9	2.7	0.272727	0	AT1G05680	UGT74D1 (UDP-glucosyl transferase 74D1); UDP-glycosyltransferase/ abscisic acid glucosyltransferase/ transferase, transferring glycosyl groups / transferase, transferring hexosyl groups	5e-051
PP005137	162.9	44.5	0.273174	0	AT5G15650	RGP2 (REVERSIBLY GLYCOSYLATED POLYPEPTIDE 2); transferase, transferring hexosyl groups	5e-121
PP060468	27.8	7.6	0.273381	0	AT3G24180	catalytic/ glucosylceramidase	1e-217
PP012588	34	9.3	0.273529	0	AT5G65900	DEAD/DEAH box helicase, putative	5e-214
PP017629	7.3	2	0.273973	0	AT2G39460	RPL23AA (RIBOSOMAL PROTEIN L23AA); RNA binding / nucleotide binding / structural constituent of ribosome	2e-050
PP092592	7.3	2	0.273973	0	AT4G00990	transcription factor jumonji (jmjC) domain-containing protein	1e-085
PP063650	6.2	1.7	0.274194	0	AT3G61580	delta-8 sphingolipid desaturase (SLD1)	7e-098
PP029038	6.2	1.7	0.274194	0	AT4G30993	unknown protein	2e-028
PP048459	5.1	1.4	0.27451	0	AT2G20560	DNAJ heat shock family protein	5e-038
PP004141	100.5	27.6	0.274627	0	AT5G48850	male sterility MS5, putative	1e-199
PP025667	9.1	2.5	0.274725	0	AT4G14310	unknown protein [Arabidopsis thaliana]	2e-012
PP029999	16	4.4	0.275	0	AT1G05810	ARA4; GTP binding / GTPase/ protein binding	3e-066
PP023377	29.8	8.2	0.275168	0	AT1G56110	nucleolar protein Nop56, putative	9e-238
PP026305	16.3	4.5	0.276074	0	AT1G73080	PEPR1 (PEP1 receptor 1); ATP binding / kinase/ protein binding / protein serine/threonine kinase	4e-138
PP070886	7.6	2.1	0.276316	0	AT1G71210	pentatricopeptide (PPR) repeat-containing protein	2e-091
PP089547	4.7	1.3	0.276596	1e-06	AT1G31150	putative protein [Arabidopsis thaliana]	6e-007
PP026897	6.5	1.8	0.276923	0	AT3G15820	phosphatidic acid phosphatase-related / PAP2-related	8e-110
PP081560	10.1	2.8	0.277228	0	AT2G01610	invertase/pectin methylesterase inhibitor family protein	1e-030
PP031223	10.8	3	0.277778	0	AT1G49710	FUT13 (FUCOSYLTRANSFERASE 13); fucosyltransferase/ transferase, transferring glycosyl groups	3e-100
PP011870	3.6	1	0.277778	2.3e-05	AT1G10850	ATP binding / protein binding / protein kinase/ protein serine/threonine kinase	4e-017
PP094060	7.2	2	0.277778	0	AT3G50230	leucine-rich repeat transmembrane protein kinase, putative	2e-044
PP080784	3.6	1	0.277778	2.3e-05	AT4G36050	endonuclease/exonuclease/phosphatase family protein	2e-037
PP012390	3.6	1	0.277778	2.3e-05	AT5G49020	PRMT4A (PROTEIN ARGININE METHYLTRANSFERASE 4A); [myelin basic protein]-arginine N-methyltransferase/ histone-arginine N-methyltransferase/ methyltransferase/ protein heterodimerization/ protein homodimerization/ protein-arginine omega-N asymmetric methylt	3e-046
PP017050	125.2	34.8	0.277955	0	AT4G25050	ACP5 (acyl carrier protein 5); acyl carrier	6e-032
PP006181	86.7	24.1	0.27797	0	AT1G17970	zinc finger (C3HC4-type RING finger) family protein	1e-122
PP011442	83.2	23.2	0.278846	0	AT3G02530	chaperonin, putative	8e-116
PP004225	4.3	1.2	0.27907	2e-06	AT2G02760	UBC1 (UBIQUITIN CARRIER PROTEIN 1); ubiquitin-protein ligase	1e-019
PP013060	4.3	1.2	0.27907	2e-06	AT5G04130	DNA topoisomerase, ATP-hydrolyzing, putative / DNA topoisomerase II, putative / DNA gyrase, putative	6e-028
PP000574	11.1	3.1	0.279279	0	AT4G28850	xyloglucan:xyloglucosyl transferase, putative / xyloglucan endotransglycosylase, putative / endo-xyloglucan transferase, putative	1e-039
PP029526	6.8	1.9	0.279412	0	AT4G37610	BT5 (BTB AND TAZ DOMAIN PROTEIN 5); protein binding / transcription regulator	1e-128
PP006839	19.3	5.4	0.279793	0	AT1G56070	LOS1; copper ion binding / translation elongation factor/ translation factor, nucleic acid binding	5e-043
PP028914	5	1.4	0.28	0	AT1G03870	FLA9 (FASCICLIN-LIKE ARABINOOGALACTAN 9)	5e-018
PP000950	34.8	9.8	0.281609	0	AT1G16210	unknown protein	5e-058
PP087943	3.9	1.1	0.282051	9e-06	AT1G64740	TUA3; structural constituent of cytoskeleton [Arabidopsis thaliana]	3e-008
PP007802	22.3	6.3	0.282511	0	AT3G15550	unknown protein	3e-034
PP017906	35.7	10.1	0.282913	0	AT2G01820	leucine-rich repeat protein kinase, putative	4e-129
PP023167	5.3	1.5	0.283019	0	AT2G19620	Ndr family protein [Arabidopsis thaliana]	6e-008
PP013689	55.8	15.8	0.283154	0	AT3G02220	unknown protein	2e-104
PP031538	32.8	9.3	0.283537	0	AT1G56190	PGK (PHOSPHOGLYCERATE KINASE); phosphoglycerate kinase	3e-218
PP021311	8.1	2.3	0.283951	0	AT4G34190	SEP1 (STRESS ENHANCED PROTEIN 1); chlorophyll binding	1e-038
PP030464	24.3	6.9	0.283951	0	AT5G01210	transferase family protein	1e-196
PP030861	10.9	3.1	0.284404	0	AT3G26560	RNA helicase, putative	1e-106
PP007412	32.2	9.2	0.285714	0	AT5G49540	unknown protein	6e-058
PP039445	3.5	1	0.285714	3.7e-05	AT1G54920	unknown protein [Arabidopsis thaliana]	9e-018
PP036352	4.9	1.4	0.285714	0	AT1G74810	BOR1 (REQUIRES HIGH BORON 1); anion exchanger/ boron transporter	3e-138
PP051545	4.9	1.4	0.285714	1e-06	AT2G32900	ATZW10	1e-041
PP030004	4.9	1.4	0.285714	0	AT3G13770	EMB175 (EMBRYO DEFECTIVE 175); catalytic	1e-068
PP015789	4.2	1.2	0.285714	5e-06	AT3G24170	ATGR1 (glutathione-disulfide reductase); FAD binding / NADP or NADPH binding / glutathione-disulfide reductase/ oxidoreductase	2e-035
PP030972	4.9	1.4	0.285714	0	AT5G16840	RNA recognition motif (RRM)-containing protein	1e-062
PP009331	5.6	1.6	0.285714	0	AT1G07310	C2 domain-containing protein	3e-017
PP087841	6.3	1.8	0.285714	0	AT5G67440	NPY4 (NAKED PINS IN YUC MUTANTS 4); protein binding / signal transducer	2e-048
PP014447	112.8	32.3	0.286348	0	AT5G05860	UDP-glucoronosyl/UDP-glucosyl transferase family protein	7e-203
PP007833	54.8	15.7	0.286496	0	AT1G54270	eukaryotic translation initiation factor 4A, putative / eIF-4A, putative	4e-145
PP001806	168.4	48.3	0.286817	0	AT4G34200	EDA9 (embryo sac development arrest 9); ATP binding	8e-133
PP077852	20.9	6	0.287081	0	AT1G09400	12-oxophytodienoate reductase, putative	4e-168
PP021214	83.2	23.9	0.28726	0	AT1G76090	SMT3 (STEROL METHYLTRANSFERASE 3); S-adenosylmethionine-dependent methyltransferase/ sterol 24-C-methyltransferase	2e-125
PP026414	6.6	1.9	0.287879	0	AT3G11070	outer membrane OMP85 family protein	2e-125
PP032639	36.4	10.5	0.288462	0	AT5G20720	CPN10 (CHAPERONIN 10); chaperone binding	1e-049
PP025409	3.8	1.1	0.289474	1.4e-05	AT5G19670	exostosin family protein	6e-039
PP020740	10.7	3.1	0.28972	0	AT1G28290	AGP31 (arabinogalactan-protein 31) [Arabidopsis thaliana]	2e-012
PP028035	6.9	2	0.289855	0	AT3G58510	DEAD box RNA helicase, putative (RH11)	2e-024
PP012492	33.8	9.8	0.289941	0	AT5G40780	lysine and histidine specific transporter, putative	3e-156
PP011316	6.2	1.8	0.290323	0	AT3G57020	strictosidine synthase	2e-094
PP000013	34.1	9.9	0.290323	0	AT4G28060	cytochrome c oxidase subunit 6b, putative	1e-043
PP005571	27.9	8.1	0.290323	0	AT5G10450	GRF6 (G-box regulating factor 6); protein binding / protein phosphorylated amino acid binding	2e-055
PP011946	11	3.2	0.290909	0	AT1G11330	S-locus lectin protein kinase family protein	1e-111
PP071328	5.5	1.6	0.290909	0	AT3G11397	PRA1.A2 (PRENYLATED RAB ACCEPTOR 1.A2)	3e-042
PP021558	35.4	10.3	0.29096	0	AT4G17870	EXPRESSED IN: 25 plant structures; EXPRESSED DURING: 15 growth stages; CONTAINS InterPro DOMAIN/s: Streptomyces cyclase/dehydrase (InterPro:IPR005031); BEST Arabidopsis thaliana protein match is: unknown protein (TAIR:AT5G46790.1)	1e-096
PP000884	65.6	19.1	0.291159	0	AT3G22630	PBD1 (20S PROTEASOME BETA SUBUNIT D1); peptidase/ threonine-type endopeptidase	2e-108
PP077386	4.8	1.4	0.291667	2e-06	AT2G46470	OXA1L (INNER MEMBRANE PROTEIN OXA1-LIKE)	2e-032
PP077122	4.8	1.4	0.291667	1e-06	AT3G11700	FLA18 (FASCICLIN-LIKE ARABINOGALACTAN PROTEIN 18 PRECURSOR)	3e-023
PP036369	20.2	5.9	0.292079	0	AT3G19390	cysteine proteinase, putative / thiol protease, putative	5e-118
PP033655	8.9	2.6	0.292135	0	AT1G12340	cornichon family protein	3e-074
PP018946	685.6	200.3	0.292153	0	AT5G35630	ATGSR1; copper ion binding / glutamate-ammonia ligase	2e-208
PP025000	13	3.8	0.292308	0	AT3G06540	GDP dissociation inhibitor family protein / Rab GTPase activator family protein	4e-072
PP009768	34.2	10	0.292398	0	AT4G15140	unknown protein	3e-049
PP097164	10.6	3.1	0.292453	0	AT1G50280	phototropic-responsive NPH3 family protein	9e-141
PP019990	10.6	3.1	0.292453	0	AT3G03250	UGP (UDP-glucose pyrophosphorylase); UTP:glucose-1-phosphate uridylyltransferase/ nucleotidyltransferase	5e-025
PP011777	4.1	1.2	0.292683	8e-06	AT2G39750	dehydration-responsive family protein	7e-088
PP013448	14	4.1	0.292857	0	AT3G02280	ATR1 (ARABIDOPSIS P450 REDUCTASE 1); NADPH-hemoprotein reductase	2e-126
PP018612	13.3	3.9	0.293233	0	AT1G15750	TPL (TOPLESS); protein binding / protein homodimerization/ transcription repressor	6e-030
PP029095	14.6	4.3	0.294521	0	AT2G40060	protein binding / structural molecule	2e-027
PP093755	7.1	2.1	0.295775	0	AT1G59720	EMB175 (EMBRYO DEFECTIVE 175); catalytic	1e-075
PP031740	30.4	9	0.296053	0	AT5G16750	TOZ (TORMOZEMBRYO DEFECTIVE); nucleotide binding	2e-281
PP029855	8.1	2.4	0.296296	0	AT4G38400	ATEXLA2 (ARABIDOPSIS THALIANA EXPANSIN-LIKE A2)	2e-101
PP005648	40.8	12.1	0.296569	0	AT5G10980	histone H3	2e-027
PP035239	9.1	2.7	0.296703	0	AT5G20740	invertase/pectin methylesterase inhibitor family protein	3e-078
PP007659	34	10.1	0.297059	0	AT1G13020	eukaryotic translation initiation factor, putative (EIF4B5)	5e-040
PP048645	3.7	1.1	0.297297	2.2e-05	AT1G48480	RKL1; ATP binding / kinase/ protein serine/threonine kinase	3e-021
PP068439	3.7	1.1	0.297297	3.4e-05	AT3G24495	MSH7 (MUTS HOMOLOG 7); ATP binding / damaged DNA binding / mismatched DNA binding	3e-091
PP079928	12.1	3.6	0.297521	0	AT5G02290	APK1A; kinase/ protein serine/threonine kinase	3e-126
PP031132	13.1	3.9	0.29771	0	AT1G55530	zinc finger (C3HC4-type RING finger) family protein	7e-036
PP093729	9.4	2.8	0.297872	0	AT1G08210	aspartyl protease family protein	3e-041
PP037370	4.7	1.4	0.297872	1e-06	AT1G19190	hydrolase	6e-054
PP071800	4.7	1.4	0.297872	4e-06	AT3G11330	leucine-rich repeat family protein	7e-037
PP024227	19.8	5.9	0.29798	0	AT2G30550	lipase class 3 family protein	3e-030
PP028594	6.7	2	0.298507	0	AT1G12500	phosphate translocator-related	3e-075
PP094090	13.4	4	0.298507	0	AT2G28120	nodulin family protein	1e-238
PP041646	13.4	4	0.298507	0	AT3G62050	CONTAINS InterPro DOMAIN/s: Protein of unknown function DUF537 (InterPro:IPR007491); BEST Arabidopsis thaliana protein match is: EDA32 (embryo sac development arrest 32) (TAIR:AT3G62210.1)	2e-027
PP085954	6.7	2	0.298507	0	AT5G07760	formin homology 2 domain-containing protein / FH2 domain-containing protein	2e-040
PP021827	21.1	6.3	0.298578	0	AT2G33560	protein kinase-related	1e-121
PP024571	27.4	8.2	0.29927	0	AT1G45100	RNA binding / nucleic acid binding / nucleotide binding	2e-028
PP005773	66.1	19.8	0.299546	0	AT1G56330	ATSAR1B (SECRETION-ASSOCIATED RAS 1 B); GTP binding	2e-080
PP019629	8	2.4	0.3	0	AT3G12870	unknown protein	1e-040
PP029494	17.3	5.2	0.300578	0	AT1G71695	peroxidase 12 (PER12) (P12) (PRXR6)	3e-091
PP015332	12.3	3.7	0.300813	0	AT2G35310	transcriptional factor B3 family protein	1e-017
PP011904	44.2	13.3	0.300905	0	AT5G42790	PAF2; endopeptidase/ peptidase/ threonine-type endopeptidase	2e-019
PP016688	29.2	8.8	0.30137	0	AT3G63470	scpl35 (serine carboxypeptidase-like 35); serine-type carboxypeptidase	1e-058
PP008498	11.6	3.5	0.301724	0	AT4G32900	aminoacyl-tRNA hydrolase	2e-081
PP027376	5.3	1.6	0.301887	1e-06	AT2G23740	nucleic acid binding / transcription factor/ zinc ion binding	4e-030
PP006731	40.7	12.3	0.302211	0	AT3G15810	unknown protein	5e-105
PP026904	25.8	7.8	0.302326	0	AT4G21990	APR3 (APS REDUCTASE 3); adenylyl-sulfate reductase	1e-117
PP009676	19.5	5.9	0.302564	0	AT3G01120	MTO1 (METHIONINE OVERACCUMULATION 1); cystathionine gamma-synthase	5e-081
PP058103	3.3	1	0.30303	9.1e-05	AT2G18950	HPT1 (HOMOGENTISATE PHYTYLTRANSFERASE 1); homogentisate phytyltransferase/ prenyltransferase	5e-047
PP058284	11.2	3.4	0.303571	0	AT2G20670	unknown protein	1e-117
PP011395	5.6	1.7	0.303571	0	AT5G10400	histone H3	6e-020
PP015986	337.4	102.6	0.30409	0	AT4G15000	60S ribosomal protein L27 (RPL27C)	4e-060
PP002566	11.5	3.5	0.304348	0	AT5G24980	unknown protein [Arabidopsis thaliana]	1e-010
PP050672	4.6	1.4	0.304348	3e-06	AT5G50380	ATEXO70D1 (exocyst subunit EXO70 family protein D1); protein binding	2e-104
PP033007	12.8	3.9	0.304688	0	AT4G39235	unknown protein	3e-033
PP029378	8.2	2.5	0.304878	0	AT1G33590	disease resistance family protein / LRR family protein	1e-080
PP004177	101	30.8	0.30495	0	AT4G02280	SUS1 (SUCROSE SYNTHASE 1); UDP-glycosyltransferase/ sucrose synthase	7e-119
PP027360	5.9	1.8	0.305085	0	AT1G30620	MEE25 (maternal effect embryo arrest 25); UDP-glucose 4-epimerase/ binding / catalytic/ coenzyme binding	1e-076
PP023433	5.9	1.8	0.305085	0	AT3G04670	WRKY21; calmodulin binding / transcription factor	2e-028
PP010941	3.6	1.1	0.305556	5.4e-05	AT4G36800	RCE1 (RUB1 CONJUGATING ENZYME 1); NEDD8 ligase/ small conjugating protein ligase	4e-020
PP081956	3.6	1.1	0.305556	5.4e-05	AT5G47870	unknown protein	1e-017
PP006091	145.5	44.5	0.305842	0	AT3G12780	PGK (PHOSPHOGLYCERATE KINASE); phosphoglycerate kinase	4e-124
PP041682	4.9	1.5	0.306122	3e-06	AT1G72040	deoxynucleoside kinase family	4e-046
PP050545	4.9	1.5	0.306122	3e-06	AT2G01950	disease resistance family protein / LRR family protein	5e-050
PP001168	16	4.9	0.30625	0	AT5G05210	nucleolar matrix protein-related	2e-036
PP007335	7.5	2.3	0.306667	0	AT5G08580	calcium-binding EF hand family protein	4e-035
PP024041	10.1	3.1	0.306931	0	AT3G48660	unknown protein	2e-031
PP069767	5.2	1.6	0.307692	2e-06	AT2G30020	protein phosphatase 2C, putative / PP2C, putative	9e-062
PP016479	46.7	14.4	0.308351	0	AT5G57640	INVOLVED IN: N-terminal protein myristoylation; EXPRESSED IN: 16 plant structures; EXPRESSED DURING: 10 growth stages; CONTAINS InterPro DOMAIN/s: GCK (InterPro:IPR012891)	4e-037
PP013643	44.1	13.6	0.30839	0	AT2G25880	AtAUR1 (ATAURORA1); histone kinase(H3-S10 specific) / kinase/ protein serine/threonine kinase	7e-085
PP021430	10.7	3.3	0.308411	0	AT5G42300	UBL5 (UBIQUITIN-LIKE PROTEIN 5)	1e-037
PP021909	18.8	5.8	0.308511	0	AT2G01140	fructose-bisphosphate aldolase, putative	7e-066
PP070686	11	3.4	0.309091	0	AT3G63150	MIRO1 (Miro-related GTP-ase 1); GTP binding	3e-058
PP015887	5.5	1.7	0.309091	1e-06	AT5G49720	ATGH9A1 (ARABIDOPSIS THALIANA GLYCOSYL HYDROLASE 9A1); cellulase/ hydrolase, hydrolyzing O-glycosyl compounds	1e-074
PP011897	8.4	2.6	0.309524	0	AT1G03220	extracellular dermal glycoprotein-related / EDGP-related	3e-033
PP048752	4.2	1.3	0.309524	8e-06	AT2G21120	permease-related	1e-056
PP055729	11.3	3.5	0.309735	0	AT4G34910	DEAD/DEAH box helicase, putative (RH16)	2e-120
PP093235	10	3.1	0.31	0	AT3G62570	DNAJ heat shock N-terminal domain-containing protein	4e-039
PP060068	18.7	5.8	0.31016	0	AT2G33400	unknown protein	2e-021
PP065384	7.4	2.3	0.310811	0	AT5G08120	MBP2C (MICROTUBULE BINDING PROTEIN 2C); protein binding	3e-039
PP029017	4.5	1.4	0.311111	5e-06	AT5G03250	phototropic-responsive NPH3 family protein	1e-113
PP043345	4.5	1.4	0.311111	5e-06	AT5G52860	ABC transporter family protein	5e-072
PP039389	6.1	1.9	0.311475	0	AT4G17770	ATTPS7; alpha,alpha-trehalose-phosphate synthase (UDP-forming)/ transferase, transferring glycosyl groups / trehalose-phosphatase	1e-026
PP073392	3.2	1	0.3125	0.000219	AT2G31880	leucine-rich repeat transmembrane protein kinase, putative	2e-050
PP084708	20.8	6.5	0.3125	0	AT3G18215	unknown protein	2e-118
PP028544	3.2	1	0.3125	0.000141	AT3G21760	UDP-glucoronosyl/UDP-glucosyl transferase family protein	4e-051
PP014476	6.4	2	0.3125	0	AT3G56900	aladin-related / adracalin-related	2e-040
PP046301	3.2	1	0.3125	0.000219	AT4G31160	DCAF1 (DDB1-CUL4 ASSOCIATED FACTOR 1); nucleotide binding	7e-052
PP079395	3.2	1	0.3125	0.000141	AT4G38650	glycosyl hydrolase family 10 protein	3e-052
PP029321	3.2	1	0.3125	0.000219	AT5G07980	dentin sialophosphoprotein-related	9e-023
PP042345	3.2	1	0.3125	0.000141	AT5G65470	unknown protein	2e-045
PP027373	38.7	12.1	0.312661	0	AT1G07240	UGT71C5 (UDP-GLUCOSYL TRANSFERASE 71C5); UDP-glycosyltransferase/ quercetin 3-O-glucosyltransferase/ transferase, transferring glycosyl groups	9e-207
PP019791	16.3	5.1	0.312883	0	AT1G62790	protease inhibitor/seed storage/lipid transfer protein (LTP) family protein	2e-041
PP032136	5.1	1.6	0.313725	2e-06	AT1G14360	UTR3 (UDP-GALACTOSE TRANSPORTER 3); pyrimidine nucleotide sugar transmembrane transporter	3e-089
PP011326	10.2	3.2	0.313725	0	AT5G48500	unknown protein [Arabidopsis thaliana]	2e-009
PP012940	18.8	5.9	0.31383	0	AT1G07040	unknown protein	7e-104
PP005690	29.3	9.2	0.313993	0	AT2G43590	chitinase, putative	6e-129
PP011915	25.7	8.1	0.315175	0	AT4G15800	RALFL33 (ralf-like 33); signal transducer	2e-042
PP060880	3.8	1.2	0.315789	3.2e-05	AT5G04520	unknown protein	1e-042
PP016762	13.6	4.3	0.316176	0	AT5G40150	peroxidase, putative	3e-126
PP000318	29.4	9.3	0.316327	0	AT5G16590	LRR1; ATP binding / kinase/ protein serine/threonine kinase	8e-142
PP022230	244.9	77.5	0.316456	0	AT5G07030	aspartic-type endopeptidase	8e-211
PP032175	86.2	27.3	0.316705	0	AT3G55430	glycosyl hydrolase family 17 protein / beta-1,3-glucanase, putative	7e-043
PP031549	16.1	5.1	0.31677	0	AT4G24770	PHIP1 (PHRAGMOPLASTIN INTERACTING PROTEIN 1); RNA binding / mRNA binding	3e-093
PP089374	4.1	1.3	0.317073	1.9e-05	AT5G42780	AtHB27 (ARABIDOPSIS THALIANA HOMEOBOX PROTEIN 27); DNA binding / transcription factor	1e-020
PP056761	6.3	2	0.31746	0	AT3G60030	SPL4 (SQUAMOSA PROMOTER BINDING PROTEIN-LIKE 4); DNA binding / transcription factor	3e-042
PP054692	23.9	7.6	0.317992	0	AT3G48490	unknown protein	9e-025
PP004347	32.7	10.4	0.318043	0	AT3G58120	bZIP transcription factor family protein	1e-102
PP085721	4.4	1.4	0.318182	7e-06	AT2G45310	GAE1 (UDP-D-GLUCURONATE 4-EPIMERASE 1); UDP-glucuronate 4-epimerase/ catalytic	7e-031
PP019619	6.6	2.1	0.318182	0	AT2G17670	pentatricopeptide (PPR) repeat-containing protein	2e-051
PP066345	22.3	7.1	0.318386	0	AT5G11280	unknown protein	1e-084
PP000793	313.3	99.9	0.318864	0	AT1G09590	60S ribosomal protein L21 (RPL21A)	2e-089
PP062401	9.4	3	0.319149	0	AT2G42200	SPL2 (SQUAMOSA PROMOTER BINDING PROTEIN-LIKE 2); DNA binding / transcription factor	6e-069
PP015062	4.7	1.5	0.319149	9e-06	AT5G05730	ASA1 (ANTHRANILATE SYNTHASE ALPHA SUBUNIT 1); anthranilate synthase	6e-048
PP001606	66.4	21.2	0.319277	0	AT4G24330	unknown protein	5e-116
PP012629	19.1	6.1	0.319372	0	AT4G26190	CONTAINS InterPro DOMAIN/s: NLI interacting factor (InterPro:IPR004274); BEST Arabidopsis thaliana protein match is: unknown protein (TAIR:AT2G36550.1)	3e-030
PP011111	74.1	23.7	0.319838	0	AT5G45400	replication protein, putative	3e-152
PP029167	15	4.8	0.32	0	AT3G08670	unknown protein	2e-092
PP002840	38.4	12.3	0.320312	0	AT3G61240	DEAD/DEAH box helicase, putative	4e-081
PP032487	12.8	4.1	0.320312	0	AT5G49360	BXL1 (BETA-XYLOSIDASE 1); hydrolase, hydrolyzing O-glycosyl compounds	9e-110
PP052334	7.8	2.5	0.320513	0	AT1G75580	auxin-responsive family protein	2e-053
PP031291	10.6	3.4	0.320755	0	AT1G23170	unknown protein	1e-074
PP003791	29.6	9.5	0.320946	0	AT5G13710	SMT1 (STEROL METHYLTRANSFERASE 1); sterol 24-C-methyltransferase	4e-047
PP005883	370.9	119.1	0.321111	0	AT4G34870	ROC5 (ROTAMASE CYCLOPHILIN 5); peptidyl-prolyl cis-trans isomerase	8e-052
PP025549	11.2	3.6	0.321429	0	AT1G78900	vacuolar H+-ATPase catalytic subunit [Pyrus communis]	2e-011
PP000192	44.8	14.4	0.321429	0	AT1G80050	APT1 (ADENINE PHOSPHORIBOSYL TRANSFERASE 1); adenine phosphoribosyltransferase	2e-092
PP009697	5.6	1.8	0.321429	1e-06	AT5G48300	ADG1 (ADP GLUCOSE PYROPHOSPHORYLASE 1); glucose-1-phosphate adenylyltransferase	2e-046
PP021466	67.5	21.7	0.321481	0	AT5G25090	plastocyanin-like domain-containing protein	4e-077
PP058908	25.5	8.2	0.321569	0	AT1G10020	unknown protein	2e-147
PP002736	14.9	4.8	0.322148	0	AT5G20890	chaperonin, putative	2e-112
PP001496	18	5.8	0.322222	0	AT4G19130	RPA70B (RPA70-KDA SUBUNIT B); DNA binding / nucleic acid binding	5e-096
PP014983	9.3	3	0.322581	0	AT2G45590	protein kinase family protein	3e-111
PP000476	12.4	4	0.322581	0	AT5G03670	unknown protein	1e-035
PP031602	29.7	9.6	0.323232	0	AT1G50250	VAR1 (VARIEGATED 1); ATP-dependent peptidase/ ATPase/ metallopeptidase	6e-052
PP018059	3.4	1.1	0.323529	0.000129	AT3G29360	UDP-glucose 6-dehydrogenase, putative	9e-023
PP049158	3.4	1.1	0.323529	0.000129	AT5G51330	SWI1 (SWITCH1); phospholipase C	6e-045
PP091934	3.7	1.2	0.324324	4.9e-05	AT1G30160	unknown protein	2e-044
PP034897	3.7	1.2	0.324324	4.9e-05	AT3G51600	LTP5 (Lipid transfer protein 5); lipid transporter	7e-058
PP007408	19.1	6.2	0.324607	0	AT4G34700	complex 1 family protein / LVR family protein	3e-064
PP025644	34.8	11.3	0.324713	0	AT2G36880	MAT3 (methionine adenosyltransferase 3); copper ion binding / methionine adenosyltransferase	1e-040
PP005758	63.4	20.6	0.324921	0	AT1G48920	ATNUC-L1; nucleic acid binding / nucleotide binding [Arabidopsis thaliana]	5e-012
PP022823	12	3.9	0.325	0	AT5G08620	STRS2 (STRESS RESPONSE SUPPRESSOR 2); ATP-dependent helicase/ RNA binding	6e-100
PP003492	158.9	51.7	0.325362	0	AT5G25460	unknown protein	9e-194
PP007050	52.2	17	0.32567	0	AT3G53190	pectate lyase family protein	3e-056
PP029828	17.5	5.7	0.325714	0	AT3G15080	exonuclease family protein	2e-055
PP023667	31.9	10.4	0.326019	0	AT3G50060	MYB77; DNA binding / transcription factor	2e-074
PP048717	4.6	1.5	0.326087	1.4e-05	AT3G09440	heat shock cognate 70 kDa protein 3 (HSC70-3) (HSP70-3)	1e-102
PP052214	4.9	1.6	0.326531	5e-06	AT1G68990	DNA-directed RNA polymerase, mitochondrial (RPOMT)	1e-068
PP048974	5.2	1.7	0.326923	2e-06	AT1G55110	AtIDD14 (Arabidopsis thaliana Indeterminate(ID)-Domain 14); nucleic acid binding / transcription factor/ zinc ion binding	1e-100
PP040931	26	8.5	0.326923	0	AT2G19740	60S ribosomal protein L31 (RPL31B)	4e-048
PP003572	58.3	19.1	0.327616	0	AT4G05440	EDA35 (embryo sac development arrest 35)	6e-131
PP025208	19.2	6.3	0.328125	0	AT3G04290	LTL1 (LI-TOLERANT LIPASE 1); carboxylesterase/ hydrolase, acting on ester bonds	2e-115
PP042622	7.9	2.6	0.329114	0	AT3G50700	AtIDD2 (Arabidopsis thaliana Indeterminate(ID)-Domain 2); nucleic acid binding / transcription factor/ zinc ion binding	8e-098
PP016148	24.6	8.1	0.329268	0	AT4G13170	60S ribosomal protein L13A (RPL13aC)	2e-065
PP045344	8.5	2.8	0.329412	0	AT5G56090	COX15 (cytochrome c oxidase 15)	1e-069
PP002848	67.6	22.3	0.329882	0	AT1G41830	sks4 (SKU5 Similar 4); copper ion binding / oxidoreductase	4e-051
PP024790	10.6	3.5	0.330189	0	AT1G05440	unknown protein	2e-069
PP085166	10.9	3.6	0.330275	0	AT5G40250	zinc finger (C3HC4-type RING finger) family protein	2e-057
PP007401	34.8	11.5	0.33046	0	AT5G04410	NAC2; transcription factor	2e-080
PP005614	25.4	8.4	0.330709	0	AT3G58850	PAR2 (PHY RAPIDLY REGULATED 2)	3e-037
PP018006	12.7	4.2	0.330709	0	AT4G29240	leucine-rich repeat family protein / extensin family protein	3e-041
PP029718	13.3	4.4	0.330827	0	AT4G32890	zinc finger (GATA type) family protein	1e-082
PP066920	13.9	4.6	0.330935	0	AT5G64420	DNA polymerase V family	1e-110
PP008742	14.2	4.7	0.330986	0	AT5G19900	PRLI-interacting factor, putative	6e-042
PP034514	28.3	9.4	0.332155	0	AT3G05390	LOCATED IN: Golgi apparatus; BEST Arabidopsis thaliana protein match is: methyltransferase (TAIR:AT5G40830.2)	3e-041
PP007000	34.3	11.4	0.332362	0	AT4G39400	BRI1 (BRASSINOSTEROID INSENSITIVE 1); kinase/ protein binding / protein heterodimerization/ protein homodimerization/ protein kinase/ protein serine/threonine kinase	1e-213
PP011027	4.2	1.4	0.333333	5.4e-05	AT1G04810	26S proteasome regulatory subunit, putative	1e-037
PP016169	6.9	2.3	0.333333	0	AT1G51200	zinc finger (AN1-like) family protein	4e-039
PP035030	12	4	0.333333	0	AT2G34160	nucleic acid binding	2e-052
PP024353	13.5	4.5	0.333333	0	AT2G44860	60S ribosomal protein L24, putative	9e-056
PP015863	5.7	1.9	0.333333	1e-06	AT3G22550	senescence-associated protein-related	1e-053
PP029530	4.5	1.5	0.333333	2.1e-05	AT3G49100	signal recognition particle 9 kDa protein, putative / SRP9, putative	4e-035
PP082790	7.2	2.4	0.333333	0	AT3G51895	SULTR3;2 (sulfate transporter 3;2); sulfate transmembrane transporter	2e-080
PP086694	14.1	4.7	0.333333	0	AT1G49600	ATRBP47A (Arabidopsis thaliana RNA-binding protein 47a); RNA binding	8e-144
PP010298	3.3	1.1	0.333333	0.000198	AT3G07390	Auxin-induced in root cultures protein 12	4e-025
PP028165	3.3	1.1	0.333333	0.000198	AT3G19680	unknown protein	2e-029
PP037688	4.8	1.6	0.333333	8e-06	AT5G16480	tyrosine specific protein phosphatase family protein	2e-046
