# Supplementary material for: Transcriptome analysis of ectopic chloroplast development in green curd cauliflower (Brassica oleracea L. var. botrytis)
Source: BMC Plant Biol. 2011 Nov 23;11:169. doi: 10.1186/1471-2229-11-169 (PMC3289093; doi:10.1186/1471-2229-11-169)
Supplement: Additional file 6 — Primer sequences used in this study. [file 1471-2229-11-169-S6.XLS]

## Sheet: specs
Additional File 6. Primers used in this study
Sequence Name	Sequence	Unigene or GenBank
Bo-ACP F	CGG CGT AAG TTG AAG GAG AG	X13125
Bo-ACP R	ACT TCT CTG GCG ACA CCA AC
Bo-ActinF	CCGAGAGAGGTTACATGTTCACCAC	AF044573
Bo-ActinR	GCTGTGATCTCTTTGCTCATACGGTC
Bo-CAB1 F	GCC TGG ACA AAG AAT CCA AA	PP003968
Bo-CAB1 R	GCC GAG TTG AAG GTG AAA GA
Bo-CIP1 F	TCT CCT CGG ACT TCC TCT CA	AC232546
Bo-CIP1 R	GAG AGC AAA GGC AAT GAA GC
Bo-cpHsc70 F	TAC TCG TTC ACA AGC GTT GC	PP004695
Bo-cpHsc70 R	CTG ACT TCA CGG ACA GCA AA
Bo-CRY2 F	TCA ACC TCG ATG CTC TCT CC	PP020952
Bo-CRY2R	AAA GAT CCG CGC TCT CTT CT
Bo-FAR F	TGG CAA GTC TGG TTC TGT CA	PP029387
Bo-FAR R	GTT CTA CGA CAA GCG GAT GG
Bo-FtSH8 F	ACA CGG CGC ATT CTC TTT AG	PP050933
Bo-FtSH8 R	TAT CTC GGG GTC TGA GTT CG
Bo-G4 F	GGC AGG TTG TAG CAT CGT CT	PP004032
Bo-G4 R	AAA ACG GGG GCA TAA GAA AC
Bo-GUN5 F	TAA GCT GGT GGT GAT GGA CA	PP016214
Bo-GUN5 R	GGT AGC ACC TTC GGG TTT CT
Bo-HY5 F	CTC TCT TGC TTG CTG TGC TG	PP014970
Bo-HY5 R	AGC TGT CGG AGA AGG TCA GA
Bo-LHCB5 F	CAG GAG CTG GCT TTT TCT TG	PP005062
Bo-LHCB5 R	GAA ATG CTT GGT ACG CCA CT
Bo-LSH7 F	GGC TGC TGG TTA CGA AGG TA	PP023416
Bo-LSH7 R	AGC CGG TAC GAA TCA CAG AA
Bo-PHOT2F	ATT CCC AGT GTG GAA CCT GA	PP027246
Bo-PHOT2R	CCC TTG CCG TAT ATC CCT TT
Bo-TOC159 F	TTG CCA CCT TCT GAA CTT CC	PP007289
Bo-TOC159 R	GGC GAG GAG AAA ATG TTT GA
